# Supplementary material for: Metabolomic Analysis of Pollen Grains with Different Germination Abilities from Two Clones of Chinese Fir (Cunninghamia lanceolata (Lamb) Hook)
Source: Molecules. 2018 Nov 30;23(12):3162. doi: 10.3390/molecules23123162 (PMC6321011; doi:10.3390/molecules23123162)
Supplement: Supplementary file 1 [file molecules-23-03162-s001.zip]

Archive with 4 entries (3 files):
- molecules-376814 supplementary/
- molecules-376814 supplementary/annotated_metabolic.xlsx
- molecules-376814 supplementary/heatmap_data.xlsx
- molecules-376814 supplementary/raw_data.xlsx
