# Supplementary material for: Metabolomic Analysis of Pollen Grains with Different Germination Abilities from Two Clones of Chinese Fir (Cunninghamia lanceolata (Lamb) Hook)
Source: Molecules. 2018 Nov 30;23(12):3162. doi: 10.3390/molecules23123162 (PMC6321011; doi:10.3390/molecules23123162)
Supplement: Supplementary file 1 [file molecules-23-03162-s001.zip › molecules-376814 supplementary/annotated_metabolic.xlsx]

## Sheet: 4_1 vs 7_1
ID	m/z	RT(min)	Ion mode	Metabolites	ppm/da	Adducts	Database	VIP	P-value	FC(4# 1h/7# 1h)	Average(4# 1h)	Average(7# 1h)	4-1-1	4-1-2	4-1-3	4-1-4	4-1-5	4-1-6	4-1-7	4-1-8	7-1-1	7-1-2	7-1-3	7-1-4	7-1-5	7-1-6	7-1-7	7-1-8
12.09_279.23082m/z	279.231	12.09	Pos	α-Linolenic acid	-0.00088	M+H	Main Standard Library	4.07647	2.89398e-12	2.66829	19.1047	7.15989	19.4369	17.4122	20.0299	19.2922	18.9604	18.9803	19.411	19.3144	8.87367	7.76258	7.73813	7.77106	6.47668	7.49752	6.77224	4.3872
12.8_307.26501m/z	307.265	12.8	Neg	Cis-11,14-Eicosadienoic acid	-0.00079	M-H	Main Standard Library	8.1283	1.50475e-10	2.46981	80.3756	32.5432	90.859	72.3106	79.7817	79.1227	93.0007	77.3058	73.3159	77.3088	33.393	34.8843	34.1184	35.0303	33.1952	31.6345	32.8221	25.2678
1.86_919.27112m/z	919.271	1.86	Pos	Hyperin 2''-[glucosyl-(1->3)-rhamnoside] 6''-rhamnoside	0	M+H	HMMDB	4.29377	2.78879e-08	0.00905909	0.125695	13.875	0.0693254	0.231371	0.0909611	0.112511	0.0820712	0.120619	0.185769	0.112931	14.9416	13.5712	10.8811	12.3794	12.3966	11.7067	13.0481	22.0754
10.09_578.34615m/z	578.346	10.09	Neg	Lysope(0:0/22:2(13z,16z))	0	M+FA-H	HMMDB	8.49492	1.01944e-05	0.66322	117.33	176.909	130.269	91.627	126.853	120.71	142.421	111.527	109.734	105.494	184.907	183.96	199.327	182.337	175.617	177.707	179.131	132.286
10.17_433.25972m/z	433.26	10.17	Neg	(12s,15s)-15-o-demethyl-10,29-dideoxy-11,12-dihydro-striatin c	0	M-H	HMMDB	4.21465	5.49407e-12	0.155449	2.34251	15.0693	0.614937	2.25082	1.5634	2.73514	1.36114	3.73885	4.29863	2.17718	16.3064	14.0854	15.2707	15.3368	13.7362	13.8383	14.8907	17.0903
10.37_455.21910m/z	455.219	10.37	Pos	3-[4-hydroxy-3-(3-methyl-2-butenyl)phenyl]-2-propenal	0	2M+Na	HMMDB	4.12901	1.83207e-06	0.458516	11.1811	24.3854	4.04257	12.1613	8.82194	11.9572	7.23169	15.8188	17.329	12.0861	27.5729	23.6571	22.8378	25.0215	22.701	23.6001	22.6971	26.9953
10.44_415.24913m/z	415.249	10.44	Neg	3-oxo-4,6-choladienoic acid	0	M+FA-H	HMMDB	22.7945	1.02035e-11	0.166235	74.3129	447.036	9.26225	75.0523	49.3106	89.5495	39.6978	123.042	136.238	72.3514	473.723	423.084	443.698	452.802	420.325	416.779	437.602	508.275
11.22_521.31199m/z	521.312	11.22	Neg	Polyporusterone c	0	M+FA-H	HMMDB	6.69403	1.45216e-10	1.80615	72.9902	40.4121	73.9564	69.6905	79.1971	80.1875	70.9059	72.5965	65.5051	71.883	38.7789	41.6853	45.8134	41.3097	37.4766	37.8364	38.5815	41.8154
11.52_559.47336m/z	559.473	11.52	Neg	Mangiferic acid	0	2M-H	HMMDB	5.14159	2.44982e-09	2.2405	35.0148	15.6281	38.5278	27.4326	35.2171	36.7003	39.4966	33.3454	33.2663	36.1321	16.3893	16.2047	17.3196	16.4769	15.371	15.9549	15.4536	11.8551
12.08_337.27386m/z	337.274	12.08	Pos	Isolinderanolide	0	M+H	HMMDB	3.83781	8.87885e-08	1.90176	23.631	12.4259	18.7476	25.8909	24.5129	25.6266	23.6185	23.4191	24.2302	23.0026	15.9638	13.4136	14.9088	12.0811	10.8665	12.0637	10.96	9.1494
12.14_377.26610m/z	377.266	12.14	Pos	Mg(0:0/18:2(9z,12z)/0:0)	0	M+Na	HMMDB	5.37768	4.51201e-11	2.09245	40.2417	19.2319	36.3555	40.4687	41.2078	40.1314	40.6446	40.6723	42.2481	40.2055	24.3628	20.8117	20.5849	19.0358	17.6677	19.3128	17.1394	14.9401
12.18_609.50968m/z	609.51	12.18	Neg	Vaccenic acid	0	2M+FA-H	HMMDB	5.36185	3.37255e-08	1.857	46.4611	25.0194	52.441	40.1678	46.1114	46.7504	54.4967	45.4201	42.5014	43.7998	27.8489	26.6648	28.5932	25.3971	24.0375	23.63	24.2146	19.7689
12.6_403.28182m/z	403.282	12.6	Pos	Isopersin	0	M+Na	HMMDB	3.54198	7.29809e-13	2.8405	13.9367	4.90643	12.2441	13.9919	14.2562	14.4196	13.8813	14.0103	14.5506	14.1398	6.33567	5.40026	5.27486	4.80989	4.46787	4.76858	4.33217	3.86215
13.97_795.51800m/z	795.518	13.97	Neg	Pg(16:0/22:5(7z,10z,13z,16z,19z))	0	M-H	HMMDB	3.8975	4.39046e-09	2.82608	17.4876	6.18792	18.7977	19.772	15.2293	14.6002	14.6914	17.0673	21.0036	18.7391	6.70568	5.89548	6.16758	5.45536	6.29036	7.00589	6.32019	5.66282
14.32_699.49716m/z	699.497	14.32	Neg	Pa(18:0/18:2(9z,12z))	0	M-H	HMMDB	7.69765	1.35214e-06	22.8679	48.8795	2.13747	68.6561	42.57	38.5055	26.4586	47.4567	53.6717	75.7485	37.969	1.83767	1.98891	2.15008	1.91216	2.20185	2.22462	2.28047	2.50401
2.65_757.21834m/z	757.218	2.65	Pos	Kaempferol 3-gentiobioside 7-rhamnoside	0	M+H	HMMDB	5.19108	1.14234e-07	0.00861696	0.17674	20.5108	0.0880182	0.32579	0.130782	0.167525	0.119729	0.172529	0.245901	0.163649	21.5653	20.074	16.2696	18.3065	18.1283	17.0191	18.3404	34.383
2.65_779.20061m/z	779.201	2.65	Pos	Clovin	0	M+Na	HMMDB	3.83153	5.77773e-08	0.00892353	0.0991647	11.1127	0.0512913	0.175128	0.0765707	0.0964573	0.0722008	0.098485	0.135129	0.088056	11.5065	11.0047	8.86172	10.0574	10.0643	9.15283	10.0402	18.2141
2.82_593.15111m/z	593.151	2.82	Neg	Peumoside	0	M-H	HMMDB	7.37843	1.29783e-10	0.0589722	2.47352	41.9439	2.23021	3.76312	0.699637	3.08858	1.49871	2.63632	2.90526	2.96634	40.509	42.7309	37.9877	41.9484	38.0093	36.5663	40.2518	57.5478
7.89_431.24384m/z	431.244	7.89	Neg	9'-carboxy-alpha-tocotrienol	0	M+FA-H	HMMDB	4.99229	2.01652e-11	0.220412	5.06587	22.9837	1.6355	4.70056	3.81177	6.12782	3.9167	7.58815	7.82565	4.92078	22.3824	21.2345	23.3979	24.1956	22.2128	20.7655	23.8576	25.8229
5.64_271.06035m/z	271.06	5.64	Pos	Genistein	0.00025	M+H	Main Standard Library	4.24076	1.01662e-07	0.592458	19.9693	33.7058	17.5074	18.9391	21.2268	21.9867	20.5851	19.6508	18.4324	21.4261	37.4432	34.9655	34.0929	37.8542	32.978	34.2564	31.465	26.5913
12.11_355.28375m/z	355.284	12.11	Pos	1-Linoleoyl-Rac-Glycerol	0.00035	M+H	Main Standard Library	5.5058	2.77565e-09	1.91046	47.0579	24.6317	40.8765	50.1552	48.5672	49.0281	47.3443	46.555	48.2246	45.712	31.0929	26.5466	28.0028	24.0947	22.2009	24.3982	21.95	18.7674
11.53_279.23368m/z	279.234	11.53	Neg	β-Linoleic acid	0.00038	M-H	Main Standard Library	14.0149	5.08912e-09	1.49827	434.075	289.718	461.059	401.469	442.78	449.305	462.804	416.783	414.539	423.86	307.348	309.134	303.829	302.451	282.399	288.986	284.182	239.417
12.04_305.24925m/z	305.249	12.04	Neg	Cis-8,11,14-Eicosatrienoic acid	0.00045	M-H	Main Standard Library	10.199	9.33568e-10	1.92688	157.576	81.7777	172.755	139.188	157.676	161.333	178.471	150.571	145.44	155.174	83.7682	89.0079	84.1713	88.0205	80.7594	81.4425	80.8747	66.1772
11.21_303.23331m/z	303.233	11.21	Neg	Arachidonic acid	0.00071	M-H	Main Standard Library	7.36252	1.88444e-08	2.06751	77.7633	37.6121	88.6433	63.2512	80.7329	78.5221	89.9517	73.6909	70.9766	76.3379	38.3558	40.9821	40.6607	41.182	37.3579	37.5853	37.8345	26.9383
2.5_609.14581m/z	609.146	2.5	Neg	Rutin	0.00081	M-H	Main Standard Library	7.79441	3.13748e-15	0.0510022	2.32885	45.6618	1.6136	3.6254	1.67148	2.53977	1.59596	2.29339	2.76655	2.52466	44.0513	48.2125	44.782	46.7768	41.9156	42.1631	45.4464	51.9463
2.97_447.09307m/z	447.093	2.97	Neg	Kaempferol -3-glucoside	0.00087	M-H	Main Standard Library	6.01122	5.37513e-10	0.466331	23.1391	49.6194	21.0833	23.0421	24.5438	29.2511	22.5218	21.5663	18.9188	24.1856	52.0236	53.7264	54.6019	49.9838	42.7641	46.2616	47.4903	50.1038
12.5_281.24935m/z	281.249	12.5	Neg	trans-9-Octadecenoic acid	0.00105	M-H	Main Standard Library	8.12065	5.69698e-06	1.25601	256.405	204.142	282.311	232.328	262.513	262.442	278.441	250.643	235.677	246.884	202.512	212.355	211.765	218.666	199.599	200.988	201.225	186.026
5.42_269.04604m/z	269.046	5.42	Neg	Apigenin	0.00144	M-H	Main Standard Library	5.83326	1.61875e-08	0.53361	29.354	55.0102	29.8204	26.2899	30.4806	33.5636	31.5834	27.8755	24.811	30.4073	57.4333	59.9365	56.7279	62.2465	54.8481	53.6404	51.1565	44.0923
3.32_431.09838m/z	431.098	3.32	Neg	Vitexin	0.00218	M-H	Main Standard Library	7.86488	1.01901e-15	0.08067	3.874	48.0229	3.43819	4.10589	3.80647	4.7125	3.40421	3.95062	3.57801	3.99616	50.2665	51.7774	51.3781	49.2091	44.2027	44.2829	44.9771	48.0892
0.71_765.18024m/z	765.18	0.71	Pos	Licorice glycoside c1	1	M+K	HMMDB	3.80663	9.09236e-05	3.14757	18.5454	5.89196	13.4911	15.3496	15.1562	23.0199	7.75813	25.5835	23.0441	24.9605	6.72465	7.61309	3.75002	5.00176	5.17391	5.49288	6.46293	6.91647
1.29_673.19455m/z	673.195	1.29	Pos	Cis-ferulic acid [arabinosyl-(1->3)-[glucosyl-(1->6)]-glucosyl] ester	1	M+Na	HMMDB	6.24138	7.39153e-11	0.040437	1.1889	29.4013	0.813716	1.68092	0.806099	1.24895	0.669928	1.22124	1.61423	1.45613	30.0852	29.4591	24.3258	30.2379	27.5808	25.8718	28.1066	39.5435
1.9_933.25249m/z	933.252	1.9	Neg	Quercetin 3-rutinoside 3',7-diglucoside	1	M-H	HMMDB	3.56371	1.83773e-07	0.0142306	0.139058	9.7718	0.081045	0.222936	0.131589	0.146595	0.125288	0.106064	0.195331	0.103618	9.18204	10.366	8.18217	8.34859	8.26426	8.40498	8.75786	16.6685
10.24_461.26677m/z	461.267	10.24	Neg	Aminophenazone	1	2M-H	HMMDB	4.20916	6.22063e-11	12.6392	13.939	1.10284	14.2206	11.6922	14.8197	14.4388	18.2563	12.6594	13.1491	12.2759	0.999441	1.24903	1.29438	1.13796	1.03018	1.02779	1.12259	0.961342
10.35_439.24512m/z	439.245	10.35	Pos	(s)-9-hydroxy-10-undecenoic acid	1	2M+K	HMMDB	14.5098	1.04473e-07	0.374352	94.2831	251.857	31.9954	103.871	74.8593	103.494	59.5156	131.707	149.791	99.0322	285.51	237.289	234.383	258.188	233.226	242.426	232.908	290.923
11.08_491.30187m/z	491.302	11.08	Neg	Leontogenin	1	M+FA-H	HMMDB	6.28028	4.31422e-12	2.62765	45.8795	17.4603	43.4049	43.5249	50.7361	51.6443	44.552	46.8826	41.873	44.4178	16.9835	18.1524	19.9179	17.8268	16.351	16.6415	16.9225	16.8866
11.22_505.31536m/z	505.315	11.22	Pos	Desglucocoroloside	1	M+H	HMMDB	5.59184	2.21262e-08	2.3476	40.9612	17.4481	29.0932	43.6187	44.528	47.8394	38.0067	41.6875	38.6423	44.2738	17.8768	16.9724	19.8395	17.702	16.153	15.6932	16.8192	18.5287
11.41_353.26839m/z	353.268	11.41	Pos	1-alpha-Linolenoyl-sn-glycerol	1	M+H	HMMDB	4.27384	4.84716e-08	1.94757	28.3153	14.5388	22.8477	28.3666	30.1393	30.8463	29.5584	28.9387	28.1374	27.6882	18.2818	15.6554	17.9314	14.321	13.3181	14.0109	13.0286	9.76301
13.32_736.49314m/z	736.493	13.32	Neg	Pe(18:2(9z,12z)/18:3(6z,9z,12z))	1	M-H	HMMDB	5.17655	1.6314e-12	5.52503	23.508	4.25482	27.6255	23.5912	21.7025	21.3991	26.0104	21.588	24.226	21.9212	4.14771	4.23989	4.22216	4.33656	4.9006	4.32754	4.65174	3.21234
13.62_738.50897m/z	738.509	13.62	Neg	Pe(22:4(7z,10z,13z,16z)/14:0)	1	M-H	HMMDB	7.88847	8.78051e-12	6.35171	53.3618	8.40116	59.6757	58.7448	49.1013	44.1306	56.2233	47.4912	60.2741	51.2532	8.95972	8.31473	8.07401	8.30051	9.8312	8.58674	8.92936	6.21302
13.74_764.52436m/z	764.524	13.74	Neg	HMDB09649	1	M-H	HMMDB	5.20604	1.31129e-09	2.97981	29.9397	10.0475	34.7645	31.466	28.0311	23.0178	32.4523	26.1862	33.2003	30.3993	10.8796	9.86572	10.0874	9.03176	10.772	10.1152	11.0171	8.61147
14.07_833.51899m/z	833.519	14.07	Neg	Pi(16:0/18:2(9z,12z))	1	M-H	HMMDB	12.903	2.4334e-06	0.364985	75.0632	205.661	26.3624	111.499	65.2693	93.5203	50.4343	86.2452	43.7847	123.391	214.475	176.387	182.657	170.355	198.188	216.652	207.322	279.253
14.09_771.51773m/z	771.518	14.09	Neg	Pg(16:0/20:3(5z,8z,11z))	1	M-H	HMMDB	3.89651	7.26466e-07	1.94183	24.4235	12.5775	28.6684	26.5918	21.8113	17.7633	23.1081	24.8083	29.1585	23.4782	12.9007	11.621	10.8004	11.1825	13.8063	14.3037	13.2765	12.7292
2.04_757.21799m/z	757.218	2.04	Pos	Kaempferol 3-gentiobioside 7-rhamnoside	1	M+H	HMMDB	5.7326	2.54736e-12	0.0191536	0.461117	24.0747	0.253837	0.814939	0.301799	0.409292	0.271212	0.478926	0.693243	0.465689	26.7305	24.0476	21.5385	22.2255	22.0083	21.7752	24.1634	30.1084
2.12_771.19968m/z	771.2	2.12	Neg	Kaempferol 3-sophorotrioside	1	M-H	HMMDB	5.38397	2.03381e-08	0.013268	0.289925	21.8514	0.194835	0.469654	0.230647	0.297523	0.213083	0.275121	0.366327	0.272206	20.707	22.9309	19.8807	18.9483	18.5759	18.8092	20.1994	34.7598
2.21_773.21303m/z	773.213	2.21	Pos	Kaempferol 3-sophorotrioside	1	M+H	HMMDB	4.65777	3.10574e-08	0.0150363	0.247018	16.4281	0.133667	0.448402	0.189728	0.243922	0.166962	0.237809	0.339721	0.215933	18.2936	16.2745	14.133	14.0098	13.5383	13.749	15.4216	26.0048
2.47_919.27206m/z	919.272	2.47	Pos	Hyperin 2''-[glucosyl-(1->3)-rhamnoside] 6''-rhamnoside	1	M+H	HMMDB	3.87418	8.77857e-08	0.00970916	0.110795	11.4114	0.0630443	0.197603	0.0894604	0.103954	0.076377	0.102978	0.151045	0.101898	12.3577	11.3905	9.06234	10.0512	10.0809	9.46336	10.0503	18.8347
2.47_941.25225m/z	941.252	2.47	Pos	Hyperin 2''-[glucosyl-(1->3)-rhamnoside] 6''-rhamnoside	1	M+Na	HMMDB	3.58634	7.35754e-08	0.00846441	0.0825805	9.7562	0.0509627	0.141044	0.0710407	0.0813988	0.0588652	0.079958	0.10496	0.0724144	10.0891	9.94733	7.91477	8.70096	8.8187	7.79523	8.70715	16.0764
2.84_617.14700m/z	617.147	2.84	Pos	Peumoside	1	M+Na	HMMDB	4.28889	8.79041e-11	0.127156	1.94116	15.2661	1.406	2.69407	1.66497	2.12822	1.50648	1.95933	2.17077	1.99947	15.1315	15.516	13.3995	15.1651	13.9667	13.3688	15.4314	20.1495
4.48_495.12576m/z	495.126	4.48	Pos	(s)-2,3-dihydro-7-hydroxy-2-methyl-4-oxo-4h-1-benzopyran-5-acetic acid	1	2M+Na	HMMDB	4.03312	1.36993e-06	1.29597	56.0025	43.2128	48.287	55.5644	59.4859	60.9019	58.6393	57.8986	51.6615	55.5815	43.6739	43.1161	44.815	44.9523	42.6371	40.9681	41.0188	44.5212
9.71_441.26076m/z	441.261	9.71	Pos	Cavipetin D	1	M+Na	HMMDB	8.11287	4.14158e-07	0.544662	59.8187	109.827	34.8271	61.6044	53.9255	65.8588	46.4462	74.9925	78.1245	62.7708	119.747	105.996	105.082	112.849	102.838	105.055	106.742	120.31
9.72_401.26813m/z	401.268	9.72	Pos	11'-carboxy-gamma-tocotrienol	1	M+H	HMMDB	5.22458	8.46426e-09	0.424576	14.8018	34.8625	7.79279	14.4572	12.925	16.5341	12.6179	18.8951	19.408	15.7843	37.3733	31.7773	32.7099	36.0605	34.1558	33.9326	32.8162	40.0747
9.78_417.26437m/z	417.264	9.78	Neg	TENIVASTATIN	1	M-H20-H	HMMDB	12.424	2.14399e-10	0.309693	50.0989	161.769	17.3349	48.2394	40.1021	60.5416	40.2086	73.1562	69.8506	51.3575	165.48	155.67	161.435	168.167	156.475	153.735	156.942	176.251
1.29_668.23858m/z	668.239	1.29	Pos	Cis-ferulic acid [arabinosyl-(1->3)-[glucosyl-(1->6)]-glucosyl] ester	2	M+NH4	HMMDB	5.28071	3.82199e-09	0.0425447	0.911276	21.4193	0.560076	1.36753	0.572355	0.87777	0.434189	0.916219	1.35914	1.20293	21.8419	19.8584	16.9682	20.1919	20.8548	19.9631	19.6738	32.0022
10.44_497.25272m/z	497.253	10.44	Neg	Lucidenic acid e2	2	M-H20-H	HMMDB	4.66297	4.79938e-12	0.149081	2.729	18.3054	0.489876	2.73418	1.78234	3.27779	1.4856	4.41003	5.08858	2.56361	19.3824	17.5057	18.0148	18.5182	17.1385	17.018	17.6312	21.2348
11.52_581.45571m/z	581.456	11.52	Neg	Dg(15:0/20:5(5z,8z,11z,14z,17z)/0:0)	2	M-H20-H	HMMDB	6.79359	1.51403e-09	1.55264	94.7436	61.0208	98.6259	88.7689	97.5092	98.8662	99.1381	91.3529	91.2275	92.4601	64.7182	65.275	64.9863	64.359	59.252	60.4378	60.2639	48.8745
11.7_598.39158m/z	598.392	11.7	Pos	Azatadine	2	2M+NH4	HMMDB	5.49761	5.81353e-11	2.0626	42.6895	20.6969	36.7142	44.0391	46.4458	46.4527	40.9544	43.7079	41.3918	41.8097	22.3893	21.4794	22.465	21.6051	19.2243	19.9682	18.9306	19.5136
13.17_500.37022m/z	500.37	13.17	Pos	Dioscoretine	2	2M+NH4	HMMDB	3.61385	6.7403e-06	2.56018	16.9663	6.62699	19.8173	14.5897	22.7206	18.9347	18.9867	13.6431	9.79432	17.2441	6.98451	7.80326	7.60933	6.82617	6.03162	6.26157	6.72804	4.77142
13.69_309.28043m/z	309.28	13.69	Neg	Gadoleic acid	2	M-H	HMMDB	5.77704	3.02853e-09	2.46106	41.1814	16.7332	49.3684	36.5023	44.6703	37.7979	46.8953	39.5953	37.2191	37.4027	16.8985	16.6481	16.6117	17.4086	18.65	15.7486	18.3127	13.5873
13.87_743.48849m/z	743.488	13.87	Neg	Pg(18:3(9z,12z,15z)/16:0)	2	M-H	HMMDB	11.1177	5.46906e-08	0.352933	50.6986	143.649	57.8427	55.6118	48.2601	34.1926	49.2019	52.6085	57.9555	49.9156	140.697	127.717	110.46	123.275	150.448	146.379	164.756	185.463
13.89_769.50379m/z	769.504	13.89	Neg	Pg(18:3(9z,12z,15z)/18:1(9z))	2	M-H	HMMDB	5.81888	9.87556e-08	2.0309	50.5609	24.8957	60.7355	52.1005	46.914	37.8025	52.4754	47.8696	56.9088	49.6807	26.2457	23.432	21.216	22.9987	26.89	27.4336	27.2155	23.7347
15_748.51503m/z	748.515	15	Neg	Soyacerebroside i	2	M+Cl	HMMDB	5.76901	5.66856e-10	1.51834	71.5348	47.1138	71.1843	78.9448	73.1555	69.7424	68.2778	72.5309	70.5845	67.8585	51.4904	50.7775	46.2982	44.333	42.7512	48.7111	46.1859	46.3632
2.63_755.20568m/z	755.206	2.63	Neg	Kaempferol 3-gentiobioside 7-rhamnoside	2	M-H	HMMDB	4.68474	8.20452e-07	0.00999606	0.170959	17.1027	0.120603	0.250431	0.150075	0.181513	0.146578	0.167394	0.191236	0.159844	15.8418	16.8206	13.9896	15.248	14.3524	13.9237	15.5767	31.0685
1.24_835.24728m/z	835.247	1.24	Pos	Pelargonidin 3-rhamnoside	3	2M+H	HMMDB	4.485	3.51384e-11	0.0403838	0.611967	15.1538	0.43254	0.869165	0.420766	0.615828	0.345766	0.651733	0.848205	0.711734	15.5395	15.4254	12.5648	15.3598	14.2112	13.3568	14.7455	20.0271
11.24_545.30799m/z	545.308	11.24	Pos	(2R)-1-[(2S,4R)-4-benzyl-2-hydroxy-4-{[(1R,2S)-2-hydroxy-2,3-dihydro-1H-inden-1-yl]-C-hydroxycarbonimidoyl}butyl]-N-tert-butylpiperazine-2-carboximidic acid	3	M+Na	HMMDB	7.96959	1.19941e-13	2.60287	73.9761	28.421	75.7768	71.6543	79.6901	75.3485	66.7747	79.1776	71.0606	72.3265	29.0662	28.7024	30.4152	29.8269	26.7157	27.1964	26.0832	29.3623
12.56_439.30659m/z	439.307	12.56	Neg	Prilocaine	3	2M-H	HMMDB	3.99349	7.27143e-10	1.97284	23.6545	11.9901	22.9133	23.8519	24.0749	26.1365	25.811	21.9494	21.9398	22.559	13.9989	12.9568	14.2591	11.3684	11.0927	11.3845	10.9658	9.8942
13.89_740.52156m/z	740.522	13.89	Neg	Pc(15:0/18:3(9z,12z,15z))	3	M-H	HMMDB	4.44688	3.53335e-10	3.62074	19.9706	5.5156	23.2221	21.3682	18.5467	15.7115	20.5979	18.3586	22.9425	19.017	5.16607	4.94382	4.64709	5.42812	6.58458	5.92428	6.48676	4.9441
13.92_707.46782m/z	707.468	13.92	Neg	SCHEMBL17891421	3	2M+FA-H	HMMDB	4.90542	8.61557e-05	0.0250715	0.529103	21.1038	0.660961	0.505318	0.551507	0.440653	0.558139	0.510256	0.549941	0.456052	12.117	6.70794	22.6383	32.0572	28.1709	37.2029	13.4773	16.4585
14.06_818.51510m/z	818.515	14.06	Neg	HMDB09639	3	M-H20-H	HMMDB	5.70008	1.97273e-07	2.05575	48.7145	23.6967	42.4305	58.0382	46.0402	42.3312	39.1659	51.8399	54.9923	54.878	27.2353	22.4773	24.6468	19.5302	23.4923	25.8753	24.8182	21.4984
14.12_835.52894m/z	835.529	14.12	Neg	Pg(18:0/20:3(5z,8z,11z))	3	M+Cl	HMMDB	4.87868	2.69e-06	0.402978	12.6074	31.2856	5.64305	18.7472	10.932	15.1731	8.59213	14.0947	8.63001	19.0472	32.8098	27.1092	28.6638	26.1802	29.6628	32.7784	31.0997	41.9812
10.32_417.26282m/z	417.263	10.32	Pos	2-(14,15-epoxyeicosatrienoyl) glycerol	4	M+Na	HMMDB	10.1773	1.21207e-09	0.230942	22.6279	97.9805	6.64264	22.5869	16.8235	24.995	14.5569	32.9255	39.036	23.4565	107.22	88.085	91.4848	96.8902	93.2409	92.226	92.8855	121.812
10.63_577.42378m/z	577.424	10.63	Neg	2-hexaprenyl-3-methyl-5-hydroxy-6-methoxy-1,4-benzoquinol	4	M-H	HMMDB	6.22444	1.12243e-09	3.1725	41.287	13.014	46.4287	32.824	44.1828	43.6057	47.0483	38.2278	37.2676	40.7109	14.0876	14.247	16.3399	14.0216	11.7799	13.3698	13.3309	6.93539
11.17_515.31098m/z	515.311	11.17	Pos	Demethoxyshogaol	4	2M+Na	HMMDB	4.57857	5.98386e-14	2.80995	23.3059	8.29406	24.2632	22.8883	24.8201	23.6971	20.7082	24.878	22.7336	22.4588	8.66099	8.02293	8.58791	8.18662	8.26185	7.90255	8.86646	7.86313
12.15_831.47024m/z	831.47	12.15	Pos	(3b,16a,20r)-3,16,20,22,25-pentahydroxy-5-cucurbiten-11-one 3-[glucosyl-(1->6)-glucoside]	4	M+H	HMMDB	4.11429	5.75212e-08	0.589527	18.1349	30.7619	13.2567	17.4009	17.0292	18.456	15.8129	21.2151	21.0337	20.8749	33.78	27.6368	31.8318	31.0568	30.2454	30.0417	29.1315	32.3708
12.5_585.48671m/z	585.487	12.5	Neg	Ce(10:0)	4	M+FA-H	HMMDB	4.16318	1.75307e-06	1.38544	48.3903	34.9278	53.6945	42.1396	50.3976	49.9794	53.5618	47.3647	42.8582	47.127	33.3957	35.9735	36.8422	37.769	34.2901	34.8095	35.4024	30.9399
13.44_523.36097m/z	523.361	13.44	Pos	{3-hydroxy-2-[(9Z)-octadec-9-enoyloxy]propoxy}[2-(trimethylazaniumyl)ethoxy]phosphinic acid	4	M+H	HMMDB	4.01431	1.16504e-08	0.543842	14.3698	26.4227	12.0779	13.0408	15.0911	15.0298	15.7576	15.3599	13.1765	15.4244	29.978	26.65	29.201	27.5566	25.6088	24.5173	25.7622	22.1075
14.23_749.51777m/z	749.518	14.23	Neg	1-alpha-Linolenoyl-sn-glycerol	4	2M+FA-H	HMMDB	4.15325	6.72496e-07	9.84711	14.9954	1.52282	20.8597	13.5802	11.9069	9.32794	14.9904	15.7723	21.597	11.9288	0.218256	0.197985	0.172091	2.0446	2.10161	2.19802	2.23395	3.01606
14.23_793.51720m/z	793.517	14.23	Neg	1,2-di-o-palmitoyl-3-o-(6-sulfoquinovopyranosyl)glycerol	4	M-H	HMMDB	4.40296	1.24136e-05	2.49869	26.7551	10.7076	24.0537	37.1368	20.3962	24.5877	17.7296	24.5935	33.6537	31.8893	12.5204	10.5349	12.0743	8.94535	9.31828	11.802	9.35697	11.1089
10.38_434.28973m/z	434.29	10.38	Pos	3-hydroxyhexadecadienoylcarnitine	5	M+Na	HMMDB	7.71945	2.82082e-09	0.221569	12.3945	55.9396	0.330031	11.8305	8.38443	13.1743	10.246	21.0465	20.4868	13.6573	59.2622	48.8309	50.8625	56.2528	56.2824	53.3828	52.6193	70.0237
10.6_570.36050m/z	570.361	10.6	Pos	Janthitrem c	5	M+H	HMMDB	5.14099	5.46792e-12	2.66247	30.4749	11.4461	27.5603	30.9673	33.0561	32.7078	31.7885	28.919	26.8229	31.9775	12.9618	12.1007	11.5379	11.8886	10.8652	11.1788	9.92721	11.1089
12.03_633.48543m/z	633.485	12.03	Neg	2-hydroxy-3-[(9Z,12Z)-nonadeca-9,12-dienoyloxy]propyl (5Z,8Z,11Z)-icosa-5,8,11,14,17-pentaenoate	5	M-H20-H	HMMDB	4.31298	2.61019e-09	2.90951	20.753	7.1328	24.7468	16.9688	20.6996	21.0685	24.4651	19.5845	17.955	20.5354	6.75477	7.72276	7.05071	8.28374	7.33162	7.29045	7.45463	5.1737
13.41_601.50110m/z	601.501	13.41	Pos	Allylestrenol	5	2M+H	HMMDB	8.04857	1.12994e-08	3.44892	67.8376	19.6692	75.775	64.7708	78.7055	70.8123	54.3836	82.0264	59.1264	57.1012	21.175	17.2797	18.2295	16.9054	18.1744	17.3383	30.8848	17.3666
13.9_831.50387m/z	831.504	13.9	Neg	Alfentanil	5	2M-H	HMMDB	8.90446	4.65931e-07	0.337288	31.0059	91.927	10.5816	46.1368	29.1075	35.4408	21.0175	36.1381	16.3703	53.2546	100.692	78.3491	78.8263	77.286	90.2536	98.1448	98.1878	113.677
13.95_693.45456m/z	693.455	13.95	Neg	1-acetoxy-2-hydroxy-16-heptadecyn-4-one	5	2M+FA-H	HMMDB	5.44225	1.56272e-07	0.289126	9.20406	31.8341	9.96394	8.67373	9.81634	8.28305	9.53573	10.0622	8.24737	9.05012	23.9656	24.5696	25.1488	31.5232	38.9048	37.5676	39.8183	33.1753
8.97_561.30263m/z	561.303	8.97	Pos	7-(4-Hydroxyphenyl)-1-phenyl-4-hepten-3-one	5	2M+H	HMMDB	3.52549	7.30282e-11	2.78128	14.0911	5.06639	11.9101	13.5905	16.4598	15.318	13.741	14.4024	12.6413	14.6653	5.01727	5.01713	5.55272	5.20684	4.89679	5.01524	4.78388	5.04128
10.38_435.29249m/z	435.292	10.38	Pos	Polysorbate 60	6	M+H	HMMDB	4.04695	1.42645e-09	0.251508	4.00833	15.9372	1.16451	3.74863	2.77405	4.06941	3.43753	6.43666	6.13988	4.29593	16.9851	14.101	14.7233	16.0546	15.9188	15.1126	15.0068	19.5953
12.74_626.42270m/z	626.423	12.74	Pos	Torvoside g	6	M+NH4	HMMDB	4.9006	3.11697e-12	2.89906	26.4214	9.11377	24.3469	24.5913	28.5671	28.8808	24.7986	28.7708	24.7923	26.6234	10.63	9.70509	9.87214	9.2576	8.3391	8.7111	8.43521	7.95993
13.41_583.48868m/z	583.489	13.41	Pos	Phytoene 1,2-epoxide	6	M+Na	HMMDB	5.09617	2.11704e-08	3.39323	27.4985	8.10395	31.5232	25.4708	32.3984	27.9622	24.4719	33.417	22.3281	22.4167	8.14305	6.41832	8.42298	7.12789	7.25223	6.69579	12.3798	8.39149
13.41_623.48396m/z	623.484	13.41	Pos	Cardanoldiene	7	2M+Na	HMMDB	13.7513	1.14558e-09	3.66401	191.064	52.1462	196.053	186.015	221.575	202.294	157.154	227.113	173.251	165.059	60.653	46.0447	51.1001	47.2347	45.9916	44.5545	76.6354	44.9561
11.2_506.32031m/z	506.32	11.2	Pos	Lysope(0:0/20:2(11z,14z))	8	M+H	HMMDB	3.87266	2.47809e-10	1.82742	24.2162	13.2515	20.8571	25.0628	25.0131	25.8321	24.5193	24.196	23.7268	24.5219	15.1504	13.3394	15.1847	12.8308	12.6624	12.3704	12.7195	11.7547
13.4_625.48677m/z	625.487	13.4	Pos	Lysopc(24:0)	8	M+NH4	HMMDB	3.87338	3.28687e-10	3.58521	15.1918	4.23734	15.5536	14.7381	17.4659	15.7929	13.1135	17.8869	13.6796	13.3035	5.01178	3.77383	4.1688	3.79771	3.94727	3.61643	5.92257	3.66034
12.77_389.27408m/z	389.274	12.77	Neg	9'-carboxy-alpha-chromanol	11	M-H	HMMDB	3.51474	3.0754e-12	1.80379	19.9092	11.0374	19.5986	19.1504	20.5475	20.9194	21.1324	19.4766	18.8688	19.5797	11.5435	11.521	12.0295	11.3263	10.6676	10.6744	11.0372	9.49962
3.41_433.11276m/z	433.113	3.41	Pos	Genistin	0	M+H	Metlin	6.52308	8.48284e-15	0.122215	4.23191	34.6268	3.34802	4.67679	4.06392	4.89221	3.58797	4.45675	4.34707	4.4825	39.7294	35.7653	34.8746	35.0688	32.01	32.4658	32.4919	34.6088
0.63_377.08543m/z	377.085	0.63	Neg	Maltose	1	M+Cl	Metlin	9.47909	9.74276e-06	1.5083	217.979	144.52	205.436	220.061	202.42	238.391	166.106	231.031	244.81	235.575	138.073	164.865	110.803	148.949	143.563	136.522	155.59	157.796
2.84_595.16544m/z	595.165	2.84	Pos	Pelargonin	1	M+H	Metlin	8.16429	8.05728e-11	0.0518648	2.64029	50.9072	1.70936	4.2486	1.94549	2.65608	1.77862	2.64991	3.28552	2.84877	53.0476	51.2797	44.0519	50.2994	45.7478	44.421	49.8227	68.5876
9.48_518.32283m/z	518.323	9.48	Pos	PC(16:0/0:0)[U] / PC(16:0/0:0)[rac]	2	M+Na	Metlin	7.40134	8.38112e-06	0.601076	67.6797	112.598	66.5037	48.6423	75.7942	66.1282	88.2299	66.8658	67.5158	61.7577	122.542	112.495	125.445	113.774	117.782	116.425	114.797	77.5217
2.53_611.16343m/z	611.163	2.53	Pos	Cyanin	5	M+H	Metlin	5.61553	1.99306e-14	0.0865309	2.13282	24.6481	1.40369	3.22692	1.69463	2.21929	1.46238	2.13607	2.60711	2.31248	28.1086	24.7631	23.8267	24.4078	22.6975	22.6062	23.9875	26.7872

## Sheet: 4_24 vs 7_24
ID	m/z	RT(min)	Ion mode	Metabolites	ppm/da	Adducts	Database	VIP	P-value	FC(4# 24h/7# 24h)	Average(4# 24h)	Average(7# 24h)	4-24-1	4-24-2	4-24-3	4-24-4	4-24-5	4-24-6	4-24-7	4-24-8	7-24-1	7-24-2	7-24-3	7-24-4	7-24-5	7-24-6	7-24-7	7-24-8
10.09_578.34615m/z	578.346	10.09	Neg	Lysope(0:0/22:2(13z,16z))	0	M+FA-H	HMMDB	5.6921	3.68872e-07	21.7959	26.6285	1.22172	28.5354	32.8861	36.3461	26.016	16.9206	34.9199	15.0972	22.307	1.1028	1.15887	1.64149	1.42053	1.18729	1.20867	1.20271	0.851433
10.11_303.23127m/z	303.231	10.11	Pos	Eicosapentaenoic acid	0.00037	M+H	Main Standard Library	5.92255	2.85662e-06	0.157389	5.4132	34.3938	3.44976	2.25567	3.11436	2.1761	9.8795	2.32369	15.9734	4.13311	33.4824	27.2657	17.5427	47.0594	34.7054	29.8124	40.448	44.8344
10.12_520.33914m/z	520.339	10.12	Pos	Lyso-PAF C-16	47	M+K	Metlin	11.4373	2.20203e-07	21.505	106.947	4.97313	120.771	130.075	138.09	103.417	70.3776	141.817	60.4838	90.5453	4.28872	5.10633	6.84684	5.34165	4.78172	5.25279	4.57081	3.5962
10.49_417.26309m/z	417.263	10.49	Neg	TENIVASTATIN	2	M-H20-H	HMMDB	3.59013	7.38301e-09	1.92698	20.9195	10.8561	21.0843	24.58	19.4874	20.3514	20.249	20.3369	19.9685	21.2988	7.71726	11.3326	10.681	11.0308	13.9157	11.4173	10.2221	10.5323
10.6_570.36050m/z	570.361	10.6	Pos	Janthitrem c	5	M+H	HMMDB	5.88341	1.91183e-11	2.59529	42.5874	16.4095	42.2329	45.5179	41.9994	45.7218	43.1527	42.5069	37.6608	41.9066	12.0378	19.715	19.9923	12.9472	17.0483	18.3659	15.427	15.7422
10.61_504.30771m/z	504.308	10.61	Pos	Pa(20:4(5z,8z,11z,14z)e/2:0)	1	M+NH4	HMMDB	3.92049	1.25311e-12	6.61487	13.4446	2.03249	13.7766	14.1679	15.3827	12.416	11.6211	14.0187	12.0699	14.1042	1.93978	2.77099	2.27866	2.03612	1.63514	2.58552	1.85245	1.16124
10.63_496.33937m/z	496.339	10.63	Pos	1-Palmitoyl-Sn-Glycero-3-Phosphocholine	-0.00143	M+H	Main Standard Library	9.93257	9.18752e-11	11.4928	80.5409	7.00793	92.305	79.3751	90.5737	74.8005	61.1752	92.9591	66.6407	86.4981	5.9402	8.19415	7.10101	7.9948	7.06703	7.88738	7.11748	4.76141
10.63_518.32146m/z	518.321	10.63	Pos	PC(16:0/0:0)[U] / PC(16:0/0:0)[rac]	1	M+Na	Metlin	4.91998	3.95401e-09	11.86	19.997	1.68609	23.8749	21.1343	22.8652	19.7607	14.0431	23.7094	13.7434	20.845	1.45512	2.02164	1.88073	1.80099	1.66736	1.80414	1.6117	1.247
10.64_546.35491m/z	546.355	10.64	Pos	PAF C-16	4	M+Na	Metlin	5.24805	2.22714e-10	18.7884	21.7712	1.15876	23.0256	24.1883	26.5577	19.3172	15.4891	24.731	18.8503	22.0107	1.16078	1.24589	1.36229	1.19884	1.16032	1.22514	1.14106	0.77576
10.86_522.35487m/z	522.355	10.86	Pos	1-Oleoyl-Sn-Glycero-3-Phosphocholine	-3e-05	M+H	Main Standard Library	6.30612	1.9261e-11	12.7179	32.0477	2.5199	32.4705	34.0156	36.6044	29.3464	27.3141	38.9896	26.7159	30.9253	2.15831	2.53047	2.63421	2.35831	2.20841	2.82094	2.4049	3.04363
10.88_305.24738m/z	305.247	10.88	Pos	3,4-epoxy-p-menth-1(7)-ene	0	2M+H	HMMDB	5.62331	1.3098e-07	0.211933	6.73471	31.7775	5.39463	4.24618	4.85284	4.47385	9.50101	4.12596	15.4062	5.87703	40.1064	27.2583	22.7294	36.3036	28.3685	27.3418	34.6636	37.4486
10.9_287.23697m/z	287.237	10.9	Pos	11-cis-retinol	0	M+H	HMMDB	5.77415	2.9834e-07	0.139785	4.27317	30.5695	2.49222	1.52577	2.1087	1.30661	7.47704	1.08616	15.1103	3.07863	39.0904	22.6745	22.5528	35.931	29.9554	24.6121	36.2488	33.4911
11.08_491.30187m/z	491.302	11.08	Neg	Leontogenin	1	M+FA-H	HMMDB	6.69146	7.47668e-16	4.21785	43.5497	10.3251	42.8393	41.8991	46.3453	43.892	40.0469	42.5823	44.6449	46.1481	8.82574	11.1543	10.4166	10.2317	10.6098	11.813	10.129	9.42069
11.17_515.31098m/z	515.311	11.17	Pos	Demethoxyshogaol	4	2M+Na	HMMDB	3.88973	2.73794e-08	2.53981	19.0832	7.51364	19.8598	20.0069	20.6345	20.224	16.7941	20.9829	14.0466	20.1169	5.09761	8.89109	10.3223	5.93389	7.07455	8.27576	6.22256	8.29141
11.2_506.32031m/z	506.32	11.2	Pos	Lysope(0:0/20:2(11z,14z))	8	M+H	HMMDB	4.97543	6.80114e-16	3.97527	24.3589	6.12761	24.2527	23.0518	25.4121	23.8561	23.0993	25.3205	24.306	25.5725	5.59559	7.08774	5.91258	6.04039	5.08609	7.31275	5.46399	6.52172
11.22_505.31536m/z	505.315	11.22	Pos	Desglucocoroloside	1	M+H	HMMDB	6.93793	5.06339e-13	3.08484	52.7161	17.0888	50.7506	46.6869	54.3869	52.8352	54.1947	53.4128	53.8062	55.6556	15.4844	19.8775	14.8366	17.0543	13.3021	20.8416	15.0573	20.2563
11.22_521.31199m/z	521.312	11.22	Neg	Polyporusterone c	0	M+FA-H	HMMDB	8.79362	1.21569e-14	3.25975	82.4579	25.2958	79.1133	80.1626	87.3051	84.0602	76.7066	83.5426	79.1744	89.5983	22.2593	27.602	26.6566	24.0907	24.6229	28.1781	23.1373	25.8192
11.24_545.30799m/z	545.308	11.24	Pos	(2R)-1-[(2S,4R)-4-benzyl-2-hydroxy-4-{[(1R,2S)-2-hydroxy-2,3-dihydro-1H-inden-1-yl]-C-hydroxycarbonimidoyl}butyl]-N-tert-butylpiperazine-2-carboximidic acid	3	M+Na	HMMDB	8.38524	5.67325e-09	3.44411	76.1206	22.1016	80.8096	84.8457	77.1695	86.7307	65.3945	81.486	55.8412	76.6872	15.6259	26.6885	33.559	15.8291	22.6179	26.2459	17.8772	18.3698
11.25_627.43642m/z	627.436	11.25	Neg	Glycerol 1-(9z-octadecenoate) 2-tetradecanoate 3-phosphate	4	M-H20-H	HMMDB	5.6624	2.02693e-09	0.147959	4.1978	28.3715	2.81337	1.74515	2.53167	1.51214	7.74929	1.29065	12.6675	3.27261	30.455	26.3127	23.3419	31.1698	30.3608	26.9173	32.2656	26.1488
11.32_383.22090m/z	383.221	11.32	Neg	Lucidone a	3	M-H20-H	HMMDB	5.34793	1.63285e-07	0.236485	6.92693	29.2912	4.92327	2.62173	4.25515	2.60253	12.5956	2.08304	20.5081	5.82607	31.8927	26.8784	28.9648	29.7505	28.4391	28.0113	29.9589	30.4337
11.33_301.21772m/z	301.218	11.33	Neg	8,15-isopimaradien-18-oic acid	1	M-H	HMMDB	19.2389	2.42443e-08	0.124239	40.4459	325.549	24.4719	12.4461	20.4445	12.7238	74.5429	9.7122	138.904	30.3214	401.856	260.928	253.707	377.661	325.66	275.387	370.593	338.601
11.34_625.42687m/z	625.427	11.34	Neg	Peltatol a	1	M-H	HMMDB	10.208	7.72767e-08	0.0733022	6.42562	87.6593	2.38783	1.3952	1.91849	1.25518	11.8944	1.08054	28.3042	3.16917	116.134	64.9141	61.6386	107.531	87.0589	69.8443	102.199	91.954
11.37_603.39685m/z	603.397	11.37	Neg	Semi-beta-carotenone	1	M+Cl	HMMDB	5.25168	4.1327e-07	0.183206	4.89605	26.7242	3.7502	3.37077	3.9373	3.61611	6.6389	3.43738	10.0657	4.35206	36.4	20.1059	18.563	33.3913	27.6719	20.5395	30.5238	26.5984
11.37_604.39672m/z	604.397	11.37	Neg	Debenzoylzucchini factor b	7	M+FA-H	HMMDB	3.51411	3.30492e-07	0.15387	1.77218	11.5174	1.21081	1.2655	1.33169	1.3349	2.3726	1.27918	4.08313	1.29962	15.9062	8.47012	8.05507	14.3727	11.9154	8.90535	13.1227	11.3915
11.7_598.39158m/z	598.392	11.7	Pos	Azatadine	2	2M+NH4	HMMDB	5.84878	1.21046e-07	1.91992	56.3277	29.3385	56.201	57.9903	56.5347	65.4196	53.3678	58.416	45.7503	56.9418	21.0429	35.7955	35.049	23.5435	30.3026	34.5907	26.9837	27.4
12.05_413.29086m/z	413.291	12.05	Neg	Cis-3-hexenyl 3-methylbutanoate	0	2M+FA-H	HMMDB	4.98734	8.809e-07	1.9179	41.9474	21.8716	43.0115	38.6454	49.182	38.071	40.5643	45.4945	36.1211	44.4892	20.2081	24.944	23.4931	25.6266	20.0087	26.8629	23.4832	10.3458
12.12_675.42112m/z	675.421	12.12	Pos	9-oxoasimicinone	3	M+K	HMMDB	4.00363	6.76699e-08	0.162986	2.41874	14.8402	1.74591	1.05563	1.58505	1.10822	4.62887	0.816253	6.2833	2.12667	17.9911	12.1666	10.0898	17.5812	15.2347	13.7231	17.3344	14.6006
12.17_303.23163m/z	303.232	12.17	Pos	Abietic acid	0.00063	M+H	Main Standard Library	5.6634	3.28628e-08	0.0920639	2.52653	27.4432	1.70144	0.922484	1.28643	0.928289	3.96199	0.705889	8.98042	1.72528	34.4519	19.278	21.0666	30.6245	27.4995	22.2214	32.2305	32.1733
12.55_285.22105m/z	285.221	12.55	Pos	Vitamin a2	1	M+H	HMMDB	4.11601	1.2434e-06	0.208538	3.60015	17.2637	2.5698	1.42343	2.27673	1.42549	6.71609	1.37453	9.85017	3.16497	21.018	14.261	10.3584	20.3047	17.1004	15.6861	19.9558	19.4256
12.55_684.42859m/z	684.429	12.55	Pos	Cyclopassifloside vi	5	M+NH4	HMMDB	4.65548	9.0442e-10	3.78069	22.2931	5.89657	20.3787	27.9693	23.6019	19.2591	21.5641	25.7602	19.7116	20.1	5.5941	6.52668	6.33235	5.30915	5.55401	6.0865	5.17843	6.59136
12.74_626.42270m/z	626.423	12.74	Pos	Torvoside g	6	M+NH4	HMMDB	4.16268	5.9666e-06	1.65176	36.2755	21.9617	36.24	39.2431	37.7145	40.3407	34.0143	39.0846	28.5895	34.9779	15.6672	27.0309	25.6927	17.6217	22.3458	27.0157	19.5301	20.7898
12.76_657.41152m/z	657.412	12.76	Pos	12-methoxy-8,11,13-abietatrien-20,11-olide	5	2M+H	HMMDB	3.5037	4.86453e-08	0.262884	3.40481	12.9517	2.84461	1.82279	2.65316	2.39233	5.08382	2.02261	6.57932	3.83981	14.6699	11.6017	8.85087	14.3753	12.9928	13.3643	14.6041	13.1549
12.84_357.29902m/z	357.299	12.84	Pos	2-Oleoylglycerol	3	M+H	HMMDB	3.72024	7.71416e-07	1.99861	22.515	11.2653	23.6021	24.268	23.608	25.1847	20.5664	23.7394	17.0522	22.0992	8.25508	13.3699	14.1249	9.46519	12.4473	14.49	10.6322	7.33818
12.84_415.30636m/z	415.306	12.84	Neg	Glycerol acetate N-octadecanoate	1	M-H20-H	HMMDB	4.97232	2.32625e-08	1.72422	46.5313	26.9869	45.7897	45.2977	50.5128	46.6243	45.8068	46.5346	44.0112	47.673	24.6555	29.5089	32.2469	26.6771	28.4162	30.3312	26.6832	17.3762
12.92_717.45508m/z	717.455	12.92	Neg	Chondrillasterol 3-[glucosyl-(1->4)-glucoside]	4	M-H20-H	HMMDB	4.24277	4.49302e-08	0.607903	22.0255	36.232	20.7647	22.1741	21.9211	20.7559	22.5761	23.0957	21.2675	23.6489	30.7455	37.071	35.9082	35.0647	43.4732	35.69	34.0218	37.8811
13.04_669.41728m/z	669.417	13.04	Pos	Carnocin u I49	1	2M+H	HMMDB	8.50058	7.9325e-09	4.72419	70.4579	14.9143	71.5354	57.1387	66.3466	89.4415	69.2613	73.7051	51.7113	84.5233	12.5401	18.6583	17.115	12.6249	13.5138	18.2757	11.8727	14.714
13.17_500.37022m/z	500.37	13.17	Pos	Dioscoretine	2	2M+NH4	HMMDB	4.69933	2.94375e-06	8.54239	20.6702	2.41972	18.5411	33.2736	23.3501	20.7439	17.2656	25.8731	14.1343	12.18	0.93443	3.23982	4.09138	1.17171	3.25659	2.9361	2.0327	1.69505
13.18_479.39098m/z	479.391	13.18	Pos	Deterrol stearate	5	M+H	HMMDB	3.6445	2.07518e-08	5.21454	12.8128	2.45713	11.1907	17.5999	14.0515	12.2579	11.8557	14.7523	11.2408	9.55363	1.73692	2.94139	3.19077	1.78988	2.90328	2.63517	2.13696	2.32268
13.31_485.29204m/z	485.292	13.31	Pos	4-{5,9,12-trihydroxy-2,6,6,11,15-pentamethyl-17-oxotetracyclo[8.7.0.0??,???.0????,?????]heptadec-1(10)-en-14-yl}pentanoic acid	10	M+Na	HMMDB	5.15702	1.14842e-06	4.63544	27.034	5.83203	31.6274	20.9746	29.831	34.3737	20.1007	28.0305	16.0703	35.2638	2.96255	8.33465	7.61038	4.15751	5.70174	7.66857	4.762	5.45882
13.37_445.32693m/z	445.327	13.37	Pos	4,12,12-Trimethyl-5-oxatricyclo[8.2.0.0???,???]dodecan-9-one	10	2M+H	HMMDB	3.90737	5.10813e-07	3.14148	17.863	5.68617	19.3177	12.6528	18.6794	23.4619	16.7274	16.9254	13.3594	21.7799	3.63073	7.65507	6.38846	4.93551	5.29885	6.64284	5.03333	5.90456
13.39_657.41187m/z	657.412	13.39	Pos	12-methoxy-8,11,13-abietatrien-20,11-olide	5	2M+H	HMMDB	4.14083	1.31197e-09	0.136756	2.04717	14.9695	1.0262	1.02067	1.40689	1.04716	4.09526	0.86271	5.86612	1.05237	16.5513	13.1737	11.6646	15.4756	16.9514	14.9642	16.4719	14.5033
13.39_663.45560m/z	663.456	13.39	Pos	8,9-epoxyeicosatrienoic acid	6	2M+Na	HMMDB	4.5303	1.85655e-08	0.276121	5.97673	21.6453	4.58405	3.86263	4.17103	4.04783	9.8754	3.16588	13.0228	5.08426	23.1648	19.0636	19.8441	22.0669	22.9555	20.3756	23.4569	22.2353
13.4_625.48677m/z	625.487	13.4	Pos	Lysopc(24:0)	8	M+NH4	HMMDB	3.51537	1.13326e-08	2.1382	17.6519	8.2555	21.6204	16.4867	18.5755	16.3969	14.6937	18.4137	16.5446	18.4836	7.30833	9.15616	7.86871	7.15005	8.11301	9.41641	8.43879	8.59255
13.41_583.48868m/z	583.489	13.41	Pos	Phytoene 1,2-epoxide	6	M+Na	HMMDB	5.32191	6.81556e-09	2.7738	33.5924	12.1106	40.4923	29.4176	36.8231	29.7575	27.0094	32.9244	36.5155	35.7996	9.40881	13.6001	12.788	10.5319	11.4669	13.8253	10.7487	14.5153
13.41_601.50110m/z	601.501	13.41	Pos	Allylestrenol	5	2M+H	HMMDB	8.77022	5.69867e-09	3.14768	85.4487	27.1465	106.183	77.1236	82.9057	69.692	72.0654	87.9988	92.6699	94.9514	22.0247	32.9378	27.0927	21.3386	25.6426	31.3921	24.8248	31.9189
13.41_623.48396m/z	623.484	13.41	Pos	Cardanoldiene	7	2M+Na	HMMDB	14.3945	4.05299e-09	3.49661	219.05	62.6465	271.778	208.764	232.502	205.039	172.641	232.316	195.671	233.692	38.8288	80.134	74.7266	42.6478	61.0401	82.9104	51.4815	69.4026
13.41_647.44124m/z	647.441	13.41	Pos	Copalic acid	4	2M+K	HMMDB	4.44671	8.24626e-11	0.175216	3.1456	17.9527	2.86707	2.32458	2.4626	2.42166	4.54937	2.15299	5.65437	2.73213	18.8128	15.9808	14.0659	18.8766	19.7933	17.6143	20.4553	18.0224
13.41_659.42664m/z	659.427	13.41	Pos	Yucalexin b22	2	2M+Na	HMMDB	5.81915	8.32677e-09	0.173113	5.40078	31.1981	3.896	2.06869	3.4501	2.20026	10.6781	1.73357	14.6257	4.5538	33.9676	26.7085	24.4411	32.8168	34.1109	31.0859	35.0707	31.3831
13.42_629.41716m/z	629.417	13.42	Pos	Pe(14:0(3-oh)/10:0(3-oh))	6	M+NH4	HMMDB	4.18223	6.74341e-10	0.161287	2.53815	15.7368	1.97199	1.01111	1.67165	1.07886	4.89451	0.898705	6.62031	2.15809	16.0661	14.4865	12.8469	16.0706	16.8449	15.9321	17.4942	16.1533
13.44_523.36097m/z	523.361	13.44	Pos	{3-hydroxy-2-[(9Z)-octadec-9-enoyloxy]propoxy}[2-(trimethylazaniumyl)ethoxy]phosphinic acid	4	M+H	HMMDB	3.97813	4.22579e-08	3.34999	17.9	5.34329	18.0971	21.7349	17.1888	22.1795	17.2831	17.2511	12.8525	16.6127	4.14225	6.96981	7.83307	4.10243	5.19169	6.28211	4.60613	3.61882
13.45_661.44238m/z	661.442	13.45	Pos	Asitribin	2	M+K	HMMDB	6.16218	4.38733e-09	0.204398	7.40892	36.2475	5.33366	4.12937	4.79072	4.41108	12.7235	4.13526	17.8382	5.90952	38.9531	30.9143	29.8579	37.7486	39.1492	35.5271	40.4485	37.3809
13.62_738.50897m/z	738.509	13.62	Neg	Pe(22:4(7z,10z,13z,16z)/14:0)	1	M-H	HMMDB	6.38169	5.66475e-09	2.5973	51.3586	19.7738	47.527	63.6571	51.4378	55.5253	48.7395	54.6891	42.8312	46.4616	15.0528	22.2179	17.8524	18.4032	24.9374	19.527	19.8111	20.3885
13.72_485.32068m/z	485.321	13.72	Pos	Polyporusterone f	6	M+Na	HMMDB	4.97036	1.30437e-06	4.60728	24.9982	5.42582	31.122	19.4441	29.592	24.3242	19.8711	25.6433	15.0956	34.8936	3.04259	7.40317	6.85449	3.65747	6.43318	6.94259	4.25358	4.81947
13.74_764.52436m/z	764.524	13.74	Neg	HMDB09649	1	M-H	HMMDB	3.55608	1.92711e-05	1.72316	26.3441	15.2883	23.5083	35.3591	25.375	28.7259	24.8501	28.2985	21.7296	22.9063	11.8834	16.2227	16.0259	13.3892	19.7223	15.5303	14.8597	14.6724
13.86_663.47639m/z	663.476	13.86	Pos	SCHEMBL17891421	4	2M+H	HMMDB	4.60583	1.85426e-08	0.38684	10.2249	26.4318	8.39879	8.35941	7.98677	8.65669	14.0447	6.94776	17.705	9.69974	27.9699	24.0657	25.3167	26.6864	27.8146	24.431	27.5271	27.6426
13.87_743.48849m/z	743.488	13.87	Neg	Pg(18:3(9z,12z,15z)/16:0)	2	M-H	HMMDB	4.59082	1.34501e-06	1.77293	39.3346	22.1862	38.7353	50.2425	34.2965	36.904	39.1146	44.3664	32.8784	38.1393	18.004	22.6036	24.7891	21.8918	25.2247	21.1788	20.789	23.0087
13.89_740.52156m/z	740.522	13.89	Neg	Pc(15:0/18:3(9z,12z,15z))	3	M-H	HMMDB	3.74305	1.54036e-08	2.44187	18.5158	7.58262	16.888	23.5283	17.9369	19.1783	17.7239	20.2336	15.654	16.9835	5.91833	8.29679	7.251	6.82864	9.48627	7.62716	7.59294	7.65979
13.89_769.50379m/z	769.504	13.89	Neg	Pg(18:3(9z,12z,15z)/18:1(9z))	2	M-H	HMMDB	5.25983	6.60556e-08	2.49844	36.7606	14.7134	33.2052	49.7795	33.8142	37.3508	36.0442	38.3469	31.9191	33.6252	11.7293	15.4352	15.6614	13.0831	18.7389	14.1529	14.8639	14.0427
14.06_818.51510m/z	818.515	14.06	Neg	HMDB09639	3	M-H20-H	HMMDB	4.86624	8.61472e-09	2.00055	37.0175	18.5037	33.541	41.8685	32.4731	36.664	41.0082	36.7885	37.1924	36.6042	14.9755	18.2544	23.5771	14.88	18.8887	18.4163	17.8714	21.1661
14.09_771.51773m/z	771.518	14.09	Neg	Pg(16:0/20:3(5z,8z,11z))	1	M-H	HMMDB	3.63844	2.47736e-08	2.0237	20.6266	10.1925	19.3271	26.1185	17.5758	19.8359	21.2555	21.2704	19.3098	20.3196	8.81188	10.7491	11.1169	9.23607	10.935	10.6815	10.1775	9.83199
14.32_699.49716m/z	699.497	14.32	Neg	Pa(18:0/18:2(9z,12z))	0	M-H	HMMDB	3.63874	5.86254e-06	2.36936	18.7126	7.89776	17.651	25.3426	19.1898	15.2051	14.3811	24.6448	15.3315	17.955	6.81458	7.68258	7.8958	6.70162	10.0295	8.94558	7.40629	7.70611
15_748.51503m/z	748.515	15	Neg	Soyacerebroside i	2	M+Cl	HMMDB	4.11231	3.2715e-06	1.25699	67.0095	53.3097	69.2788	62.8203	68.3268	70.4319	65.7136	66.2149	63.5885	69.7016	47.3732	53.6924	59.6372	49.6511	52.3374	52.0549	52.0383	59.6933
2.97_447.09307m/z	447.093	2.97	Neg	Kaempferol -3-glucoside	0.00087	M-H	Main Standard Library	4.34565	1.34538e-09	2.154	26.9582	12.5154	25.0312	27.2184	30.1793	23.308	28.2514	27.1821	30.0329	24.4621	9.81746	11.9102	13.4545	11.3155	12.3411	14.2333	13.1417	13.9096
4.47_471.12940m/z	471.129	4.47	Neg	Apional	1	2M-H	HMMDB	6.98036	2.84814e-07	1.55683	109.963	70.6331	96.2292	110.551	115.927	97.4	116.069	105.671	124.27	113.59	57.888	70.3219	61.5727	74.2486	77.4986	75.6367	77.9097	69.9885
4.48_495.12576m/z	495.126	4.48	Pos	(s)-2,3-dihydro-7-hydroxy-2-methyl-4-oxo-4h-1-benzopyran-5-acetic acid	1	2M+Na	HMMDB	5.36576	4.51215e-08	1.59774	60.5759	37.9135	59.6808	62.2665	59.4556	61.8754	60.2088	61.0737	59.4148	60.6315	29.0283	44.3823	45.1399	31.258	40.1771	41.8621	35.8382	35.6222
4.72_287.05530m/z	287.055	4.72	Pos	Kaempferol	0.0011	M+H	Main Standard Library	4.03632	5.4291e-08	1.82691	28.7002	15.7097	28.0991	32.1129	28.9306	30.6784	28.5895	29.7784	27.0464	24.3663	12.2206	15.6571	19.4936	11.7898	17.7537	17.053	16.0285	15.6809
4.77_593.13006m/z	593.13	4.77	Neg	Gallocatechin-(4alpha->8)-epicatechin	0	M-H	HMMDB	7.18239	8.41201e-13	8.96339	43.7762	4.88389	39.1373	44.4788	46.7961	38.1808	46.8648	41.2954	51.5868	41.8694	4.51853	4.23285	5.60174	4.42149	5.58836	5.72334	4.7424	4.24242
4.92_595.14389m/z	595.144	4.92	Pos	5-Hydroxy-2-(4-hydroxyphenyl)-4-oxo-3-{[3,4,5-trihydroxy-6-(hydroxymethyl)oxan-2-yl]oxy}chromen-7-yl (2E)-3-(4-hydroxyphenyl)prop-2-enoate	1	M+H	HMMDB	6.09877	1.50108e-14	9.55359	31.204	3.26621	29.0158	31.6719	31.8903	28.9164	33.9304	29.8362	35.0363	29.3348	2.77266	3.07522	4.4202	2.4924	3.83525	4.01847	2.94673	2.56873
4.92_617.12588m/z	617.126	4.92	Pos	Epicatechin-(4beta->8)-gallocatechin	1	M+Na	HMMDB	5.49711	1.46548e-15	9.35385	25.3145	2.70632	23.6168	26.7462	26.5959	23.7546	27.2077	24.5522	26.2494	23.7932	2.08335	2.56987	3.76541	1.9976	3.20699	3.4571	2.42942	2.14082
6.8_375.21363m/z	375.214	6.8	Pos	6-α-Methylprednisolone	-0.00397	M+H	Main Standard Library	3.87649	2.68607e-06	0.205229	3.1624	15.4091	2.10354	1.03997	1.86362	1.03952	6.67811	0.751674	8.95192	2.87089	18.8934	11.9422	9.56839	18.5202	14.818	13.6979	18.152	17.681
6.98_459.27103m/z	459.271	6.98	Pos	TENIVASTATIN	1	M+Na	HMMDB	3.60686	4.52821e-09	2.52229	16.531	6.55397	16.2086	18.1865	16.784	17.0549	16.0255	17.7487	13.345	16.8952	5.15477	7.59909	9.34869	4.99716	6.89803	8.0444	5.01053	5.37907
7.2_283.20569m/z	283.206	7.2	Pos	(2E,4E,6E,8E)-3,7-Dimethyl-9-(2,6,6-trimethylcyclohexa-1,3-dien-1-yl)nona-2,4,6,8-tetraenal	0	M+H	HMMDB	3.90177	1.23085e-06	0.125007	1.75752	14.0594	0.943973	0.787567	0.82091	0.484042	3.47774	0.363018	5.97174	1.2112	17.4667	10.8903	7.75033	18.3146	13.1291	11.3847	17.3521	16.1874
7.22_317.21068m/z	317.211	7.22	Pos	Ent-15,16-epoxy-1(10),13(16),14-halimatrien-19-oic acid	1	M+H	HMMDB	5.13958	1.19126e-06	0.147827	3.69759	25.013	2.26596	1.03554	1.97183	1.09706	7.67452	0.842787	11.6866	3.00641	31.4064	19.4126	14.322	31.1456	23.8082	21.1356	30.2263	28.6476
7.33_303.23134m/z	303.231	7.33	Pos	Yucalexin a16	2	M+H	HMMDB	6.0689	1.63499e-06	0.144563	5.02339	34.7488	2.79476	1.188	2.42372	1.29811	10.8309	0.840889	16.7863	4.02455	43.7658	24.7598	20.6771	42.9983	35.4395	28.5479	42.3909	39.4109
7.33_315.19512m/z	315.195	7.33	Pos	4-oxo-retinoic acid	1	M+H	HMMDB	3.69708	6.57961e-07	0.128171	1.6071	12.5387	0.952354	0.450175	0.815216	0.469576	3.36722	0.390241	5.18831	1.2237	16.2501	9.43339	7.76401	16.4389	11.8054	10.5214	14.5356	13.5608
7.34_315.19695m/z	315.197	7.34	Neg	Prostaglandin B2	0.00155	M-H2O-H	Main Standard Library	8.49093	9.10712e-05	0.139226	10.3668	74.4607	6.92157	5.23055	6.83488	5.63609	16.3612	4.91516	27.449	9.58626	110.043	39.9264	30.4517	110.857	74.2331	43.4137	95.9814	90.7797
7.61_333.20551m/z	333.206	7.61	Pos	6-angeloylfuranofukinol	2	M+H	HMMDB	3.66531	2.38686e-06	0.145363	1.8688	12.8561	1.21088	0.765548	1.05639	0.703661	3.50483	0.619104	5.48371	1.60631	16.9205	9.7432	7.13805	17.2449	11.7819	10.1706	15.2141	14.6359
7.87_319.29515m/z	319.295	7.87	Pos	Phytol	6	M+Na	HMMDB	3.88715	4.85191e-05	0.334259	6.56057	19.6272	4.8568	4.66572	5.17556	4.63967	9.4976	4.58907	14.6793	4.38083	26.1289	14.5948	12.9664	24.7174	18.4299	14.18	23.302	22.6984
8.13_319.22912m/z	319.229	8.13	Pos	5-hepe	7	M+H	HMMDB	5.55997	3.10637e-06	0.211204	6.79803	32.1869	5.44757	4.94811	5.64984	4.91381	9.76916	4.81549	13.7722	5.06807	42.1952	22.878	20.2254	41.7194	30.8438	23.2063	38.2772	38.1502
8.29_303.23162m/z	303.232	8.29	Pos	Yucalexin a16	1	M+H	HMMDB	5.31219	5.59098e-06	0.174366	4.90122	28.1088	2.62515	1.09802	2.26384	1.12128	10.8052	0.840006	16.6687	3.78754	35.2345	20.724	16.3285	35.1379	28.7303	22.7847	33.9615	31.969
8.4_305.24697m/z	305.247	8.4	Pos	3,4-epoxy-p-menth-1(7)-ene	2	2M+H	HMMDB	7.73887	9.64833e-08	0.106637	5.56433	52.1799	2.923	1.18512	1.89759	1.10702	10.9428	0.676685	23.0174	2.76514	61.4502	41.442	38.308	63.9337	51.9941	40.9647	63.4542	55.8925
8.4_609.48447m/z	609.484	8.4	Pos	Erythrinasinate a	1	M+Na	HMMDB	4.15765	1.41302e-05	0.0444762	0.67724	15.227	0.128135	0.0708485	0.113282	0.0729245	1.01233	0.0663472	3.80815	0.145901	21.384	9.07355	7.43339	21.7802	13.9895	9.04591	22.0478	17.062
8.4_667.48671m/z	667.487	8.4	Pos	11-(3,4-DIMETHYL-5-propylfuran-2-yl)undecanoIC ACID	6	2M+Na	HMMDB	4.10403	2.22906e-07	0.0723249	1.02923	14.2306	0.200376	0.10138	0.14845	0.0849158	1.93351	0.0779312	5.44601	0.241243	17.4497	10.437	9.97386	17.5234	14.2345	10.5402	18.6305	15.0557
8.41_287.23660m/z	287.237	8.41	Pos	Vitamin a	1	M+H	HMMDB	3.94528	2.41993e-07	0.110122	1.5127	13.7366	0.787835	0.335615	0.519177	0.317126	2.92752	0.200962	6.25214	0.761271	16.3628	10.4031	9.65783	16.7421	13.7752	10.7127	17.2288	15.0106
8.42_357.20298m/z	357.203	8.42	Pos	(ent-16betaoh)-16,17-dihydroxy-9(11)-kauren-19-oic acid	2	M+Na	HMMDB	3.66276	1.35437e-07	0.161413	2.02305	12.5334	1.29982	0.787411	1.15995	0.757925	3.89083	0.686359	5.84192	1.76019	14.8085	10.0646	8.48571	15.034	12.363	11.263	14.7421	13.5064
8.55_317.21236m/z	317.212	8.55	Neg	Prostaglandin A1	-4e-05	M-H2O-H	Main Standard Library	8.4929	1.01701e-06	0.100579	6.49679	64.594	3.43911	2.34534	3.40368	2.28362	11.6561	2.10407	21.8223	4.92012	87.7319	47.1794	37.8133	87.3845	60.1281	50.4969	77.137	68.8811
8.63_316.28434m/z	316.284	8.63	Pos	Ricinoleic acid	1	M+NH4	HMMDB	5.03952	1.0946e-06	2.86046	30.6366	10.7104	29.2022	33.797	32.3624	30.4901	28.3238	39.1874	28.4675	23.2624	7.23495	10.4891	8.93339	8.35194	8.86163	10.7337	8.09419	22.984
8.69_321.24203m/z	321.242	8.69	Pos	12r-hete	1	M+H	HMMDB	4.98291	1.8527e-06	0.15025	3.55066	23.6317	2.08784	1.06519	1.79112	1.07928	7.49657	0.0541751	11.8573	2.97387	30.4161	18.4711	14.2174	30.6168	23.0387	18.6517	27.6898	25.9518
8.73_333.20721m/z	333.207	8.73	Neg	Prostaglandin D2	0.00151	M-H2O-H	Main Standard Library	4.581	1.12336e-05	0.0533345	0.991333	18.5871	0.489287	0.300245	0.458746	0.311744	1.63773	0.269296	3.74567	0.717951	27.5814	11.7075	9.38228	27.8403	17.5295	11.2885	24.0951	19.2722
8.9_289.21575m/z	289.216	8.9	Pos	Testosterone	2	M+H	HMMDB	4.38497	4.44667e-08	0.0519901	0.820502	15.7819	0.185536	0.183359	0.174558	0.169443	1.87766	0.195128	3.13526	0.643081	19.893	12.044	10.3827	20.3018	15.8221	12.2447	18.7195	16.8473
9.14_419.28010m/z	419.28	9.14	Neg	2-(10-Heptadecenyl)-6-hydroxybenzoic acid	0	M+FA-H	HMMDB	8.36744	4.66989e-06	1.17716	387.043	328.792	379.304	370.906	388.472	404.019	380.915	372.565	396.219	403.944	323.643	345.816	361.821	312.326	321.573	338.1	304.316	322.743
9.18_432.27548m/z	432.275	9.18	Neg	Cabergoline	2	M-H20-H	HMMDB	4.85245	2.64169e-06	1.75406	46.5665	26.5479	43.3509	56.4986	48.8228	40.8411	48.104	48.6355	49.7553	36.5239	24.4386	28.3736	32.0976	24.7337	30.2061	28.2196	26.1478	18.1661
9.18_434.28973m/z	434.29	9.18	Pos	3-hydroxyhexadecadienoylcarnitine	5	M+Na	HMMDB	4.9546	4.64797e-05	1.6661	56.2503	33.7616	52.0622	71.4433	57.1346	48.6106	60.8771	59.4159	57.7169	42.7421	28.6288	37.4458	41.204	29.5569	40.5042	37.4004	33.7672	21.5856
9.49_633.41245m/z	633.412	9.49	Pos	Armillatin	0	M+Na	HMMDB	4.24108	1.15322e-05	0.0549191	0.883637	16.0898	0.522345	0.314607	0.464711	0.278438	1.54232	0.276253	2.96558	0.704833	24.2314	9.54871	6.81528	22.4942	15.1388	11.0796	20.4634	18.9468
9.51_317.21056m/z	317.211	9.51	Pos	Ent-15,16-epoxy-1(10),13(16),14-halimatrien-19-oic acid	2	M+H	HMMDB	10.6045	5.24355e-08	0.12967	13.0856	100.915	9.48409	6.05901	8.1862	6.16413	22.8678	5.76714	34.1163	12.0402	126.913	81.0624	66.467	121.268	99.9211	85.4544	113.999	112.234
9.52_655.39592m/z	655.396	9.52	Pos	Ent-15,16-epoxy-1(10),13(16),14-halimatrien-19-oic acid	2	2M+Na	HMMDB	3.95115	1.79715e-06	0.0539746	0.727024	13.4698	0.371139	0.224855	0.316365	0.211427	1.41017	0.206839	2.54863	0.52677	18.6362	9.04265	6.68834	17.6921	12.7297	9.83625	17.2573	15.8755
9.59_299.20037m/z	299.2	9.59	Pos	All-trans-3,4-didehydro-retinoic acid	1	M+H	HMMDB	4.94759	1.69281e-07	0.111972	2.43694	21.7638	1.56177	0.715615	1.36068	0.824373	4.96721	0.695677	7.3003	2.06992	27.9976	17.5134	13.401	27.6771	20.8731	18.0543	24.7704	23.8239
9.75_454.25604m/z	454.256	9.75	Pos	Kanzonol i	6	M+NH4	HMMDB	5.53119	1.2269e-05	1.94397	53.9845	27.7702	53.9387	60.8995	59.0821	52.0327	52.0666	63.1219	42.7798	47.9545	18.7442	33.5233	40.1907	23.0866	33.8626	33.5939	25.3199	13.8407
9.8_315.19503m/z	315.195	9.8	Pos	4-oxo-retinoic acid	1	M+H	HMMDB	3.94334	8.03398e-08	0.233358	3.73892	16.0222	3.03491	3.29917	3.41291	2.8684	4.9726	2.60993	5.84624	3.86721	19.4178	13.5782	10.467	18.6787	15.1795	13.8503	18.0041	19.0022
9.81_628.43633m/z	628.436	9.81	Pos	Capsaicin	7	2M+NH4	HMMDB	4.42242	4.79871e-08	0.145064	2.57968	17.7831	1.63432	0.920982	1.35881	0.874861	5.23265	0.785799	7.86765	1.96241	21.0086	14.951	12.6632	20.082	17.191	15.5392	20.9215	19.9082
9.82_627.43613m/z	627.436	9.82	Pos	8(17),12-labdadiene-15,16-dial	4	2M+Na	HMMDB	6.91936	3.02747e-08	0.115039	4.81828	41.8838	2.71361	0.904257	1.94293	0.817514	10.9799	0.602926	17.114	3.47105	49.0495	34.9328	29.5881	46.6731	40.8075	37.103	50.1193	46.7974
9.84_285.22128m/z	285.221	9.84	Pos	Retinal	0	M+H	HMMDB	6.62216	5.89987e-08	0.14283	5.69515	39.8736	3.4728	2.05047	2.93385	1.98726	11.1724	1.75351	17.9504	4.24046	48.6082	33.9585	28.7783	46.8817	38.333	33.4425	44.8251	44.1613
9.84_325.21382m/z	325.214	9.84	Pos	Isopimaric acid	0	M+Na	HMMDB	6.53036	1.07511e-08	0.165852	6.51514	39.2829	4.61796	1.88397	3.66759	1.89399	12.785	1.82249	18.29	7.16019	43.4625	34.1732	30.975	42.6066	39.6417	36.1842	44.3174	42.9024
9.99_301.21626m/z	301.216	9.99	Pos	Metandienone	0	M+H	HMMDB	12.8624	3.54824e-08	0.113086	16.3785	144.832	9.91064	4.84344	8.56942	4.92395	33.9051	3.91173	52.2237	12.7403	180.574	120.26	97.0659	173.01	143.141	125.595	163.068	155.944

## Sheet: 4_48 vs 7_48
ID	m/z	RT(min)	Ion mode	Metabolites	ppm/da	Adducts	Database	VIP	P-value	FC(4# 48h/7# 48h)	Average(4# 48h)	Average(7# 48h)	4-48-1	4-48-2	4-48-3	4-48-4	4-48-5	4-48-6	4-48-7	4-48-8	7-48-1	7-48-2	7-48-3	7-48-4	7-48-5	7-48-6	7-48-7	7-48-8
10.11_303.23127m/z	303.231	10.11	Pos	Eicosapentaenoic acid	0.00037	M+H	Main Standard Library	6.78764	2.28393e-11	0.137614	7.33993	53.3372	7.72539	5.20501	11.1508	10.4033	5.38188	6.74591	4.76722	7.33993	45.7652	55.4661	53.2448	58.2485	62.2499	53.3372	42.4147	55.9708
10.12_520.33914m/z	520.339	10.12	Pos	Lyso-PAF C-16	47	M+K	Metlin	4.98524	4.08191e-08	5.39126	31.4391	5.8315	36.8275	37.2032	19.0707	25.0388	33.8694	35.589	32.4753	31.4391	11.1873	5.93424	5.85181	3.68931	6.374	5.8315	3.69101	4.09281
10.49_417.26309m/z	417.263	10.49	Neg	TENIVASTATIN	2	M-H20-H	HMMDB	3.67973	4.54329e-12	2.55108	21.8573	8.56785	22.6209	21.8859	20.7327	24.0376	19.7936	23.053	20.8771	21.8573	9.77635	7.27387	9.65788	6.75411	9.44	8.56785	8.26017	8.81258
10.6_570.36050m/z	570.361	10.6	Pos	Janthitrem c	5	M+H	HMMDB	5.76154	3.44179e-11	3.368	47.2097	14.0171	47.1168	48.0963	44.7285	40.3128	48.4381	49.4724	52.3026	47.2097	15.224	13.5886	13.9323	12.8616	22.0094	14.0171	9.57485	10.9288
10.63_496.33937m/z	496.339	10.63	Pos	1-Palmitoyl-Sn-Glycero-3-Phosphocholine	-0.00143	M+H	Main Standard Library	5.62137	1.77895e-09	8.94884	35.5665	3.97443	43.1102	45.8941	30.3635	38.7296	30.1328	32.3552	28.3803	35.5665	3.44368	3.46525	3.70235	3.17645	3.93829	3.97443	3.50299	6.59198
10.86_522.35487m/z	522.355	10.86	Pos	1-Oleoyl-Sn-Glycero-3-Phosphocholine	-3e-05	M+H	Main Standard Library	3.80984	1.99489e-07	5.29591	18.7596	3.54227	20.3124	27.0617	12.8136	13.5353	21.0128	18.3572	18.224	18.7596	5.71236	3.37857	3.36489	3.11194	3.82014	3.54227	3.32149	2.08653
10.88_305.24738m/z	305.247	10.88	Pos	3,4-epoxy-p-menth-1(7)-ene	0	2M+H	HMMDB	5.83648	4.11493e-12	0.21014	8.9521	42.6006	10.1979	7.21732	11.997	10.941	6.93118	7.99451	7.38587	8.9521	36.7582	41.7926	40.5251	48.0627	43.1868	42.6006	48.3839	39.4948
10.9_287.23697m/z	287.237	10.9	Pos	11-cis-retinol	0	M+H	HMMDB	6.1133	1.00911e-12	0.126926	5.32994	41.9924	5.49686	3.44096	8.66605	7.77449	3.77918	4.81897	3.33304	5.32994	37.0132	39.4306	39.3782	43.5458	40.382	41.9924	49.3637	44.8331
11.08_491.30187m/z	491.302	11.08	Neg	Leontogenin	1	M+FA-H	HMMDB	5.23258	6.29804e-12	4.12697	36.0316	8.73075	36.5554	38.9146	36.1514	29.5237	37.4271	32.791	40.8577	36.0316	10.4223	8.33183	8.52629	8.6815	10.2694	8.73075	6.73858	8.14537
11.17_515.31098m/z	515.311	11.17	Pos	Demethoxyshogaol	4	2M+Na	HMMDB	4.88621	1.21681e-06	4.01243	34.2053	8.52484	35.5469	44.8096	25.1486	21.1165	43.1333	31.7438	37.9384	34.2053	16.5457	8.96154	9.79273	8.24555	6.58774	8.52484	4.86334	4.67727
11.2_506.32031m/z	506.32	11.2	Pos	Lysope(0:0/20:2(11z,14z))	8	M+H	HMMDB	3.86253	3.80724e-15	3.81856	19.7589	5.17443	19.9476	22.0118	19.4239	19.2648	19.3231	18.3932	19.9477	19.7589	5.67577	5.48053	5.40984	5.22749	5.6119	5.17443	4.27864	4.53687
11.22_505.31536m/z	505.315	11.22	Pos	Desglucocoroloside	1	M+H	HMMDB	5.99249	1.86212e-13	3.25358	50.8465	15.6278	50.1432	56.9817	49.6038	48.6863	51.2244	46.7778	52.5083	50.8465	17.921	16.7581	16.4167	16.2689	17.3305	15.6278	12.6097	12.0901
11.22_521.31199m/z	521.312	11.22	Neg	Polyporusterone c	0	M+FA-H	HMMDB	7.22808	8.77624e-12	3.27734	74.7776	22.8165	74.8864	85.3538	72.3954	64.0416	78.2475	67.9746	80.5437	74.7776	24.7432	23.2679	23.1226	22.7396	26.7829	22.8165	18.7853	20.2743
11.24_545.30799m/z	545.308	11.24	Pos	(2R)-1-[(2S,4R)-4-benzyl-2-hydroxy-4-{[(1R,2S)-2-hydroxy-2,3-dihydro-1H-inden-1-yl]-C-hydroxycarbonimidoyl}butyl]-N-tert-butylpiperazine-2-carboximidic acid	3	M+Na	HMMDB	7.61351	4.05023e-13	5.48304	70.0859	12.7823	67.5524	78.8545	60.5127	63.9664	70.4722	74.2601	74.983	70.0859	15.9647	13.8729	14.5114	11.6809	11.0775	12.7823	9.33996	13.0288
11.25_627.43642m/z	627.436	11.25	Neg	Glycerol 1-(9z-octadecenoate) 2-tetradecanoate 3-phosphate	4	M-H20-H	HMMDB	5.03337	1.04419e-13	0.163403	4.87565	29.8382	5.11069	3.53641	7.60229	6.6142	3.71793	4.56707	2.98095	4.87565	29.9248	30.1757	29.2595	29.9393	26.8469	29.8382	28.8197	33.9014
11.32_383.22090m/z	383.221	11.32	Neg	Lucidone a	3	M-H20-H	HMMDB	4.66626	2.33548e-11	0.277104	8.39181	30.2839	9.12561	6.2687	13.0727	10.4813	6.84117	7.77034	5.18289	8.39181	31.4891	31.8364	31.9228	31.8762	25.7434	30.2839	29.7694	29.3502
11.33_301.21772m/z	301.218	11.33	Neg	8,15-isopimaradien-18-oic acid	1	M-H	HMMDB	19.1481	1.71806e-13	0.118803	48.4165	407.536	52.2491	33.3498	79.8802	64.002	37.3355	44.3315	27.7676	48.4165	364.229	399.519	388.336	430.348	371.478	407.536	458.821	440.024
11.34_625.42687m/z	625.427	11.34	Neg	Peltatol a	1	M-H	HMMDB	10.7766	4.1727e-13	0.0524343	6.28712	119.905	7.03335	3.6227	12.2171	9.63572	4.10965	4.9286	2.46278	6.28712	102.471	116.456	111.498	128.21	110.872	119.905	140.374	129.453
11.37_603.39685m/z	603.397	11.37	Neg	Semi-beta-carotenone	1	M+Cl	HMMDB	5.71973	2.76316e-11	0.131518	4.86711	37.0072	5.05145	4.58632	6.11083	4.75263	5.10054	4.53043	3.93755	4.86711	30.5037	34.3867	35.5224	39.8098	32.3432	37.0072	44.7985	41.6862
11.37_604.39672m/z	604.397	11.37	Neg	Debenzoylzucchini factor b	7	M+FA-H	HMMDB	3.74641	4.3314e-11	0.129696	2.05981	15.8818	1.92078	1.93121	2.42697	2.78025	2.02091	1.70575	1.63277	2.05981	12.9553	14.8823	15.1974	17.0982	13.7895	15.8818	19.3092	17.9407
11.52_581.45571m/z	581.456	11.52	Neg	Dg(15:0/20:5(5z,8z,11z,14z,17z)/0:0)	2	M-H20-H	HMMDB	4.46741	6.50383e-05	1.28669	105.902	82.3052	98.0938	105.451	105.869	91.7101	108.438	111.65	120.1	105.902	92.5343	89.4888	89.0724	80.8086	72.1547	82.3052	68.8455	83.2319
11.7_598.39158m/z	598.392	11.7	Pos	Azatadine	2	2M+NH4	HMMDB	5.73943	5.7379e-09	2.45475	56.9213	23.1882	55.5557	57.995	50.1319	46.5775	58.9583	61.292	67.9383	56.9213	27.47	25.4916	24.833	21.3868	27.3264	23.1882	16.0473	19.762
12.12_675.42112m/z	675.421	12.12	Pos	9-oxoasimicinone	3	M+K	HMMDB	3.737	1.50171e-12	0.218967	3.84295	17.5504	3.54191	2.19158	4.7698	4.56173	2.65319	3.07966	6.10281	3.84295	16.5446	16.8984	17.5295	17.566	16.2409	17.5504	18.3922	19.6809
12.17_303.23163m/z	303.232	12.17	Pos	Abietic acid	0.00063	M+H	Main Standard Library	5.96426	1.55699e-11	0.0948573	3.67932	38.7879	3.7399	2.29555	5.73336	5.77982	2.59128	3.40176	2.21356	3.67932	35.1388	36.5724	39.3766	39.9088	30.4629	38.7879	45.8317	44.2242
12.18_271.20573m/z	271.206	12.18	Pos	(??)-2-heptanol	9	2M+K	HMMDB	3.66739	1.48913e-11	0.0796142	1.14461	14.377	1.18089	0.821611	1.60183	1.6776	0.878306	1.09648	0.755564	1.14461	12.062	13.2168	13.6584	15.1573	13.2304	14.377	18.2933	15.0205
12.19_255.23380m/z	255.234	12.19	Neg	Palmitic acid	0.0002	M-H	Main Standard Library	6.59245	1.0013e-05	1.21671	273.188	224.529	268.382	266.624	262.437	261.665	272.734	301.785	278.688	273.188	252.514	228.73	229.662	215.399	197.603	224.529	215.252	232.547
12.19_533.45536m/z	533.455	12.19	Neg	N1-acetylspermine	9	2M+FA-H	HMMDB	4.53303	4.13601e-07	1.3464	84.6656	62.8829	82.644	83.546	82.0262	79.0129	85.2404	92.3022	87.8875	84.6656	72.5847	65.4676	65.5478	60.5192	52.7376	62.8829	59.8733	63.4499
12.55_285.22105m/z	285.221	12.55	Pos	Vitamin a2	1	M+H	HMMDB	4.13948	1.7859e-11	0.232817	5.14944	22.118	5.21833	3.56855	7.67365	7.12236	3.9393	4.92238	3.60149	5.14944	20.7121	21.2273	21.3001	22.3848	19.8033	22.118	26.2114	23.187
12.61_282.27912m/z	282.279	12.61	Pos	Oleamide	0.00062	M+H	Main Standard Library	5.6489	4.60808e-05	2.39034	61.3473	25.6647	47.2456	67.9279	49.3368	99.3314	52.5619	60.5919	52.4354	61.3473	34.098	25.0911	25.8171	21.9217	28.9852	25.6647	19.832	23.9079
12.74_626.42270m/z	626.423	12.74	Pos	Torvoside g	6	M+NH4	HMMDB	4.75199	3.95792e-08	2.4474	39.7623	16.2468	37.5638	40.7638	33.5757	31.9464	40.1716	45.5544	48.7606	39.7623	20.604	17.1964	17.985	14.9087	16.9849	16.2468	11.6172	14.4313
12.84_415.30636m/z	415.306	12.84	Neg	Glycerol acetate N-octadecanoate	1	M-H20-H	HMMDB	3.68658	5.67023e-06	1.77605	34.8691	19.6329	35.9968	39.2812	28.5444	28.5291	44.2529	30.2644	37.2146	34.8691	21.6347	18.6118	18.1398	19.1655	20.4817	19.6329	15.4098	23.9868
12.92_717.45508m/z	717.455	12.92	Neg	Chondrillasterol 3-[glucosyl-(1->4)-glucoside]	4	M-H20-H	HMMDB	3.84613	6.35549e-08	0.566812	20.3052	35.8236	21.5407	21.2606	18.171	18.207	21.7943	19.1927	21.9704	20.3052	38.5255	32.9232	35.641	34.6472	44.0657	35.8236	33.4098	31.5525
13.04_669.41728m/z	669.417	13.04	Pos	Carnocin u I49	1	2M+H	HMMDB	5.3839	6.35915e-08	3.72141	41.1124	11.0475	41.3001	32.1105	33.564	49.7224	31.181	49.6066	50.3022	41.1124	10.3782	11.2181	11.4797	11.6739	13.0053	11.0475	10.1989	9.37871
13.17_500.37022m/z	500.37	13.17	Pos	Dioscoretine	2	2M+NH4	HMMDB	4.94542	8.12246e-09	22.3922	25.9002	1.15666	31.1757	37.3041	20.7851	24.1628	23.0159	19.9049	24.9527	25.9002	1.65188	1.29505	1.33049	0.866251	0.810171	1.15666	0.767566	1.37521
13.18_479.39098m/z	479.391	13.18	Pos	Deterrol stearate	5	M+H	HMMDB	3.82131	4.96743e-10	9.31374	16.3056	1.7507	18.9391	20.9766	16.3824	15.7346	15.4287	11.8014	14.8762	16.3056	1.90145	1.88054	1.90474	1.59425	1.56593	1.7507	1.37131	2.03671
13.31_485.29204m/z	485.292	13.31	Pos	4-{5,9,12-trihydroxy-2,6,6,11,15-pentamethyl-17-oxotetracyclo[8.7.0.0??,???.0????,?????]heptadec-1(10)-en-14-yl}pentanoic acid	10	M+Na	HMMDB	4.00879	7.20316e-07	6.04939	21.02	3.47473	17.789	14.2158	16.6575	16.4953	23.578	28.7588	29.6459	21.02	4.49131	3.83134	4.0128	3.43392	3.92388	3.47473	2.41148	2.21841
13.39_657.41187m/z	657.412	13.39	Pos	12-methoxy-8,11,13-abietatrien-20,11-olide	5	2M+H	HMMDB	3.50111	1.85344e-12	0.209579	3.22477	15.3869	3.48556	2.19479	4.79352	4.70054	2.44515	2.77128	2.18251	3.22477	15.5423	15.1959	15.9122	14.7122	13.2927	15.3869	16.0023	17.0509
13.39_663.45560m/z	663.456	13.39	Pos	8,9-epoxyeicosatrienoic acid	6	2M+Na	HMMDB	3.54003	7.09791e-07	0.407748	9.31885	22.8544	7.84091	6.35426	15.1657	15.5071	6.28066	7.83019	6.25313	9.31885	23.4833	23.3071	23.9446	22.2474	17.4653	22.8544	24.2534	25.2801
13.4_625.48677m/z	625.487	13.4	Pos	Lysopc(24:0)	8	M+NH4	HMMDB	3.62177	6.42559e-10	3.07166	19.4128	6.31998	20.6343	18.5995	20.1599	21.7924	16.1638	18.8241	19.7157	19.4128	7.68775	6.89635	7.57225	6.68391	1.7982	6.31998	6.71147	6.88996
13.41_583.48868m/z	583.489	13.41	Pos	Phytoene 1,2-epoxide	6	M+Na	HMMDB	5.21898	7.5677e-09	4.16947	36.0288	8.6411	41.3247	31.5441	43.9362	43.0979	26.3675	31.9158	34.0156	36.0288	9.97105	8.24932	10.2842	7.44707	7.75502	8.6411	8.78801	7.99296
13.41_601.50110m/z	601.501	13.41	Pos	Allylestrenol	5	2M+H	HMMDB	8.53617	4.25934e-10	4.71709	91.5652	19.4114	103.257	83.7786	101.703	110.501	69.8355	84.2858	87.5954	91.5652	23.1511	19.2153	24.2463	15.9406	16.7835	19.4114	19.4591	17.0835
13.41_623.48396m/z	623.484	13.41	Pos	Cardanoldiene	7	2M+Na	HMMDB	14.6395	1.03397e-12	7.2792	242.982	33.3803	261.465	232.464	254.916	274.954	199.252	231.332	246.493	242.982	49.1024	35.1736	46.8507	23.3429	25.0725	33.3803	25.96	28.1603
13.41_647.44124m/z	647.441	13.41	Pos	Copalic acid	4	2M+K	HMMDB	3.89825	3.7383e-14	0.212075	4.03834	19.0421	4.38518	3.4901	4.3759	5.08142	2.94117	4.44975	3.54486	4.03834	19.6575	19.1656	19.9676	18.4577	16.3722	19.0421	19.3063	20.3674
13.41_659.42664m/z	659.427	13.41	Pos	Yucalexin b22	2	2M+Na	HMMDB	5.0876	2.61979e-12	0.234235	7.85481	33.5339	8.47057	5.81718	10.7572	11.0908	6.10864	7.52766	5.21161	7.85481	33.6728	33.2326	34.1848	32.2073	28.8297	33.5339	35.3962	37.214
13.45_661.44238m/z	661.442	13.45	Pos	Asitribin	2	M+K	HMMDB	5.47013	2.23053e-12	0.240628	9.40727	39.0947	10.243	7.06717	12.3032	13.0998	7.19834	9.05967	6.87967	9.40727	39.4763	38.8987	40.1027	37.4855	33.3403	39.0947	41.0865	43.2727
13.52_310.31032m/z	310.31	13.52	Pos	Geranylcitronellol	0	M+NH4	HMMDB	4.08995	3.88567e-08	2.3992	29.0728	12.1177	26.7878	33.0352	25.5276	31.739	27.2617	29.9115	29.2468	29.0728	17.2727	16.4164	13.4408	12.2098	6.13429	12.1177	10.2742	9.07559
13.62_738.50897m/z	738.509	13.62	Neg	Pe(22:4(7z,10z,13z,16z)/14:0)	1	M-H	HMMDB	6.02115	7.38268e-09	3.34332	53.3773	15.9653	46.8683	48.596	48.0237	47.4952	54.4582	71.4817	56.7176	53.3773	20.1788	16.3703	18.6856	12.7455	11.4811	15.9653	15.8369	16.4592
13.72_485.32068m/z	485.321	13.72	Pos	Polyporusterone f	6	M+Na	HMMDB	3.88254	1.73618e-09	6.0791	18.4731	3.03879	16.4725	15.3983	15.0605	16.4816	23.4533	21.5378	20.908	18.4731	3.90769	3.29147	3.40694	2.86772	3.23102	3.03879	2.07056	2.49617
13.74_764.52436m/z	764.524	13.74	Neg	HMDB09649	1	M-H	HMMDB	4.09141	1.57849e-07	2.5314	29.1867	11.5299	24.501	28.3313	25.5712	28.0667	28.9389	39.6653	29.2324	29.1867	15.087	11.7176	13.4691	8.47125	7.60623	11.5299	11.4107	12.9472
13.86_663.47639m/z	663.476	13.86	Pos	SCHEMBL17891421	4	2M+H	HMMDB	3.54614	6.15802e-09	0.514819	13.6009	26.4188	14.6996	11.2092	15.2063	15.2149	11.5172	14.5291	12.83	13.6009	25.0468	27.504	28.0872	23.5537	22.7012	26.4188	28.4863	29.5526
13.87_743.48849m/z	743.488	13.87	Neg	Pg(18:3(9z,12z,15z)/16:0)	2	M-H	HMMDB	4.79847	8.13568e-07	2.53472	40.1359	15.8345	44.0134	26.8946	38.9394	51.7181	35.7836	46.9036	36.6988	40.1359	19.1342	15.2156	18.7078	11.8618	10.6987	15.8345	18.6876	16.5357
13.89_740.52156m/z	740.522	13.89	Neg	Pc(15:0/18:3(9z,12z,15z))	3	M-H	HMMDB	3.72121	5.80104e-09	3.38844	20.1685	5.95216	18.3094	18.1556	17.7835	19.0917	20.6542	27.0643	20.121	20.1685	7.94827	5.8033	6.82379	4.59048	3.95161	5.95216	6.2647	6.28296
13.89_769.50379m/z	769.504	13.89	Neg	Pg(18:3(9z,12z,15z)/18:1(9z))	2	M-H	HMMDB	4.63277	7.65973e-07	3.24053	33.3336	10.2865	34.0203	17.2139	33.0079	38.6939	31.9108	43.2662	35.2221	33.3336	11.5513	10.2737	12.2322	7.84329	6.81139	10.2865	11.1883	12.1051
14.06_818.51510m/z	818.515	14.06	Neg	HMDB09639	3	M-H20-H	HMMDB	5.25238	7.309e-08	2.95031	42.3221	14.3449	45.365	42.2952	44.6929	55.2359	37.5637	39.7222	31.3796	42.3221	20.5684	12.7681	15.5089	11.702	8.9669	14.3449	17.6437	13.2566
14.09_771.51773m/z	771.518	14.09	Neg	Pg(16:0/20:3(5z,8z,11z))	1	M-H	HMMDB	3.71691	1.94094e-06	3.10181	22.0123	7.09659	22.6435	12.0164	22.8584	28.5028	19.191	28.154	20.72	22.0123	7.86924	6.9189	8.41659	5.29209	4.4097	7.09659	8.584	8.1856
14.15_721.49389m/z	721.494	14.15	Neg	14,15-dihetre	6	2M+FA-H	HMMDB	4.06782	1.59144e-08	3.2397	24.3735	7.52339	22.4347	21.2612	23.8624	31.0164	21.4052	29.9041	20.7302	24.3735	6.56489	8.06271	9.0758	7.19289	5.80365	7.52339	9.07044	6.89331
14.22_681.47215m/z	681.472	14.22	Neg	2-hydroxy-3-[(6Z,9Z,12Z,15Z)-octadeca-6,9,12,15-tetraenoyloxy]propyl (5Z,8Z,11Z,14Z)-icosa-5,8,11,14-tetraenoate	2	M+FA-H	HMMDB	3.50294	1.82752e-12	0.0849808	1.11693	13.1433	1.24958	0.79059	1.83156	1.27487	0.88323	0.951981	0.836691	1.11693	12.012	12.7791	11.4482	14.7566	11.7759	13.1433	15.5353	13.6961
14.29_338.34164m/z	338.342	14.29	Pos	Erucamide	-0.00026	M+H	Main Standard Library	8.25141	5.2665e-08	2.06521	135.998	65.8518	119.521	126.47	134.791	133.259	134.631	149.817	153.496	135.998	81.0257	70.2293	91.5041	57.9355	44.5254	65.8518	64.6004	51.1419
14.29_747.51447m/z	747.514	14.29	Neg	Pg(16:0/18:1(9z))	5	M-H	HMMDB	6.6613	2.66247e-05	3.0004	73.8118	24.6007	69.6169	94.831	60.4578	109.307	75.2522	70.1155	37.1031	73.8118	14.229	31.8258	34.0321	19.6055	16.4842	24.6007	27.6829	28.3454
14.32_699.49716m/z	699.497	14.32	Neg	Pa(18:0/18:2(9z,12z))	0	M-H	HMMDB	3.92065	9.93063e-07	4.34042	21.4401	4.93964	15.7569	17.9144	19.1887	27.3108	21.1879	31.9882	16.734	21.4401	5.79035	4.7803	5.40512	3.7342	3.12401	4.93964	5.48287	6.26067
4.48_495.12576m/z	495.126	4.48	Pos	(s)-2,3-dihydro-7-hydroxy-2-methyl-4-oxo-4h-1-benzopyran-5-acetic acid	1	2M+Na	HMMDB	5.40039	1.74949e-09	1.95694	59.9821	30.651	63.8979	59.3008	57.0155	55.1966	56.391	61.7832	66.2899	59.9821	34.6706	32.2201	31.2406	30.0988	37.1958	30.651	21.5058	27.6253
4.72_287.05530m/z	287.055	4.72	Pos	Kaempferol	0.0011	M+H	Main Standard Library	4.52311	9.69338e-08	2.28648	38.0824	16.6554	37.7174	37.5971	32.4184	30.6463	38.8477	41.8344	47.5151	38.0824	21.7015	18.0315	17.5867	15.4968	18.4654	16.6554	11.5622	13.7441
4.77_593.13006m/z	593.13	4.77	Neg	Gallocatechin-(4alpha->8)-epicatechin	0	M-H	HMMDB	5.75974	1.71999e-11	9.38078	36.9538	3.93931	34.8809	41.2184	39.8124	36.8063	33.7613	28.4869	43.7105	36.9538	3.99257	3.74347	3.59924	3.43685	5.77428	3.93931	2.73733	4.29144
4.92_595.14389m/z	595.144	4.92	Pos	5-Hydroxy-2-(4-hydroxyphenyl)-4-oxo-3-{[3,4,5-trihydroxy-6-(hydroxymethyl)oxan-2-yl]oxy}chromen-7-yl (2E)-3-(4-hydroxyphenyl)prop-2-enoate	1	M+H	HMMDB	5.24786	4.95405e-14	13.3582	29.2065	2.18641	29.6372	30.5451	29.9629	31.1767	25.9301	24.9175	32.276	29.2065	2.4746	2.1859	2.07021	1.83758	3.04748	2.18641	1.39886	2.29022
4.92_617.12588m/z	617.126	4.92	Pos	Epicatechin-(4beta->8)-gallocatechin	1	M+Na	HMMDB	4.78784	5.2685e-14	14.104	24.2604	1.7201	23.7547	25.7555	24.1198	25.2832	21.9656	21.0989	27.8449	24.2604	1.99206	1.757	1.6263	1.46154	2.35739	1.7201	1.03555	1.81087
6.53_397.25792m/z	397.258	6.53	Neg	1-g-Linolenoyl-glycerol	4	M+FA-H	HMMDB	3.82093	1.8543e-09	0.075447	1.18576	15.7165	1.19545	0.796835	2.14327	1.57003	0.876986	1.02813	0.689642	1.18576	11.5555	13.6805	12.8265	17.4849	17.5315	15.7165	20.8142	16.1223
6.8_375.21363m/z	375.214	6.8	Pos	6-α-Methylprednisolone	-0.00397	M+H	Main Standard Library	4.0583	1.68613e-12	0.204878	4.17883	20.3967	3.96834	3.19563	6.39055	5.46248	3.41392	4.10446	2.71645	4.17883	18.6517	20.1297	19.4571	20.9605	18.9251	20.3967	23.7113	20.9417
6.82_335.22130m/z	335.221	6.82	Pos	Pga2	1	M+H	HMMDB	3.50664	1.06344e-11	0.129792	1.80527	13.9089	1.79912	1.2439	2.8825	2.45404	1.39938	1.77004	1.08795	1.80527	11.7792	13.1041	12.3954	14.5858	14.5458	13.9089	17.0007	13.9517
7.2_283.20569m/z	283.206	7.2	Pos	(2E,4E,6E,8E)-3,7-Dimethyl-9-(2,6,6-trimethylcyclohexa-1,3-dien-1-yl)nona-2,4,6,8-tetraenal	0	M+H	HMMDB	4.36193	9.10095e-12	0.104701	2.19024	20.919	2.28357	1.31839	3.66366	3.5743	1.40924	1.93471	1.1478	2.19024	17.3765	19.2845	18.4703	22.4385	22.7581	20.919	24.678	21.4269
7.22_317.21068m/z	317.211	7.22	Pos	Ent-15,16-epoxy-1(10),13(16),14-halimatrien-19-oic acid	1	M+H	HMMDB	5.52044	5.87736e-13	0.13978	4.8678	34.8248	4.83029	3.26732	7.8747	7.10727	3.63267	4.5043	2.85805	4.8678	30.8018	32.9602	32.3241	36.9676	36.5749	34.8248	39.9046	34.2404
7.23_319.22631m/z	319.226	7.23	Pos	Yucalexin a19	1	M+H	HMMDB	3.78168	4.66843e-12	0.153053	2.5434	16.6178	2.57889	1.80349	3.8836	3.67159	1.79414	2.5501	1.52195	2.5434	14.1928	15.6703	15.0652	17.5267	17.3897	16.6178	19.5495	16.9301
7.32_301.24320m/z	301.243	7.32	Pos	Norspermidine	15	2M+K	HMMDB	3.64977	3.51449e-12	0.130451	1.96535	15.0658	2.11572	1.24947	3.19248	3.01022	1.38364	1.78815	1.01774	1.96535	12.8377	14.1164	13.5725	16.3612	15.5865	15.0658	17.4578	15.5283
7.33_303.23134m/z	303.231	7.33	Pos	Yucalexin a16	2	M+H	HMMDB	6.69622	1.42303e-12	0.129381	6.54718	50.6037	6.1397	4.35298	11.1776	9.18136	4.63271	6.39225	3.95362	6.54718	44.5801	47.0639	46.094	53.2299	53.7116	50.6037	59.1113	50.4352
7.33_315.19512m/z	315.195	7.33	Pos	4-oxo-retinoic acid	1	M+H	HMMDB	4.01888	5.93612e-12	0.111587	1.99281	17.8588	2.0946	1.36569	3.19831	2.67256	1.64004	1.86118	1.1173	1.99281	15.1416	16.3519	15.786	18.6231	19.2692	17.8588	21.3413	18.4982
7.34_315.19695m/z	315.197	7.34	Neg	Prostaglandin B2	0.00155	M-H2O-H	Main Standard Library	10.8941	8.23696e-12	0.0774224	9.78781	126.421	10.4458	8.12277	16.0824	11.4476	8.35211	7.97617	6.08778	9.78781	102.405	117.018	112.655	135.563	139.113	126.421	152.245	125.948
7.61_333.20551m/z	333.206	7.61	Pos	6-angeloylfuranofukinol	2	M+H	HMMDB	4.12102	3.1152e-12	0.126483	2.41447	19.0892	2.39482	1.71051	3.68877	3.07264	2.03323	2.28113	1.7202	2.41447	16.5567	17.6255	17.2383	20.422	19.7825	19.0892	22.9622	19.0376
7.79_315.23364m/z	315.234	7.79	Neg	Pregnan-3,20-dione	2	M-H	HMMDB	7.77994	3.8437e-11	0.104246	6.93768	66.5513	6.70304	8.1862	10.0059	7.41469	5.28621	4.86298	6.10469	6.93768	55.1712	59.2413	57.6735	71.7232	72.4721	66.5513	82.615	66.9629
7.84_395.24355m/z	395.244	7.84	Neg	Mg(0:0/18:4(6z,9z,12z,15z)/0:0)	1	M+FA-H	HMMDB	3.59189	8.70446e-11	0.101492	1.4386	14.1745	1.44328	1.00751	2.56858	1.90345	1.04258	1.20402	0.900774	1.4386	11.2913	12.8431	12.3905	15.3177	15.2041	14.1745	17.7953	14.3795
7.87_319.29515m/z	319.295	7.87	Pos	Phytol	6	M+Na	HMMDB	4.65271	3.91036e-11	0.239776	6.73764	28.0997	5.99212	5.29045	9.63541	8.60783	5.62252	7.14508	4.8701	6.73764	24.0045	26.4245	25.7118	29.973	27.9804	28.0997	33.3739	29.23
8.13_319.22912m/z	319.229	8.13	Pos	5-hepe	7	M+H	HMMDB	6.50059	3.79627e-12	0.150903	7.37819	48.8935	6.75284	6.08211	9.16088	9.44328	6.43823	8.2169	5.55307	7.37819	42.7148	45.3808	44.3979	52.4842	50.0027	48.8935	59.2372	48.0368
8.29_303.23162m/z	303.232	8.29	Pos	Yucalexin a16	1	M+H	HMMDB	5.8203	7.30619e-12	0.159147	6.3211	39.7187	6.1259	4.16884	10.787	9.02927	4.61936	5.94737	3.56996	6.3211	34.3115	36.9964	36.378	42.0127	41.9061	39.7187	46.5804	39.846
8.4_305.24697m/z	305.247	8.4	Pos	3,4-epoxy-p-menth-1(7)-ene	2	2M+H	HMMDB	7.96241	3.55241e-13	0.0953547	6.55229	68.7149	7.47954	3.29347	11.8286	10.9379	3.64942	5.81394	2.86317	6.55229	60.9895	64.5642	64.8162	70.4486	66.4564	68.7149	79.5127	74.2169
8.4_609.48447m/z	609.484	8.4	Pos	Erythrinasinate a	1	M+Na	HMMDB	5.22073	6.47231e-09	0.0155287	0.428739	27.6095	0.353532	0.165085	1.07866	0.916318	0.179257	0.175442	0.132879	0.428739	19.6333	24.57	22.0815	27.4573	27.0082	27.6095	39.172	33.3439
8.4_667.48671m/z	667.487	8.4	Pos	11-(3,4-DIMETHYL-5-propylfuran-2-yl)undecanoIC ACID	6	2M+Na	HMMDB	4.32227	3.5982e-12	0.0479036	0.922853	19.2648	1.04033	0.291036	2.11905	1.80882	0.321849	0.659236	0.219657	0.922853	17.2557	18.6923	17.8777	18.8776	16.7594	19.2648	23.0716	22.3193
8.41_287.23660m/z	287.237	8.41	Pos	Vitamin a	1	M+H	HMMDB	4.20813	1.15621e-12	0.0920042	1.7603	19.1328	1.98561	0.921241	3.12213	2.96067	1.01456	1.52883	0.789064	1.7603	16.7904	17.6732	17.9752	19.4928	18.447	19.1328	22.5891	20.962
8.42_357.20298m/z	357.203	8.42	Pos	(ent-16betaoh)-16,17-dihydroxy-9(11)-kauren-19-oic acid	2	M+Na	HMMDB	3.64171	2.84902e-14	0.170918	2.67954	15.6773	2.75191	1.85311	3.8812	3.59909	2.32401	2.62333	1.72411	2.67954	14.5611	14.9489	15.1745	16.3785	15.0755	15.6773	17.3095	16.2933
8.55_317.21236m/z	317.212	8.55	Neg	Prostaglandin A1	-4e-05	M-H2O-H	Main Standard Library	9.68275	1.37482e-11	0.0668188	6.59099	98.6398	7.35404	4.77879	10.7973	8.19783	5.35411	5.58339	4.07146	6.59099	77.7145	90.8289	87.1525	104.46	106.504	98.6398	119.6	104.219
8.55_657.41370m/z	657.414	8.55	Neg	(20r)-ginsenoside rh2	0	M+Cl	HMMDB	3.61438	1.99871e-09	0.0150952	0.199341	13.2056	0.212784	0.124217	0.384907	0.276623	0.142039	0.136161	0.118655	0.199341	9.28081	11.4877	10.6651	13.5681	16.2238	13.2056	17.3671	13.8466
8.56_285.22102m/z	285.221	8.56	Pos	Vitamin a2	1	M+H	HMMDB	3.67805	6.67678e-13	0.129951	1.98543	15.2783	2.02825	1.26535	3.19653	3.16679	1.34898	1.80809	1.08404	1.98543	13.5103	14.0418	14.3565	16.3068	15.6131	15.2783	17.5253	15.5945
8.63_316.28434m/z	316.284	8.63	Pos	Ricinoleic acid	1	M+NH4	HMMDB	6.13972	2.94635e-09	3.4426	53.3275	15.4905	57.9608	69.8846	47.3038	48.048	52.8247	47.6961	49.5746	53.3275	17.0159	15.7	17.2352	17.2769	18.9134	15.4905	12.0802	10.2119
8.69_321.24203m/z	321.242	8.69	Pos	12r-hete	1	M+H	HMMDB	5.2208	1.16636e-12	0.152786	4.82717	31.5944	4.85086	3.16473	7.71508	6.51009	3.79664	4.77419	2.97863	4.82717	27.4162	30.5492	28.9101	34.3732	31.848	31.5944	36.0989	31.9653
8.73_333.20721m/z	333.207	8.73	Neg	Prostaglandin D2	0.00151	M-H2O-H	Main Standard Library	5.62484	7.58819e-08	0.0328409	1.08709	33.1018	1.23326	0.72814	1.88322	1.43264	0.821841	0.848139	0.662406	1.08709	23.3419	27.7855	26.8283	36.2018	26.2353	33.1018	48.7256	42.5944
8.9_289.21575m/z	289.216	8.9	Pos	Testosterone	2	M+H	HMMDB	4.53484	2.242e-12	0.0823992	1.81285	22.0008	1.19569	0.694109	3.64535	3.1345	1.64465	2.20135	0.174305	1.81285	19.3061	20.4837	19.8577	23.2743	22.0883	22.0008	26.4283	22.5675
9.11_863.56318m/z	863.563	9.11	Pos	[(2R)-2-[(11Z)-octadec-11-enoyloxy]-3-[(9Z)-octadec-9-enoyloxy]propoxy]({[(1s,3R)-2,3,4,5,6-pentahydroxycyclohexyl]oxy})phosphinic acid	1	M+H	HMMDB	3.96163	1.06118e-10	2.6221	25.2298	9.62197	24.7149	25.564	23.8686	24.6347	24.9284	23.3482	29.5497	25.2298	12.3417	10.6545	10.327	9.40972	9.85599	9.62197	5.97928	8.78558
9.14_419.28010m/z	419.28	9.14	Neg	2-(10-Heptadecenyl)-6-hydroxybenzoic acid	0	M+FA-H	HMMDB	7.57949	7.15281e-05	1.22173	371.392	303.989	381.015	387.677	371.768	320.744	373.27	358.181	407.088	371.392	315.486	318.475	306.879	297.792	341.588	303.989	262.347	285.359
9.16_443.27624m/z	443.276	9.16	Pos	2,9-bis(3-methyl-2e-pentenoyl)-2b,9a-dihydroxy-4z,10(14)-oplopadien-3-one	7	M+H	HMMDB	9.98434	7.79395e-09	1.55633	281.002	180.554	283.237	286.521	265.993	264.68	280.287	294.891	291.405	281.002	210.378	194.286	195.271	167.504	181.161	180.554	142.314	172.968
9.18_432.27548m/z	432.275	9.18	Neg	Cabergoline	2	M-H20-H	HMMDB	3.93796	6.23614e-06	2.01401	34.4151	17.0878	35.6651	44.3187	35.3758	29.8025	33.1598	28.1869	34.3971	34.4151	17.3963	15.8637	15.3822	13.9203	16.4482	17.0878	11.7819	28.8224
9.18_434.28973m/z	434.29	9.18	Pos	3-hydroxyhexadecadienoylcarnitine	5	M+Na	HMMDB	4.66874	2.71906e-06	2.22517	43.2006	19.4145	44.2174	56.0553	42.8187	42.2897	39.6202	36.8479	40.5551	43.2006	20.7478	17.6226	17.7146	14.2885	17.4515	19.4145	12.8704	35.2063
9.49_633.41245m/z	633.412	9.49	Pos	Armillatin	0	M+Na	HMMDB	5.42757	6.32314e-09	0.0309211	0.943989	30.529	1.10708	0.563529	1.73335	1.19931	0.738669	0.738999	0.526991	0.943989	22.8974	25.1244	25.2531	32.6692	36.5745	30.529	43.0582	28.1261
9.51_317.21056m/z	317.211	9.51	Pos	Ent-15,16-epoxy-1(10),13(16),14-halimatrien-19-oic acid	2	M+H	HMMDB	11.1784	3.92292e-13	0.117121	16.2544	138.784	17.4306	11.9223	25.0876	19.4126	14.0523	14.8548	11.0206	16.2544	123.417	134.288	126.506	141.059	144.667	138.784	165.214	136.333
9.52_655.39592m/z	655.396	9.52	Pos	Ent-15,16-epoxy-1(10),13(16),14-halimatrien-19-oic acid	2	2M+Na	HMMDB	4.65642	1.96412e-11	0.0370387	0.820748	22.1592	0.876757	0.499074	1.57546	1.14095	0.591325	0.636533	0.425135	0.820748	18.4096	20.0188	19.7481	23.2136	23.3079	22.1592	28.6126	21.8037
9.59_299.20037m/z	299.2	9.59	Pos	All-trans-3,4-didehydro-retinoic acid	1	M+H	HMMDB	5.11437	3.8798e-13	0.11352	3.28503	28.938	3.34693	2.31198	5.24928	4.47339	2.68286	2.97499	1.95581	3.28503	25.5229	27.9512	26.5987	30.1953	29.3288	28.938	34.2557	28.7134
9.71_441.26076m/z	441.261	9.71	Pos	Cavipetin D	1	M+Na	HMMDB	4.63129	4.7811e-06	2.55598	39.5846	15.487	33.2779	33.4449	30.0862	33.1076	44.4045	46.7172	56.054	39.5846	20.7903	15.9921	15.7357	14.1042	16.4803	15.487	8.77318	16.5336
9.75_454.25604m/z	454.256	9.75	Pos	Kanzonol i	6	M+NH4	HMMDB	4.97465	1.21289e-08	3.26837	37.0823	11.3458	33.2291	40.9612	31.7308	31.9106	41.8498	35.4759	44.4187	37.0823	13.7011	10.4671	10.1015	9.84133	10.6241	11.3458	5.58999	19.0954
9.8_315.19503m/z	315.195	9.8	Pos	4-oxo-retinoic acid	1	M+H	HMMDB	4.16886	5.14148e-13	0.206971	4.46693	21.5824	4.55259	3.39158	5.67572	5.00861	4.14844	4.78759	3.70395	4.46693	20.1883	20.6277	20.4409	22.2029	23.2764	21.5824	24.8582	19.4821
9.81_628.43633m/z	628.436	9.81	Pos	Capsaicin	7	2M+NH4	HMMDB	4.40092	3.39685e-13	0.164839	3.77378	22.8938	3.97069	2.3726	6.18474	5.96763	2.42088	3.37018	2.12977	3.77378	21.1911	22.9653	22.8562	23.6233	21.1569	22.8938	25.5528	22.9106
9.82_627.43613m/z	627.436	9.82	Pos	8(17),12-labdadiene-15,16-dial	4	2M+Na	HMMDB	6.85488	3.54611e-13	0.143803	7.78758	54.1547	8.12992	4.29967	13.6153	12.9282	4.61295	6.97323	3.95385	7.78758	50.0952	53.8615	54.1086	56.2226	49.7176	54.1547	60.7804	54.2966
9.84_285.22128m/z	285.221	9.84	Pos	Retinal	0	M+H	HMMDB	6.59977	2.28619e-13	0.158313	8.05964	50.9095	8.40557	5.0217	13.2449	12.2234	5.59529	7.32516	4.6015	8.05964	46.3719	49.5264	48.4675	53.0509	50.4657	50.9095	57.2963	51.1881
9.84_325.21382m/z	325.214	9.84	Pos	Isopimaric acid	0	M+Na	HMMDB	5.81691	4.0491e-12	0.257891	11.7402	45.5237	14.8675	9.60234	15.6705	17.4961	9.59537	9.13303	5.81632	11.7402	45.3127	44.5301	46.2846	46.1108	41.2924	45.5237	48.1813	46.954
9.99_301.21626m/z	301.216	9.99	Pos	Metandienone	0	M+H	HMMDB	12.8482	8.10363e-14	0.121055	22.2741	184	23.0602	14.2012	36.1487	30.9494	17.081	21.1604	13.3182	22.2741	167.82	177.549	174.026	189.113	177.404	184	213.219	188.869
