# Supplementary material for: Metabolomic Analysis of Pollen Grains with Different Germination Abilities from Two Clones of Chinese Fir (Cunninghamia lanceolata (Lamb) Hook)
Source: Molecules. 2018 Nov 30;23(12):3162. doi: 10.3390/molecules23123162 (PMC6321011; doi:10.3390/molecules23123162)
Supplement: Supplementary file 1 [file molecules-23-03162-s001.zip › molecules-376814 supplementary/heatmap_data.xlsx]

## Sheet: heatmap_with_duplication
Metabolites	4-1-1	4-1-2	4-1-3	4-1-4	4-1-5	4-1-6	4-1-7	4-1-8	4-24-1	4-24-2	4-24-3	4-24-4	4-24-5	4-24-6	4-24-7	4-24-8	4-48-1	4-48-2	4-48-3	4-48-4	4-48-5	4-48-6	4-48-7	4-48-8	39083	39084	39085	39086	39087	39088	39089	39090	7-24-1	7-24-2	7-24-3	7-24-4	7-24-5	7-24-6	7-24-7	7-24-8	7-48-1	7-48-2	7-48-3	7-48-4	7-48-5	7-48-6	7-48-7	7-48-8
Cyanin	1.40369	3.22692	1.69463	2.21929	1.46238	2.13607	2.60711	2.31248	2.29707	2.52168	2.8084	2.47688	2.54161	2.63551	2.61526	2.37548	2.26197	2.46993	2.56569	2.48941	2.29064	1.65147	2.67667	2.34368	28.1086	24.7631	23.8267	24.4078	22.6975	22.6062	23.9875	26.7872	1.10484	1.40299	1.90063	1.24404	1.2813	1.3059	1.09732	1.0719	0.903777	0.98657	0.966714	1.05523	1.19674	0.987501	1.05031	0.753166
Maltose	205.436	220.061	202.42	238.391	166.106	231.031	244.81	235.575	85.054	92.1783	76.423	179.385	61.1529	136.669	16.7395	42.2349	29.4653	15.0002	44.0883	43.9866	8.26759	46.2912	27.1525	30.6074	138.073	164.865	110.803	148.949	143.563	136.522	155.59	157.796	1.00322	4.01496	51.2013	6.51017	50.6113	3.05857	4.83046	80.7548	28.5716	41.0204	37.8426	75.8283	43.0441	44.8607	64.9825	22.7353
PC(16:0/0:0)[U] / PC(16:0/0:0)[rac]	66.5037	48.6423	75.7942	66.1282	88.2299	66.8658	67.5158	61.7577	8.88637	10.5592	11.1205	8.43451	5.60847	11.659	3.6606	5.45844	3.14375	4.07538	1.95587	2.71092	5.45235	5.01969	5.5815	3.99135	122.542	112.495	125.445	113.774	117.782	116.425	114.797	77.5217	1.17782	1.15227	2.03397	1.24114	1.07262	1.02542	1.11502	1.0486	3.24685	1.68569	1.70769	1.49124	1.97859	1.78894	1.39373	1.01876
(20r)-ginsenoside rh2	0.0232521	0.0364862	0.0221582	0.0226398	0.115034	0.0121967	0.0176387	0.0226294	0.0976945	0.062957	0.104608	0.0579003	0.443381	0.0560174	1.20329	0.13306	0.212784	0.124217	0.384907	0.276623	0.142039	0.136161	0.118655	0.199341	0.0566423	0.0339578	0.0256924	0.030895	0.0837405	0.0263683	0.0392202	0.0398233	11.0119	4.0068	2.38649	11.0826	6.16025	4.5903	9.10711	7.75923	9.28081	11.4877	10.6651	13.5681	16.2238	13.2056	17.3671	13.8466
(2E,4E,6E,8E)-3,7-Dimethyl-9-(2,6,6-trimethylcyclohexa-1,3-dien-1-yl)nona-2,4,6,8-tetraenal	0.883324	0.959287	1.03983	0.770744	1.85375	0.513921	0.49054	0.732798	0.943973	0.787567	0.82091	0.484042	3.47774	0.363018	5.97174	1.2112	2.28357	1.31839	3.66366	3.5743	1.40924	1.93471	1.1478	2.19024	0.599192	0.44627	0.418085	0.535641	1.31153	0.471606	0.548775	0.681525	17.4667	10.8903	7.75033	18.3146	13.1291	11.3847	17.3521	16.1874	17.3765	19.2845	18.4703	22.4385	22.7581	20.919	24.678	21.4269
(2R)-1-[(2S,4R)-4-benzyl-2-hydroxy-4-{[(1R,2S)-2-hydroxy-2,3-dihydro-1H-inden-1-yl]-C-hydroxycarbonimidoyl}butyl]-N-tert-butylpiperazine-2-carboximidic acid	75.7768	71.6543	79.6901	75.3485	66.7747	79.1776	71.0606	72.3265	80.8096	84.8457	77.1695	86.7307	65.3945	81.486	55.8412	76.6872	67.5524	78.8545	60.5127	63.9664	70.4722	74.2601	74.983	70.0859	29.0662	28.7024	30.4152	29.8269	26.7157	27.1964	26.0832	29.3623	15.6259	26.6885	33.559	15.8291	22.6179	26.2459	17.8772	18.3698	15.9647	13.8729	14.5114	11.6809	11.0775	12.7823	9.33996	13.0288
(3b,16a,20r)-3,16,20,22,25-pentahydroxy-5-cucurbiten-11-one 3-[glucosyl-(1->6)-glucoside]	13.2567	17.4009	17.0292	18.456	15.8129	21.2151	21.0337	20.8749	12.2831	11.3934	12.1122	15.1928	13.3425	13.4129	10.9696	15.8257	4.96494	3.84097	5.59731	6.30268	4.36135	5.97169	6.96867	5.42966	33.78	27.6368	31.8318	31.0568	30.2454	30.0417	29.1315	32.3708	4.20274	5.7737	5.20272	4.44534	4.4459	5.71304	3.97651	3.57517	2.29145	2.76603	2.9543	2.91289	4.41623	3.00276	2.48985	3.18858
(ent-16betaoh)-16,17-dihydroxy-9(11)-kauren-19-oic acid	0.292922	0.700451	0.364068	0.301372	1.66815	0.171869	0.347766	0.363489	1.29982	0.787411	1.15995	0.757925	3.89083	0.686359	5.84192	1.76019	2.75191	1.85311	3.8812	3.59909	2.32401	2.62333	1.72411	2.67954	0.616655	0.430262	0.310291	0.476507	1.21777	0.487686	0.47879	0.559904	14.8085	10.0646	8.48571	15.034	12.363	11.263	14.7421	13.5064	14.5611	14.9489	15.1745	16.3785	15.0755	15.6773	17.3095	16.2933
(s)-2,3-dihydro-7-hydroxy-2-methyl-4-oxo-4h-1-benzopyran-5-acetic acid	48.287	55.5644	59.4859	60.9019	58.6393	57.8986	51.6615	55.5815	59.6808	62.2665	59.4556	61.8754	60.2088	61.0737	59.4148	60.6315	63.8979	59.3008	57.0155	55.1966	56.391	61.7832	66.2899	59.9821	43.6739	43.1161	44.815	44.9523	42.6371	40.9681	41.0188	44.5212	29.0283	44.3823	45.1399	31.258	40.1771	41.8621	35.8382	35.6222	34.6706	32.2201	31.2406	30.0988	37.1958	30.651	21.5058	27.6253
(s)-9-hydroxy-10-undecenoic acid	31.9954	103.871	74.8593	103.494	59.5156	131.707	149.791	99.0322	83.6116	45.9942	71.233	105.065	71.6865	68.3435	47.031	101.887	25.9759	24.6725	24.3106	28.8724	50.6558	63.6018	76.84	42.1327	285.51	237.289	234.383	258.188	233.226	242.426	232.908	290.923	32.7688	57.1336	78.5862	38.1391	51.8747	63.4579	45.004	19.0061	29.3655	19.424	19.2363	18.7778	22.1317	19.7537	10.5327	18.808
[(2R)-2-[(11Z)-octadec-11-enoyloxy]-3-[(9Z)-octadec-9-enoyloxy]propoxy]({[(1s,3R)-2,3,4,5,6-pentahydroxycyclohexyl]oxy})phosphinic acid	17.7161	23.8259	21.4622	24.2285	20.1182	23.55	22.5842	22.4591	25.0199	25.3777	24.0375	25.0104	24.6071	22.6525	21.9582	27.377	24.7149	25.564	23.8686	24.6347	24.9284	23.3482	29.5497	25.2298	20.352	20.1241	19.9992	19.3431	18.7383	18.6919	17.4746	19.4116	9.99332	17.5814	17.8474	12.5044	15.4777	19.2988	13.1786	13.8677	12.3417	10.6545	10.327	9.40972	9.85599	9.62197	5.97928	8.78558
1,2-di-o-palmitoyl-3-o-(6-sulfoquinovopyranosyl)glycerol	24.0537	37.1368	20.3962	24.5877	17.7296	24.5935	33.6537	31.8893	21.4588	21.3524	17.0101	23.5779	26.5436	24.7298	20.1637	22.4531	24.5012	28.7861	21.7051	27.2201	16.1488	16.3206	24.4666	22.7355	12.5204	10.5349	12.0743	8.94535	9.31828	11.802	9.35697	11.1089	10.0377	8.99641	18.715	9.33665	9.16866	13.8203	13.8716	13.8634	15.8252	9.25473	7.36635	13.0135	4.96517	10.538	13.9278	9.41296
11-(3,4-DIMETHYL-5-propylfuran-2-yl)undecanoIC ACID	0.0540902	0.0715023	0.0523015	0.0497791	0.656952	0.0313139	0.04626	0.0547848	0.200376	0.10138	0.14845	0.0849158	1.93351	0.0779312	5.44601	0.241243	1.04033	0.291036	2.11905	1.80882	0.321849	0.659236	0.219657	0.922853	0.119685	0.0572132	0.0536471	0.121244	0.87826	0.0796201	0.123987	0.184824	17.4497	10.437	9.97386	17.5234	14.2345	10.5402	18.6305	15.0557	17.2557	18.6923	17.8777	18.8776	16.7594	19.2648	23.0716	22.3193
11'-carboxy-gamma-tocotrienol	7.79279	14.4572	12.925	16.5341	12.6179	18.8951	19.408	15.7843	13.6541	10.5238	13.2862	16.31	15.2952	12.3369	13.5341	16.7975	8.11001	7.12426	7.80408	8.16138	9.84438	10.4935	12.5984	9.16228	37.3733	31.7773	32.7099	36.0605	34.1558	33.9326	32.8162	40.0747	11.0104	13.3911	15.5245	11.2097	12.8522	12.9829	11.48	6.81547	8.46052	7.46192	6.87741	6.99567	8.43675	7.23307	4.89539	7.50386
11-cis-retinol	0.646293	1.32796	0.742145	0.616453	3.26433	0.311208	0.612969	0.733398	2.49222	1.52577	2.1087	1.30661	7.47704	1.08616	15.1103	3.07863	5.49686	3.44096	8.66605	7.77449	3.77918	4.81897	3.33304	5.32994	1.21794	0.822814	0.642723	1.05041	2.5518	0.880331	1.03469	1.19815	39.0904	22.6745	22.5528	35.931	29.9554	24.6121	36.2488	33.4911	37.0132	39.4306	39.3782	43.5458	40.382	41.9924	49.3637	44.8331
12-methoxy-8,11,13-abietatrien-20,11-olide	0.699658	1.33488	0.934449	0.910557	2.45978	0.853624	1.0654	0.991396	2.84461	1.82279	2.65316	2.39233	5.08382	2.02261	6.57932	3.83981	3.96757	2.56365	5.1283	4.86727	2.97558	3.68054	2.93627	3.73131	1.40111	1.05321	0.972619	1.08598	1.64782	1.02991	1.03173	1.09953	14.6699	11.6017	8.85087	14.3753	12.9928	13.3643	14.6041	13.1549	14.188	14.105	13.6312	13.5103	13.2359	14.0415	14.4892	15.131
12r-hete	0.41546	1.25051	0.573706	0.383539	3.06389	0.227395	0.517	0.617448	2.08784	1.06519	1.79112	1.07928	7.49657	0.0541751	11.8573	2.97387	4.85086	3.16473	7.71508	6.51009	3.79664	4.77419	2.97863	4.82717	1.43864	0.954355	0.65796	1.05024	2.99859	0.966108	1.07143	1.55823	30.4161	18.4711	14.2174	30.6168	23.0387	18.6517	27.6898	25.9518	27.4162	30.5492	28.9101	34.3732	31.848	31.5944	36.0989	31.9653
1-acetoxy-2-hydroxy-16-heptadecyn-4-one	9.96394	8.67373	9.81634	8.28305	9.53573	10.0622	8.24737	9.05012	10.1592	6.97879	7.58134	7.17496	9.77555	5.33673	8.93963	9.38715	21.8352	8.97139	12.9102	11.5901	9.63498	14.2978	12.9828	13.1747	23.9656	24.5696	25.1488	31.5232	38.9048	37.5676	39.8183	33.1753	12.4186	11.3669	26.0198	13.8289	9.55066	9.0679	8.13186	12.3657	11.4644	9.53752	10.378	11.4101	15.1387	11.3204	14.1246	7.18933
1-alpha-Linolenoyl-sn-glycerol	22.8477	28.3666	30.1393	30.8463	29.5584	28.9387	28.1374	27.6882	11.4831	12.2334	12.0139	9.74642	10.1178	11.9585	5.72388	9.49745	5.38103	8.84023	3.41006	4.15854	9.79964	4.81151	4.69004	5.87015	18.2818	15.6554	17.9314	14.321	13.3181	14.0109	13.0286	9.76301	4.97009	8.49945	11.6467	6.90691	9.66907	10.981	8.89502	2.93471	6.43825	3.56868	3.90274	3.22649	3.34777	4.14638	2.32166	6.21909
1-g-Linolenoyl-glycerol	0.174636	0.342709	0.190115	0.14647	0.916594	0.0757189	0.15916	0.20556	0.567758	0.314735	0.512008	0.300929	2.16194	0.216006	4.03832	0.775249	1.19545	0.796835	2.14327	1.57003	0.876986	1.02813	0.689642	1.18576	0.430508	0.343403	0.240425	0.441247	1.05642	0.350717	0.420377	0.480884	12.4157	5.30805	4.0327	12.7923	7.8458	5.54132	11.0355	9.91486	11.5555	13.6805	12.8265	17.4849	17.5315	15.7165	20.8142	16.1223
1-Linoleoyl-Rac-Glycerol	40.8765	50.1552	48.5672	49.0281	47.3443	46.555	48.2246	45.712	35.9111	37.16	36.2973	33.2661	30.7642	36.2455	23.1809	32.8667	19.1181	23.522	13.6752	16.4242	23.6284	17.2274	18.8794	18.925	31.0929	26.5466	28.0028	24.0947	22.2009	24.3982	21.95	18.7674	17.0679	25.8865	29.3231	20.4221	27.1447	29.8252	24.152	9.42087	14.164	9.91346	10.7416	9.17027	9.24228	11.3724	7.46	18.9153
1-Oleoyl-Sn-Glycero-3-Phosphocholine	57.6945	56.7585	64.1754	60.1683	70.7967	61.0299	63.1391	58.9078	32.4705	34.0156	36.6044	29.3464	27.3141	38.9896	26.7159	30.9253	20.3124	27.0617	12.8136	13.5353	21.0128	18.3572	18.224	18.7596	58.7128	53.7309	58.7486	52.2805	54.3822	52.932	51.209	42.4535	2.15831	2.53047	2.63421	2.35831	2.20841	2.82094	2.4049	3.04363	5.71236	3.37857	3.36489	3.11194	3.82014	3.54227	3.32149	2.08653
2-(10-Heptadecenyl)-6-hydroxybenzoic acid	302.387	307.251	336.662	350.51	346.894	329.21	278.028	323.922	379.304	370.906	388.472	404.019	380.915	372.565	396.219	403.944	381.015	387.677	371.768	320.744	373.27	358.181	407.088	371.392	341.297	358.649	371.452	373.473	354.381	336.746	343.19	347.535	323.643	345.816	361.821	312.326	321.573	338.1	304.316	322.743	315.486	318.475	306.879	297.792	341.588	303.989	262.347	285.359
2-hexaprenyl-3-methyl-5-hydroxy-6-methoxy-1,4-benzoquinol	46.4287	32.824	44.1828	43.6057	47.0483	38.2278	37.2676	40.7109	46.3806	49.2479	49.5106	45.8941	42.741	43.3877	42.6252	42.9909	36.3379	34.0772	41.567	36.7812	43.1598	41.2283	46.5033	39.9507	14.0876	14.247	16.3399	14.0216	11.7799	13.3698	13.3309	6.93539	46.0747	61.7063	59.9779	51.4227	60.7678	62.3147	58.7887	44.4988	51.6121	46.5421	45.3726	43.7945	39.5746	43.9677	31.6073	49.2708
2-hydroxy-3-[(6Z,9Z,12Z,15Z)-octadeca-6,9,12,15-tetraenoyloxy]propyl (5Z,8Z,11Z,14Z)-icosa-5,8,11,14-tetraenoate	0.463949	0.446823	0.360118	0.33622	0.815644	0.237212	0.297804	0.310084	0.612118	0.48959	0.322177	0.538625	1.50972	0.400722	2.98789	0.306439	1.24958	0.79059	1.83156	1.27487	0.88323	0.951981	0.836691	1.11693	0.557628	0.433509	0.34097	0.508601	0.376457	0.758821	0.51777	0.483235	11.7554	6.32322	6.00416	10.842	8.9268	7.04343	10.7868	9.35531	12.012	12.7791	11.4482	14.7566	11.7759	13.1433	15.5353	13.6961
2-hydroxy-3-[(9Z,12Z)-nonadeca-9,12-dienoyloxy]propyl (5Z,8Z,11Z)-icosa-5,8,11,14,17-pentaenoate	24.7468	16.9688	20.6996	21.0685	24.4651	19.5845	17.955	20.5354	26.3263	33.0933	28.1105	29.8884	25.4731	26.8258	25.501	25.2155	26.2568	30.2491	27.9327	25.505	25.4521	32.8391	32.9963	28.7473	6.75477	7.72276	7.05071	8.28374	7.33162	7.29045	7.45463	5.1737	28.5297	38.0156	34.5679	30.3356	37.709	35.9192	33.7794	28.7364	31.5516	30.6195	30.1118	25.0016	26.3083	28.2368	22.4129	31.6517
2-Oleoylglycerol	18.8753	24.5723	25.0951	25.8778	21.6862	24.0665	22.4511	23.1757	23.6021	24.268	23.608	25.1847	20.5664	23.7394	17.0522	22.0992	18.8329	20.1749	14.8173	16.6454	22.769	17.3407	20.6916	18.7531	17.1219	15.9343	16.1792	15.7866	13.463	14.5801	13.3063	12.8658	8.25508	13.3699	14.1249	9.46519	12.4473	14.49	10.6322	7.33818	9.22829	6.87469	7.19231	6.1575	6.23552	7.0115	4.90408	8.48808
3-oxo-4,6-choladienoic acid	9.26225	75.0523	49.3106	89.5495	39.6978	123.042	136.238	72.3514	51.8099	15.102	48.7048	73.7946	50.8162	33.2239	35.9368	85.3069	8.57922	4.7712	9.11616	10.0009	19.5101	29.7701	42.2716	17.717	473.723	423.084	443.698	452.802	420.325	416.779	437.602	508.275	53.6725	58.9871	69.4336	63.8383	60.3169	67.4694	65.8226	24.3304	46.4638	34.2055	32.1755	35.7334	46.4804	35.4939	23.0204	30.3783
4-oxo-retinoic acid	0.24925	0.592621	0.258559	0.214827	1.28746	0.0951632	0.262724	0.310145	0.952354	0.450175	0.815216	0.469576	3.36722	0.390241	5.18831	1.2237	2.0946	1.36569	3.19831	2.67256	1.64004	1.86118	1.1173	1.99281	0.491386	0.294851	0.211191	0.39393	0.954968	0.365918	0.385754	0.484846	16.2501	9.43339	7.76401	16.4389	11.8054	10.5214	14.5356	13.5608	15.1416	16.3519	15.786	18.6231	19.2692	17.8588	21.3413	18.4982
5-Hydroxy-2-(4-hydroxyphenyl)-4-oxo-3-{[3,4,5-trihydroxy-6-(hydroxymethyl)oxan-2-yl]oxy}chromen-7-yl (2E)-3-(4-hydroxyphenyl)prop-2-enoate	26.0482	27.3365	33.9332	34.6809	32.211	30.2761	26.7736	33.2108	29.0158	31.6719	31.8903	28.9164	33.9304	29.8362	35.0363	29.3348	29.6372	30.5451	29.9629	31.1767	25.9301	24.9175	32.276	29.2065	28.7548	26.4229	27.0931	27.0172	25.2757	25.1874	24.9597	25.6905	2.77266	3.07522	4.4202	2.4924	3.83525	4.01847	2.94673	2.56873	2.4746	2.1859	2.07021	1.83758	3.04748	2.18641	1.39886	2.29022
6-α-Methylprednisolone	0.540793	1.24382	0.651417	0.51763	2.75162	0.291057	0.604742	0.646626	2.10354	1.03997	1.86362	1.03952	6.67811	0.751674	8.95192	2.87089	3.96834	3.19563	6.39055	5.46248	3.41392	4.10446	2.71645	4.17883	1.21955	0.86392	0.536984	0.887488	2.52392	0.808274	0.923203	1.02925	18.8934	11.9422	9.56839	18.5202	14.818	13.6979	18.152	17.681	18.6517	20.1297	19.4571	20.9605	18.9251	20.3967	23.7113	20.9417
8,15-isopimaradien-18-oic acid	7.96725	13.4199	6.79609	7.15833	41.6826	3.09931	6.72964	8.25737	24.4719	12.4461	20.4445	12.7238	74.5429	9.7122	138.904	30.3214	52.2491	33.3498	79.8802	64.002	37.3355	44.3315	27.7676	48.4165	13.0867	9.14169	6.79418	12.3611	27.8974	11.7688	11.649	13.6798	401.856	260.928	253.707	377.661	325.66	275.387	370.593	338.601	364.229	399.519	388.336	430.348	371.478	407.536	458.821	440.024
8,9-epoxyeicosatrienoic acid	1.1651	2.2517	1.51697	1.31868	7.62596	1.1163	1.33096	1.55345	4.58405	3.86263	4.17103	4.04783	9.8754	3.16588	13.0228	5.08426	7.84091	6.35426	15.1657	15.5071	6.28066	7.83019	6.25313	9.31885	3.12205	1.99732	1.68974	2.29967	6.28869	1.93809	0.336778	2.06389	23.1648	19.0636	19.8441	22.0669	22.9555	20.3756	23.4569	22.2353	23.4833	23.3071	23.9446	22.2474	17.4653	22.8544	24.2534	25.2801
9'-carboxy-alpha-tocotrienol	1.6355	4.70056	3.81177	6.12782	3.9167	7.58815	7.82565	4.92078	4.74527	2.61579	4.91512	6.12484	5.21805	4.28545	4.82486	7.66084	1.96892	1.43856	2.08043	1.98859	3.04005	3.42	4.07048	2.57243	22.3824	21.2345	23.3979	24.1956	22.2128	20.7655	23.8576	25.8229	6.83935	7.63216	8.04584	7.36256	7.05919	7.2736	7.42782	4.06243	5.20118	4.97551	4.68653	4.93845	6.20987	4.94409	3.64438	4.95271
Abietic acid	0.486446	0.841988	0.462838	0.517104	2.03999	0.295655	0.561574	0.571765	1.70144	0.922484	1.28643	0.928289	3.96199	0.705889	8.98042	1.72528	3.7399	2.29555	5.73336	5.77982	2.59128	3.40176	2.21356	3.67932	0.912221	0.563035	0.460303	0.74657	1.58354	0.622912	0.732108	0.775628	34.4519	19.278	21.0666	30.6245	27.4995	22.2214	32.2305	32.1733	35.1388	36.5724	39.3766	39.9088	30.4629	38.7879	45.8317	44.2242
Alfentanil	10.5816	46.1368	29.1075	35.4408	21.0175	36.1381	16.3703	53.2546	6.22791	6.10309	5.26148	6.47277	8.19801	4.20767	11.9265	8.38093	8.13537	4.94057	11.5749	12.0313	5.16744	4.66025	5.11216	7.37457	100.692	78.3491	78.8263	77.286	90.2536	98.1448	98.1878	113.677	2.99632	2.77873	4.54141	2.51434	2.34366	2.60479	2.49031	3.27703	2.8281	2.19851	2.52651	2.0779	1.52409	2.26386	2.74149	1.95042
All-trans-3,4-didehydro-retinoic acid	0.350283	0.890579	0.346198	0.241494	1.48296	0.156921	0.301809	0.328013	1.56177	0.715615	1.36068	0.824373	4.96721	0.695677	7.3003	2.06992	3.34693	2.31198	5.24928	4.47339	2.68286	2.97499	1.95581	3.28503	0.543179	0.384268	0.264913	0.387966	0.879996	0.390259	0.403194	0.510791	27.9976	17.5134	13.401	27.6771	20.8731	18.0543	24.7704	23.8239	25.5229	27.9512	26.5987	30.1953	29.3288	28.938	34.2557	28.7134
Allylestrenol	75.775	64.7708	78.7055	70.8123	54.3836	82.0264	59.1264	57.1012	106.183	77.1236	82.9057	69.692	72.0654	87.9988	92.6699	94.9514	103.257	83.7786	101.703	110.501	69.8355	84.2858	87.5954	91.5652	21.175	17.2797	18.2295	16.9054	18.1744	17.3383	30.8848	17.3666	22.0247	32.9378	27.0927	21.3386	25.6426	31.3921	24.8248	31.9189	23.1511	19.2153	24.2463	15.9406	16.7835	19.4114	19.4591	17.0835
Aminophenazone	14.2206	11.6922	14.8197	14.4388	18.2563	12.6594	13.1491	12.2759	10.7493	10.5961	15.0834	8.28563	7.61547	13.1886	11.8456	13.5046	9.01164	10.7587	9.68945	6.9132	8.64432	4.74871	6.85069	8.08809	0.999441	1.24903	1.29438	1.13796	1.03018	1.02779	1.12259	0.961342	3.46228	6.2948	4.20017	5.57095	5.95583	5.6563	5.36595	6.95976	4.66726	5.31799	5.03603	6.61622	9.02887	5.87715	4.96225	5.51141
Apigenin	29.8204	26.2899	30.4806	33.5636	31.5834	27.8755	24.811	30.4073	67.4316	77.4533	74.4353	73.0036	69.6927	71.3513	70.1202	63.2984	79.4545	84.3037	76.5984	62.0516	81.097	78.8789	101.564	80.564	57.4333	59.9365	56.7279	62.2465	54.8481	53.6404	51.1565	44.0923	54.3495	60.4302	68.9476	53.161	66.0656	62.7562	63.7734	61.5739	77.3816	70.6302	68.9009	64.301	71.1902	66.455	53.275	59.5062
Arachidonic acid	88.6433	63.2512	80.7329	78.5221	89.9517	73.6909	70.9766	76.3379	88.119	97.3317	94.1456	88.7809	85.2878	91.7534	83.5114	87.0142	75.1743	84.9513	81.1008	74.6903	79.7452	88.1653	92.2621	82.2985	38.3558	40.9821	40.6607	41.182	37.3579	37.5853	37.8345	26.9383	95.4215	129.067	117.291	109.108	127.654	130.744	121.853	95.5677	103.559	96.5904	94.6445	88.4341	88.1687	93.4302	74.5807	108.034
Azatadine	36.7142	44.0391	46.4458	46.4527	40.9544	43.7079	41.3918	41.8097	56.201	57.9903	56.5347	65.4196	53.3678	58.416	45.7503	56.9418	55.5557	57.995	50.1319	46.5775	58.9583	61.292	67.9383	56.9213	22.3893	21.4794	22.465	21.6051	19.2243	19.9682	18.9306	19.5136	21.0429	35.7955	35.049	23.5435	30.3026	34.5907	26.9837	27.4	27.47	25.4916	24.833	21.3868	27.3264	23.1882	16.0473	19.762
Cabergoline	68.347	56.4779	69.2888	64.1637	68.9292	48.1925	36.7553	60.2882	43.3509	56.4986	48.8228	40.8411	48.104	48.6355	49.7553	36.5239	35.6651	44.3187	35.3758	29.8025	33.1598	28.1869	34.3971	34.4151	52.3618	68.8781	71.9664	66.4029	64.7423	59.4962	58.0579	55.3082	24.4386	28.3736	32.0976	24.7337	30.2061	28.2196	26.1478	18.1661	17.3963	15.8637	15.3822	13.9203	16.4482	17.0878	11.7819	28.8224
Capsaicin	0.526284	0.814411	0.664881	0.616506	2.38362	0.513122	0.456831	0.637629	1.63432	0.920982	1.35881	0.874861	5.23265	0.785799	7.86765	1.96241	3.97069	2.3726	6.18474	5.96763	2.42088	3.37018	2.12977	3.77378	0.380819	0.228902	0.135318	0.258993	1.34753	0.23705	0.283907	0.724366	21.0086	14.951	12.6632	20.082	17.191	15.5392	20.9215	19.9082	21.1911	22.9653	22.8562	23.6233	21.1569	22.8938	25.5528	22.9106
Cavipetin D	34.8271	61.6044	53.9255	65.8588	46.4462	74.9925	78.1245	62.7708	58.5202	46.9916	54.7197	72.1277	51.2914	53.1181	40.8843	66.0549	33.2779	33.4449	30.0862	33.1076	44.4045	46.7172	56.054	39.5846	119.747	105.996	105.082	112.849	102.838	105.055	106.742	120.31	24.0801	37.2362	49.2221	25.8829	35.414	39.333	28.7253	17.38	20.7903	15.9921	15.7357	14.1042	16.4803	15.487	8.77318	16.5336
Ce(10:0)	53.6945	42.1396	50.3976	49.9794	53.5618	47.3647	42.8582	47.127	61.1506	65.718	63.4011	64.089	59.4597	61.4188	55.2021	59.4795	65.3469	73.8476	61.6635	62.6082	85.1636	78.3823	73.2839	71.4709	33.3957	35.9735	36.8422	37.769	34.2901	34.8095	35.4024	30.9399	58.8218	71.8971	66.4996	59.0249	64.4924	70.102	62.3946	60.9102	61.7083	62.043	61.4936	52.9323	47.1797	55.4359	45.4598	57.2348
Chondrillasterol 3-[glucosyl-(1->4)-glucoside]	17.2096	13.373	17.833	17.3839	15.5106	15.9295	12.5306	13.864	20.7647	22.1741	21.9211	20.7559	22.5761	23.0957	21.2675	23.6489	21.5407	21.2606	18.171	18.207	21.7943	19.1927	21.9704	20.3052	17.7942	19.6257	23.3647	20.854	19.101	19.237	19.9514	20.9776	30.7455	37.071	35.9082	35.0647	43.4732	35.69	34.0218	37.8811	38.5255	32.9232	35.641	34.6472	44.0657	35.8236	33.4098	31.5525
Cis-11,14-Eicosadienoic acid	90.859	72.3106	79.7817	79.1227	93.0007	77.3058	73.3159	77.3088	91.1791	114.044	94.3836	103.074	89.8852	93.8587	83.8913	86.4139	90.0044	100.826	92.6489	88.8394	93.2967	116.061	108.004	98.5258	33.393	34.8843	34.1184	35.0303	33.1952	31.6345	32.8221	25.2678	83.2199	111.083	104.626	89.422	110.039	101.618	99.8694	82.6846	88.8919	86.2894	86.2822	68.0483	64.8155	80.0688	68.6988	97.4556
Cis-8,11,14-Eicosatrienoic acid	172.755	139.188	157.676	161.333	178.471	150.571	145.44	155.174	189.83	218.793	201.151	205.518	185.142	194.591	186.812	186.944	182.066	208.518	193.348	172.984	188.386	220.317	224.837	198.637	83.7682	89.0079	84.1713	88.0205	80.7594	81.4425	80.8747	66.1772	197.662	245.568	230.283	208.883	240.544	238.12	228.47	198.053	213.644	207.682	205.038	180.671	175.835	194.522	162.681	216.104
Copalic acid	1.17649	1.68827	1.45392	1.37836	2.91274	1.38767	1.50259	1.49181	2.86707	2.32458	2.4626	2.42166	4.54937	2.15299	5.65437	2.73213	4.38518	3.4901	4.3759	5.08142	2.94117	4.44975	3.54486	4.03834	1.51456	1.1101	1.05058	1.12241	1.60755	1.00693	1.09435	1.11378	18.8128	15.9808	14.0659	18.8766	19.7933	17.6143	20.4553	18.0224	19.6575	19.1656	19.9676	18.4577	16.3722	19.0421	19.3063	20.3674
Cyclopassifloside vi	13.1262	10.2964	14.3841	13.088	13.2989	10.3148	7.96277	12.7365	20.3787	27.9693	23.6019	19.2591	21.5641	25.7602	19.7116	20.1	22.9968	25.1745	16.9563	18.9887	11.437	10.7103	11.6427	16.8438	10.3122	11.7121	12.7693	10.8346	10.7953	11.0988	10.0312	10.1796	5.5941	6.52668	6.33235	5.30915	5.55401	6.0865	5.17843	6.59136	7.02065	7.71662	4.77986	8.05615	4.94387	6.56508	8.26555	5.17286
Debenzoylzucchini factor b	1.2678	1.13144	1.26765	1.30753	1.11693	1.19337	1.0914	1.15095	1.21081	1.2655	1.33169	1.3349	2.3726	1.27918	4.08313	1.29962	1.92078	1.93121	2.42697	2.78025	2.02091	1.70575	1.63277	2.05981	0.619013	0.653449	0.7103	0.648727	0.56512	0.581162	0.589706	0.654855	15.9062	8.47012	8.05507	14.3727	11.9154	8.90535	13.1227	11.3915	12.9553	14.8823	15.1974	17.0982	13.7895	15.8818	19.3092	17.9407
Desglucocoroloside	29.0932	43.6187	44.528	47.8394	38.0067	41.6875	38.6423	44.2738	50.7506	46.6869	54.3869	52.8352	54.1947	53.4128	53.8062	55.6556	50.1432	56.9817	49.6038	48.6863	51.2244	46.7778	52.5083	50.8465	17.8768	16.9724	19.8395	17.702	16.153	15.6932	16.8192	18.5287	15.4844	19.8775	14.8366	17.0543	13.3021	20.8416	15.0573	20.2563	17.921	16.7581	16.4167	16.2689	17.3305	15.6278	12.6097	12.0901
Deterrol stearate	10.5828	8.4571	11.8606	10.2156	10.3637	7.58839	5.51246	9.1458	11.1907	17.5999	14.0515	12.2579	11.8557	14.7523	11.2408	9.55363	18.9391	20.9766	16.3824	15.7346	15.4287	11.8014	14.8762	16.3056	5.14016	5.80883	5.9378	5.46892	4.92596	4.95994	5.00041	4.19125	1.73692	2.94139	3.19077	1.78988	2.90328	2.63517	2.13696	2.32268	1.90145	1.88054	1.90474	1.59425	1.56593	1.7507	1.37131	2.03671
Dg(15:0/20:5(5z,8z,11z,14z,17z)/0:0)	98.6259	88.7689	97.5092	98.8662	99.1381	91.3529	91.2275	92.4601	106.507	109.083	111.12	111.395	99.4184	105.008	98.7169	105.016	98.0938	105.451	105.869	91.7101	108.438	111.65	120.1	105.902	64.7182	65.275	64.9863	64.359	59.252	60.4378	60.2639	48.8745	88.6955	104.852	109.224	87.9716	97.7173	102.953	94.3064	88.7446	92.5343	89.4888	89.0724	80.8086	72.1547	82.3052	68.8455	83.2319
Dioscoretine	19.8173	14.5897	22.7206	18.9347	18.9867	13.6431	9.79432	17.2441	18.5411	33.2736	23.3501	20.7439	17.2656	25.8731	14.1343	12.18	31.1757	37.3041	20.7851	24.1628	23.0159	19.9049	24.9527	25.9002	6.98451	7.80326	7.60933	6.82617	6.03162	6.26157	6.72804	4.77142	0.93443	3.23982	4.09138	1.17171	3.25659	2.9361	2.0327	1.69505	1.65188	1.29505	1.33049	0.866251	0.810171	1.15666	0.767566	1.37521
Eicosapentaenoic acid	0.672253	1.34455	0.782047	0.643325	2.93414	0.447533	0.7118	0.780638	3.44976	2.25567	3.11436	2.1761	9.8795	2.32369	15.9734	4.13311	7.72539	5.20501	11.1508	10.4033	5.38188	6.74591	4.76722	7.33993	0.995501	0.71989	0.539508	0.873123	1.78134	0.702996	0.800709	0.912645	33.4824	27.2657	17.5427	47.0594	34.7054	29.8124	40.448	44.8344	45.7652	55.4661	53.2448	58.2485	62.2499	53.3372	42.4147	55.9708
Ent-15,16-epoxy-1(10),13(16),14-halimatrien-19-oic acid	0.508937	1.29903	0.655891	0.420209	3.18111	0.237202	0.574262	0.613295	2.26596	1.03554	1.97183	1.09706	7.67452	0.842787	11.6866	3.00641	4.83029	3.26732	7.8747	7.10727	3.63267	4.5043	2.85805	4.8678	1.37862	0.994289	0.66919	1.07974	2.76655	1.01244	1.09907	1.35592	31.4064	19.4126	14.322	31.1456	23.8082	21.1356	30.2263	28.6476	30.8018	32.9602	32.3241	36.9676	36.5749	34.8248	39.9046	34.2404
Epicatechin-(4beta->8)-gallocatechin	20.9174	22.5398	28.3572	27.682	24.7547	24.0148	22.2895	26.2853	23.6168	26.7462	26.5959	23.7546	27.2077	24.5522	26.2494	23.7932	23.7547	25.7555	24.1198	25.2832	21.9656	21.0989	27.8449	24.2604	22.9906	21.2563	22.1874	21.9106	19.6186	20.1908	20.1168	20.4733	2.08335	2.56987	3.76541	1.9976	3.20699	3.4571	2.42942	2.14082	1.99206	1.757	1.6263	1.46154	2.35739	1.7201	1.03555	1.81087
Erucamide	143.298	70.436	97.6938	134.442	107.302	114.698	119.434	167.493	140.806	107.209	134.587	90.0227	89.9144	119.661	80.0552	143.786	119.521	126.47	134.791	133.259	134.631	149.817	153.496	135.998	82.1188	73.3766	67.9638	52.1775	68.8637	84.6793	99.9449	69.0038	59.9241	108.268	143.305	78.3477	63.6789	109.081	86.1307	87.2562	81.0257	70.2293	91.5041	57.9355	44.5254	65.8518	64.6004	51.1419
Erythrinasinate a	0.0410868	0.0697832	0.0471961	0.043457	0.201719	0.030337	0.0449199	0.0542063	0.128135	0.0708485	0.113282	0.0729245	1.01233	0.0663472	3.80815	0.145901	0.353532	0.165085	1.07866	0.916318	0.179257	0.175442	0.132879	0.428739	0.0680114	0.0420018	0.0346265	0.0649565	0.389904	0.0493776	0.0601434	0.0866863	21.384	9.07355	7.43339	21.7802	13.9895	9.04591	22.0478	17.062	19.6333	24.57	22.0815	27.4573	27.0082	27.6095	39.172	33.3439
Gadoleic acid	49.3684	36.5023	44.6703	37.7979	46.8953	39.5953	37.2191	37.4027	45.4582	61.1681	46.0478	52.0175	41.46	44.9493	36.8329	38.4485	43.6394	47.2526	40.9263	44.8946	42.5155	56.5708	48.6225	46.3459	16.8985	16.6481	16.6117	17.4086	18.65	15.7486	18.3127	13.5873	41.4761	55.36	53.9931	44.4191	58.7199	49.2938	49.1752	36.1526	39.5885	35.5727	37.5785	25.7643	24.1699	33.8504	28.3311	45.948
Gallocatechin-(4alpha->8)-epicatechin	44.9534	36.6992	49.636	54.1691	47.1447	42.3687	34.2296	47.6135	39.1373	44.4788	46.7961	38.1808	46.8648	41.2954	51.5868	41.8694	34.8809	41.2184	39.8124	36.8063	33.7613	28.4869	43.7105	36.9538	44.6213	45.8612	49.1954	46.5046	42.5272	41.5035	43.7411	44.1431	4.51853	4.23285	5.60174	4.42149	5.58836	5.72334	4.7424	4.24242	3.99257	3.74347	3.59924	3.43685	5.77428	3.93931	2.73733	4.29144
Genistein	17.5074	18.9391	21.2268	21.9867	20.5851	19.6508	18.4324	21.4261	51.0804	60.9577	54.0601	56.6646	55.4884	54.4299	51.2846	45.9874	67.6055	66.5929	59.4359	57.0577	66.5034	69.7011	80.9766	66.839	37.4432	34.9655	34.0929	37.8542	32.978	34.2564	31.465	26.5913	40.3766	50.6906	58.2522	38.7437	54.375	52.9137	51.1989	49.1069	62.4011	53.3265	52.4766	46.751	52.8682	49.8954	37.999	43.4456
Glycerol 1-(9z-octadecenoate) 2-tetradecanoate 3-phosphate	1.22876	1.38678	1.02888	0.899201	5.12884	0.487159	0.833606	1.0238	2.81337	1.74515	2.53167	1.51214	7.74929	1.29065	12.6675	3.27261	5.11069	3.53641	7.60229	6.6142	3.71793	4.56707	2.98095	4.87565	0.92301	0.740606	0.639018	0.959128	1.94084	0.813694	0.894767	0.779282	30.455	26.3127	23.3419	31.1698	30.3608	26.9173	32.2656	26.1488	29.9248	30.1757	29.2595	29.9393	26.8469	29.8382	28.8197	33.9014
Glycerol acetate N-octadecanoate	45.7206	45.3021	50.2885	53.4663	47.6612	44.8505	41.1394	45.8028	45.7897	45.2977	50.5128	46.6243	45.8068	46.5346	44.0112	47.673	35.9968	39.2812	28.5444	28.5291	44.2529	30.2644	37.2146	34.8691	47.0267	47.4498	52.8854	47.7342	43.4728	43.7617	44.0215	44.208	24.6555	29.5089	32.2469	26.6771	28.4162	30.3312	26.6832	17.3762	21.6347	18.6118	18.1398	19.1655	20.4817	19.6329	15.4098	23.9868
Hyperin 2''-[glucosyl-(1->3)-rhamnoside] 6''-rhamnoside	0.0693254	0.231371	0.0909611	0.112511	0.0820712	0.120619	0.185769	0.112931	0.179077	0.198169	0.225721	0.209121	0.180446	0.23703	0.168268	0.173362	0.127339	0.160339	0.12345	0.136973	0.164335	0.140932	0.161112	0.144926	14.9416	13.5712	10.8811	12.3794	12.3966	11.7067	13.0481	22.0754	0.244071	0.369048	0.56657	0.275229	0.412935	0.424934	0.363958	0.292231	0.283643	0.281982	0.281707	0.328867	0.316711	0.288535	0.219505	0.307327
Isolinderanolide	18.7476	25.8909	24.5129	25.6266	23.6185	23.4191	24.2302	23.0026	18.1909	18.3121	18.7726	16.4916	15.6371	18.9212	11.949	17.0731	9.80478	12.6019	6.76699	8.19607	12.4705	8.3131	9.6571	9.68722	15.9638	13.4136	14.9088	12.0811	10.8665	12.0637	10.96	9.1494	7.22442	10.9089	11.5573	8.89747	10.924	13.2595	10.3724	4.33896	6.84647	4.68172	5.08472	4.31965	4.55462	5.31552	3.4479	8.27355
Isopimaric acid	0.857899	1.98842	1.01379	0.635167	5.19922	0.338168	0.924164	0.987147	4.61796	1.88397	3.66759	1.89399	12.785	1.82249	18.29	7.16019	14.8675	9.60234	15.6705	17.4961	9.59537	9.13303	5.81632	11.7402	1.56543	0.929343	0.656872	1.23492	3.04207	1.0224	1.13619	1.47529	43.4625	34.1732	30.975	42.6066	39.6417	36.1842	44.3174	42.9024	45.3127	44.5301	46.2846	46.1108	41.2924	45.5237	48.1813	46.954
Kaempferol	10.5731	10.6561	12.3109	12.931	11.8952	11.4761	10.7227	12.499	28.0991	32.1129	28.9306	30.6784	28.5895	29.7784	27.0464	24.3663	37.7174	37.5971	32.4184	30.6463	38.8477	41.8344	47.5151	38.0824	20.3026	19.5735	17.6442	21.6686	18.6894	18.4896	17.6701	14.9041	12.2206	15.6571	19.4936	11.7898	17.7537	17.053	16.0285	15.6809	21.7015	18.0315	17.5867	15.4968	18.4654	16.6554	11.5622	13.7441
Kaempferol 3-gentiobioside 7-rhamnoside	0.0880182	0.32579	0.130782	0.167525	0.119729	0.172529	0.245901	0.163649	0.281966	0.283505	0.38373	0.314381	0.289158	0.318785	0.328393	0.282409	0.197259	0.239	0.205264	0.278368	0.228818	0.157897	0.233156	0.219966	21.5653	20.074	16.2696	18.3065	18.1283	17.0191	18.3404	34.383	0.255379	0.344522	0.639402	0.259801	0.315389	0.33256	0.291279	0.292555	0.226488	0.239752	0.22872	0.292291	0.351547	0.257094	0.254801	0.206055
Kaempferol -3-glucoside	21.0833	23.0421	24.5438	29.2511	22.5218	21.5663	18.9188	24.1856	25.0312	27.2184	30.1793	23.308	28.2514	27.1821	30.0329	24.4621	25.2141	28.6346	26.1032	24.3591	27.2553	20.2391	30.8642	26.0957	52.0236	53.7264	54.6019	49.9838	42.7641	46.2616	47.4903	50.1038	9.81746	11.9102	13.4545	11.3155	12.3411	14.2333	13.1417	13.9096	15.5724	15.0793	14.6651	16.0665	22.8314	15.2227	11.533	10.8114
Kaempferol 3-sophorotrioside	0.194835	0.469654	0.230647	0.297523	0.213083	0.275121	0.366327	0.272206	0.524424	0.470781	0.689682	0.544766	0.539664	0.579446	0.582509	0.541893	0.347286	0.414208	0.371671	0.410606	0.382112	0.293977	0.448184	0.381149	20.707	22.9309	19.8807	18.9483	18.5759	18.8092	20.1994	34.7598	0.164782	0.206013	0.309139	0.180912	0.201722	0.225486	0.199934	0.205748	0.22897	0.199527	0.195372	0.236644	0.286647	0.21056	0.167499	0.159259
Licorice glycoside c1	13.4911	15.3496	15.1562	23.0199	7.75813	25.5835	23.0441	24.9605	2.61799	2.11637	2.82942	10.2999	1.85653	6.84152	0.238108	1.38986	0.801504	0.16669	1.66424	1.37161	0.096426	1.0545	0.861885	0.859552	6.72465	7.61309	3.75002	5.00176	5.17391	5.49288	6.46293	6.91647	0.0237962	0.0328585	0.724756	0.0408282	0.703984	0.0260948	0.0300385	2.14946	0.519183	0.677972	0.691683	2.65332	0.90197	1.01027	1.48587	0.141904
Lucidenic acid e2	0.489876	2.73418	1.78234	3.27779	1.4856	4.41003	5.08858	2.56361	1.77903	0.603005	1.74288	2.58906	1.85466	1.18256	1.40885	3.03104	0.454969	0.348819	0.458828	0.485564	0.773108	1.05172	1.50265	0.725095	19.3824	17.5057	18.0148	18.5182	17.1385	17.018	17.6312	21.2348	1.97017	2.20962	2.37334	2.54266	2.3799	2.51393	2.53134	1.00077	1.84118	1.34623	1.296	1.44338	1.8164	1.41171	0.980243	1.1585
Lucidone a	1.82394	3.17188	1.72621	1.7267	8.41996	0.837346	1.67387	2.02906	4.92327	2.62173	4.25515	2.60253	12.5956	2.08304	20.5081	5.82607	9.12561	6.2687	13.0727	10.4813	6.84117	7.77034	5.18289	8.39181	2.86835	2.06472	1.59092	2.63585	5.56781	2.66265	2.50047	2.93996	31.8927	26.8784	28.9648	29.7505	28.4391	28.0113	29.9589	30.4337	31.4891	31.8364	31.9228	31.8762	25.7434	30.2839	29.7694	29.3502
Lysopc(24:0)	15.5536	14.7381	17.4659	15.7929	13.1135	17.8869	13.6796	13.3035	21.6204	16.4867	18.5755	16.3969	14.6937	18.4137	16.5446	18.4836	20.6343	18.5995	20.1599	21.7924	16.1638	18.8241	19.7157	19.4128	5.01178	3.77383	4.1688	3.79771	3.94727	3.61643	5.92257	3.66034	7.30833	9.15616	7.86871	7.15005	8.11301	9.41641	8.43879	8.59255	7.68775	6.89635	7.57225	6.68391	1.7982	6.31998	6.71147	6.88996
Lysope(0:0/20:2(11z,14z))	20.8571	25.0628	25.0131	25.8321	24.5193	24.196	23.7268	24.5219	24.2527	23.0518	25.4121	23.8561	23.0993	25.3205	24.306	25.5725	19.9476	22.0118	19.4239	19.2648	19.3231	18.3932	19.9477	19.7589	15.1504	13.3394	15.1847	12.8308	12.6624	12.3704	12.7195	11.7547	5.59559	7.08774	5.91258	6.04039	5.08609	7.31275	5.46399	6.52172	5.67577	5.48053	5.40984	5.22749	5.6119	5.17443	4.27864	4.53687
Mangiferic acid	38.5278	27.4326	35.2171	36.7003	39.4966	33.3454	33.2663	36.1321	47.5539	48.6752	48.667	44.3698	42.9503	43.8357	45.2337	45.7898	47.2354	45.224	45.6852	43.2106	53.2985	52.441	51.4846	48.3685	16.3893	16.2047	17.3196	16.4769	15.371	15.9549	15.4536	11.8551	39.654	53.8153	46.7619	43.3411	53.0624	52.9622	48.7777	36.9075	40.6586	40.5944	40.5423	35.9739	32.6	36.9875	27.9822	40.5611
Metandienone	1.79479	4.74404	2.34888	1.70875	11.6201	0.812328	2.01379	2.34044	9.91064	4.84344	8.56942	4.92395	33.9051	3.91173	52.2237	12.7403	23.0602	14.2012	36.1487	30.9494	17.081	21.1604	13.3182	22.2741	3.41689	2.55939	1.56266	2.69262	6.66705	2.55773	2.76322	3.53032	180.574	120.26	97.0659	173.01	143.141	125.595	163.068	155.944	167.82	177.549	174.026	189.113	177.404	184	213.219	188.869
Mg(0:0/18:2(9z,12z)/0:0)	36.3555	40.4687	41.2078	40.1314	40.6446	40.6723	42.2481	40.2055	31.1907	33.4867	30.4522	29.9567	25.5677	30.4607	18.2107	27.2065	15.5443	18.1018	12.547	13.3361	18.6464	15.8301	15.946	15.7074	24.3628	20.8117	20.5849	19.0358	17.6677	19.3128	17.1394	14.9401	12.9185	23.9308	30.6997	15.5578	24.3168	25.8216	19.639	6.70622	9.45204	6.61982	7.09407	5.79186	5.35492	7.68544	5.39043	14.0949
Mg(0:0/18:4(6z,9z,12z,15z)/0:0)	0.200481	0.405665	0.225154	0.160775	1.03693	0.0875174	0.183568	0.223046	0.699012	0.364034	0.613603	0.367847	2.53772	0.292323	4.53972	0.999936	1.44328	1.00751	2.56858	1.90345	1.04258	1.20402	0.900774	1.4386	0.456727	0.377797	0.253521	0.467064	1.10743	0.393831	0.44299	0.473774	11.8225	5.82366	4.46937	12.2321	8.00656	6.15104	10.752	10.0738	11.2913	12.8431	12.3905	15.3177	15.2041	14.1745	17.7953	14.3795
N1-acetylspermine	84.6015	71.7625	81.8365	65.587	75.0265	78.895	77.3134	70.184	88.1097	87.9213	79.7811	82.4196	78.4627	83.7857	71.7733	84.4624	82.644	83.546	82.0262	79.0129	85.2404	92.3022	87.8875	84.6656	62.3641	61.5068	57.601	63.3755	64.873	64.7697	66.1419	55.1757	71.2256	75.5624	94.0033	64.3943	77.8861	79.1909	74.9852	69.5585	72.5847	65.4676	65.5478	60.5192	52.7376	62.8829	59.8733	63.4499
Oleamide	46.1954	39.0093	41.9487	32.7835	47.9397	49.6105	41.9706	31.866	45.2311	44.6467	76.9254	44.1604	57.5575	58.682	34.7644	54.8651	47.2456	67.9279	49.3368	99.3314	52.5619	60.5919	52.4354	61.3473	43.0172	45.2302	41.9032	59.1508	38.9257	40.5035	35.076	43.9993	39.0686	39.0219	94.9279	31.8071	31.3557	33.0876	43.3207	34.8165	34.098	25.0911	25.8171	21.9217	28.9852	25.6647	19.832	23.9079
Pa(18:0/18:2(9z,12z))	68.6561	42.57	38.5055	26.4586	47.4567	53.6717	75.7485	37.969	17.651	25.3426	19.1898	15.2051	14.3811	24.6448	15.3315	17.955	15.7569	17.9144	19.1887	27.3108	21.1879	31.9882	16.734	21.4401	1.83767	1.98891	2.15008	1.91216	2.20185	2.22462	2.28047	2.50401	6.81458	7.68258	7.8958	6.70162	10.0295	8.94558	7.40629	7.70611	5.79035	4.7803	5.40512	3.7342	3.12401	4.93964	5.48287	6.26067
Pa(20:4(5z,8z,11z,14z)e/2:0)	24.6456	25.4523	27.4955	27.1529	30.6648	26.4693	26.9515	26.8662	13.7766	14.1679	15.3827	12.416	11.6211	14.0187	12.0699	14.1042	6.07976	5.76785	5.03586	5.63631	4.48682	4.54535	4.42281	5.13925	25.9089	23.3223	23.659	22.4442	22.1509	22.5606	21.0131	17.8137	1.93978	2.77099	2.27866	2.03612	1.63514	2.58552	1.85245	1.16124	1.03228	1.4172	1.31841	1.55726	1.51139	1.36257	1.25509	1.44638
Palmitic acid	265.817	221.553	247.934	205.62	237.997	246.555	235.212	215.267	273.685	280.468	250.229	258.875	250.542	264.751	235.401	269.782	268.382	266.624	262.437	261.665	272.734	301.785	278.688	273.188	198.457	197.767	182.881	197.578	201.748	203.725	205.814	177.377	250.312	261.353	323.81	226.95	283.397	277.601	270.776	242.447	252.514	228.73	229.662	215.399	197.603	224.529	215.252	232.547
Pc(15:0/18:3(9z,12z,15z))	23.2221	21.3682	18.5467	15.7115	20.5979	18.3586	22.9425	19.017	16.888	23.5283	17.9369	19.1783	17.7239	20.2336	15.654	16.9835	18.3094	18.1556	17.7835	19.0917	20.6542	27.0643	20.121	20.1685	5.16607	4.94382	4.64709	5.42812	6.58458	5.92428	6.48676	4.9441	5.91833	8.29679	7.251	6.82864	9.48627	7.62716	7.59294	7.65979	7.94827	5.8033	6.82379	4.59048	3.95161	5.95216	6.2647	6.28296
Pe(14:0(3-oh)/10:0(3-oh))	0.621855	1.20619	0.772701	0.739351	3.45755	0.630478	0.838718	0.57724	1.97199	1.01111	1.67165	1.07886	4.89451	0.898705	6.62031	2.15809	3.84913	2.58466	4.83907	5.98783	2.68797	3.65754	2.67705	3.75475	1.00233	0.627869	0.499065	0.644419	1.21471	0.587142	0.707251	0.674608	16.0661	14.4865	12.8469	16.0706	16.8449	15.9321	17.4942	16.1533	16.5628	16.2249	16.5722	15.6092	13.4974	15.9244	15.9721	17.0325
Pe(22:4(7z,10z,13z,16z)/14:0)	59.6757	58.7448	49.1013	44.1306	56.2233	47.4912	60.2741	51.2532	47.527	63.6571	51.4378	55.5253	48.7395	54.6891	42.8312	46.4616	46.8683	48.596	48.0237	47.4952	54.4582	71.4817	56.7176	53.3773	8.95972	8.31473	8.07401	8.30051	9.8312	8.58674	8.92936	6.21302	15.0528	22.2179	17.8524	18.4032	24.9374	19.527	19.8111	20.3885	20.1788	16.3703	18.6856	12.7455	11.4811	15.9653	15.8369	16.4592
Pelargonidin 3-rhamnoside	0.43254	0.869165	0.420766	0.615828	0.345766	0.651733	0.848205	0.711734	0.251773	0.257488	0.31318	0.381931	0.269673	0.354767	0.2376	0.252422	0.198144	0.250224	0.200349	0.190949	0.2843	0.207654	0.310987	0.234658	15.5395	15.4254	12.5648	15.3598	14.2112	13.3568	14.7455	20.0271	0.29989	0.439591	0.772806	0.402853	0.452314	0.474234	0.422849	0.402326	0.417874	0.374294	0.356363	0.41306	0.429317	0.374554	0.285218	0.34575
Peumoside	2.23021	3.76312	0.699637	3.08858	1.49871	2.63632	2.90526	2.96634	1.96222	1.85948	2.70665	2.08372	2.15772	2.40984	2.55746	2.05364	1.82213	1.37721	1.37586	1.85575	2.23459	1.35687	1.06998	1.58463	40.509	42.7309	37.9877	41.9484	38.0093	36.5663	40.2518	57.5478	0.95529	0.819555	2.20634	0.84004	0.699529	0.937214	0.849484	1.09044	0.973956	1.00233	0.940465	1.11376	1.75348	1.04021	0.864241	0.633241
Pg(16:0/18:1(9z))	41.5383	38.0772	33.6027	26.667	32.8871	39.0014	40.2024	33.0131	92.3762	33.1113	49.6122	38.1273	47.0118	50.7544	42.4479	52.8579	69.6169	94.831	60.4578	109.307	75.2522	70.1155	37.1031	73.8118	41.7981	37.7665	33.7186	35.38	43.3429	44.3849	44.2186	52.8315	71.7262	55.2435	19.2439	38.3606	13.5999	50.4721	23.1861	37.0325	14.229	31.8258	34.0321	19.6055	16.4842	24.6007	27.6829	28.3454
Pg(16:0/20:3(5z,8z,11z))	28.6684	26.5918	21.8113	17.7633	23.1081	24.8083	29.1585	23.4782	19.3271	26.1185	17.5758	19.8359	21.2555	21.2704	19.3098	20.3196	22.6435	12.0164	22.8584	28.5028	19.191	28.154	20.72	22.0123	12.9007	11.621	10.8004	11.1825	13.8063	14.3037	13.2765	12.7292	8.81188	10.7491	11.1169	9.23607	10.935	10.6815	10.1775	9.83199	7.86924	6.9189	8.41659	5.29209	4.4097	7.09659	8.584	8.1856
Pg(16:0/22:5(7z,10z,13z,16z,19z))	18.7977	19.772	15.2293	14.6002	14.6914	17.0673	21.0036	18.7391	9.74434	13.0302	10.9848	10.524	14.0852	10.4324	12.5178	9.78099	9.29511	8.16725	12.1845	15.2168	8.78168	11.4985	9.8175	10.7088	6.70568	5.89548	6.16758	5.45536	6.29036	7.00589	6.32019	5.66282	5.18143	5.32808	8.05394	4.44674	6.66293	6.84325	7.02528	6.84073	6.27802	4.83813	4.32564	4.71338	2.31484	4.68694	5.92669	4.41185
Pg(18:0/20:3(5z,8z,11z))	5.64305	18.7472	10.932	15.1731	8.59213	14.0947	8.63001	19.0472	3.2034	3.43032	3.15466	3.52004	4.32112	2.7395	6.65176	4.40355	4.76282	3.49998	7.98398	7.52763	5.45212	3.4553	5.03743	5.38847	32.8098	27.1092	28.6638	26.1802	29.6628	32.7784	31.0997	41.9812	1.47626	1.19916	1.8521	1.18493	0.959062	1.31292	1.30296	1.62379	1.82647	1.43613	1.46898	1.48076	1.06701	1.4207	1.59329	1.07222
Pg(18:3(9z,12z,15z)/16:0)	57.8427	55.6118	48.2601	34.1926	49.2019	52.6085	57.9555	49.9156	38.7353	50.2425	34.2965	36.904	39.1146	44.3664	32.8784	38.1393	44.0134	26.8946	38.9394	51.7181	35.7836	46.9036	36.6988	40.1359	140.697	127.717	110.46	123.275	150.448	146.379	164.756	185.463	18.004	22.6036	24.7891	21.8918	25.2247	21.1788	20.789	23.0087	19.1342	15.2156	18.7078	11.8618	10.6987	15.8345	18.6876	16.5357
Pg(18:3(9z,12z,15z)/18:1(9z))	60.7355	52.1005	46.914	37.8025	52.4754	47.8696	56.9088	49.6807	33.2052	49.7795	33.8142	37.3508	36.0442	38.3469	31.9191	33.6252	34.0203	17.2139	33.0079	38.6939	31.9108	43.2662	35.2221	33.3336	26.2457	23.432	21.216	22.9987	26.89	27.4336	27.2155	23.7347	11.7293	15.4352	15.6614	13.0831	18.7389	14.1529	14.8639	14.0427	11.5513	10.2737	12.2322	7.84329	6.81139	10.2865	11.1883	12.1051
Pga2	0.215175	0.488789	0.256195	0.204751	1.16471	0.117735	0.233154	0.264349	0.844031	0.45714	0.753518	0.447501	2.95048	0.344313	4.59116	1.11972	1.79912	1.2439	2.8825	2.45404	1.39938	1.77004	1.08795	1.80527	0.486588	0.338649	0.23399	0.378102	1.01106	0.33313	0.368564	0.47483	12.4382	6.43258	4.79572	12.1894	8.77897	7.59204	11.333	10.4935	11.7792	13.1041	12.3954	14.5858	14.5458	13.9089	17.0007	13.9517
Phytoene 1,2-epoxide	31.5232	25.4708	32.3984	27.9622	24.4719	33.417	22.3281	22.4167	40.4923	29.4176	36.8231	29.7575	27.0094	32.9244	36.5155	35.7996	41.3247	31.5441	43.9362	43.0979	26.3675	31.9158	34.0156	36.0288	8.14305	6.41832	8.42298	7.12789	7.25223	6.69579	12.3798	8.39149	9.40881	13.6001	12.788	10.5319	11.4669	13.8253	10.7487	14.5153	9.97105	8.24932	10.2842	7.44707	7.75502	8.6411	8.78801	7.99296
Pi(16:0/18:2(9z,12z))	26.3624	111.499	65.2693	93.5203	50.4343	86.2452	43.7847	123.391	14.9703	15.9477	13.5056	16.5051	21.6236	10.8225	34.2848	21.7386	24.3595	14.027	42.1627	39.1613	18.9877	13.8871	18.8694	24.4935	214.475	176.387	182.657	170.355	198.188	216.652	207.322	279.253	5.97902	5.239	8.65746	4.7089	4.17717	5.0845	5.06046	7.09675	7.17327	5.44021	5.89235	5.16746	3.49185	5.38048	6.66623	3.83201
Polysorbate 60	1.16451	3.74863	2.77405	4.06941	3.43753	6.43666	6.13988	4.29593	4.17005	2.21608	3.52884	5.47923	4.04975	3.36105	3.12585	5.43464	1.71902	1.68551	1.4073	1.51414	2.38434	3.08168	3.19225	2.14061	16.9851	14.101	14.7233	16.0546	15.9188	15.1126	15.0068	19.5953	4.82823	5.06137	6.83044	4.11536	4.20148	4.36846	3.97381	2.09633	2.76664	2.45704	2.24719	2.26528	2.81225	2.36668	1.6784	2.33993
Pregnan-3,20-dione	2.08399	3.12186	2.24702	2.11467	4.54999	1.81522	1.77432	2.22956	6.96063	4.25122	6.8587	4.52618	10.1588	3.89639	15.6168	9.62548	6.70304	8.1862	10.0059	7.41469	5.28621	4.86298	6.10469	6.93768	3.44208	2.89598	2.52249	3.09334	3.60624	3.31743	3.15186	2.70504	54.4161	18.4216	12.9088	57.8147	40.4767	19.6432	50.7145	48.0787	55.1712	59.2413	57.6735	71.7232	72.4721	66.5513	82.615	66.9629
Prilocaine	22.9133	23.8519	24.0749	26.1365	25.811	21.9494	21.9398	22.559	17.2011	17.3295	19.0321	15.7474	16.3805	17.9208	16.969	18.2312	8.26681	11.0762	8.78747	6.8132	7.79947	8.03814	9.35294	8.5906	13.9989	12.9568	14.2591	11.3684	11.0927	11.3845	10.9658	9.8942	14.889	17.7129	19.6585	16.3889	18.3921	18.9225	17.3366	7.44578	8.63619	7.6573	7.37666	8.32404	9.29358	8.99607	6.52221	15.1625
Prostaglandin A1	0.95043	1.56204	1.02035	1.99265	4.86347	0.51349	0.867846	1.0578	3.43911	2.34534	3.40368	2.28362	11.6561	2.10407	21.8223	4.92012	7.35404	4.77879	10.7973	8.19783	5.35411	5.58339	4.07146	6.59099	1.906	1.60884	1.20178	1.36402	4.01733	1.4617	1.50434	1.83587	87.7319	47.1794	37.8133	87.3845	60.1281	50.4969	77.137	68.8811	77.7145	90.8289	87.1525	104.46	106.504	98.6398	119.6	104.219
Prostaglandin B2	2.54225	3.10987	2.75084	2.61967	6.96575	2.07146	2.04986	2.61141	6.92157	5.23055	6.83488	5.63609	16.3612	4.91516	27.449	9.58626	10.4458	8.12277	16.0824	11.4476	8.35211	7.97617	6.08778	9.78781	3.43692	2.93148	3.11277	3.12228	4.97698	3.31193	3.18997	2.70221	110.043	39.9264	30.4517	110.857	74.2331	43.4137	95.9814	90.7797	102.405	117.018	112.655	135.563	139.113	126.421	152.245	125.948
Prostaglandin D2	0.114016	0.183603	0.130141	0.130823	0.556627	0.0671064	0.104094	0.119817	0.489287	0.300245	0.458746	0.311744	1.63773	0.269296	3.74567	0.717951	1.23326	0.72814	1.88322	1.43264	0.821841	0.848139	0.662406	1.08709	0.318839	0.289221	0.254629	0.340054	0.759979	0.303758	0.340762	0.293865	27.5814	11.7075	9.38228	27.8403	17.5295	11.2885	24.0951	19.2722	23.3419	27.7855	26.8283	36.2018	26.2353	33.1018	48.7256	42.5944
Quercetin 3-rutinoside 3',7-diglucoside	0.081045	0.222936	0.131589	0.146595	0.125288	0.106064	0.195331	0.103618	0.202934	0.19008	0.249647	0.217699	0.187988	0.230003	0.189707	0.195623	0.120053	0.146229	0.118433	0.140487	0.152921	0.133095	0.180403	0.14166	9.18204	10.366	8.18217	8.34859	8.26426	8.40498	8.75786	16.6685	0.100848	0.117639	0.197416	0.0937448	0.127357	0.130858	0.12443	0.112304	0.120623	0.107976	0.109931	0.124433	0.125771	0.110188	0.0789582	0.10362
Retinal	0.857814	1.74709	1.18209	1.05751	4.74975	0.757542	0.925714	1.04947	3.4728	2.05047	2.93385	1.98726	11.1724	1.75351	17.9504	4.24046	8.40557	5.0217	13.2449	12.2234	5.59529	7.32516	4.6015	8.05964	1.79739	1.22271	0.913427	1.48041	3.42291	1.30518	1.49811	1.80201	48.6082	33.9585	28.7783	46.8817	38.333	33.4425	44.8251	44.1613	46.3719	49.5264	48.4675	53.0509	50.4657	50.9095	57.2963	51.1881
Ricinoleic acid	19.1533	11.611	14.4452	13.5184	13.3409	9.95873	8.16511	11.8624	29.2022	33.797	32.3624	30.4901	28.3238	39.1874	28.4675	23.2624	57.9608	69.8846	47.3038	48.048	52.8247	47.6961	49.5746	53.3275	5.71073	6.03437	5.55793	5.85536	4.70404	4.50123	5.1508	3.5342	7.23495	10.4891	8.93339	8.35194	8.86163	10.7337	8.09419	22.984	17.0159	15.7	17.2352	17.2769	18.9134	15.4905	12.0802	10.2119
Rutin	1.6136	3.6254	1.67148	2.53977	1.59596	2.29339	2.76655	2.52466	2.14848	2.23276	2.82692	2.15478	2.45512	2.60268	2.75416	2.28437	1.85752	2.25179	2.03007	2.20189	1.93627	1.34798	2.36696	1.99893	44.0513	48.2125	44.782	46.7768	41.9156	42.1631	45.4464	51.9463	0.576821	0.61808	1.01149	0.586071	0.598399	0.781167	0.617237	0.745082	0.838827	0.758623	0.709788	0.77758	1.16939	0.757967	0.586214	0.46534
Semi-beta-carotenone	3.26635	3.29989	3.40599	3.49838	4.34199	3.0139	2.8597	3.01912	3.7502	3.37077	3.9373	3.61611	6.6389	3.43738	10.0657	4.35206	5.05145	4.58632	6.11083	4.75263	5.10054	4.53043	3.93755	4.86711	2.42601	2.34804	2.09534	2.38265	3.07221	2.06705	2.07049	2.34796	36.4	20.1059	18.563	33.3913	27.6719	20.5395	30.5238	26.5984	30.5037	34.3867	35.5224	39.8098	32.3432	37.0072	44.7985	41.6862
Soyacerebroside i	71.1843	78.9448	73.1555	69.7424	68.2778	72.5309	70.5845	67.8585	69.2788	62.8203	68.3268	70.4319	65.7136	66.2149	63.5885	69.7016	63.6431	67.6318	63.7986	59.281	65.0674	64.165	72.7171	65.1863	51.4904	50.7775	46.2982	44.333	42.7512	48.7111	46.1859	46.3632	47.3732	53.6924	59.6372	49.6511	52.3374	52.0549	52.0383	59.6933	59.0527	54.7828	55.5284	57.075	49.4582	54.0612	52.9117	49.6197
Testosterone	0.207721	0.2188	0.27523	0.263281	0.772843	0.214179	0.263226	0.272164	0.185536	0.183359	0.174558	0.169443	1.87766	0.195128	3.13526	0.643081	1.19569	0.694109	3.64535	3.1345	1.64465	2.20135	0.174305	1.81285	0.0975374	0.0958556	0.0940238	0.098203	0.695204	0.088452	0.0872654	0.0896727	19.893	12.044	10.3827	20.3018	15.8221	12.2447	18.7195	16.8473	19.3061	20.4837	19.8577	23.2743	22.0883	22.0008	26.4283	22.5675
trans-9-Octadecenoic acid	282.311	232.328	262.513	262.442	278.441	250.643	235.677	246.884	318.909	335.818	331.401	329.291	319.578	321.593	301.998	321.732	341.19	384.566	334.216	335.97	433.186	404.835	383.347	373.901	202.512	212.355	211.765	218.666	199.599	200.988	201.225	186.026	332.939	381.977	365.677	329.965	353.279	377.697	347.87	342.424	341.133	345.399	347.485	306.954	281.225	318.061	276.479	327.75
Vaccenic acid	52.441	40.1678	46.1114	46.7504	54.4967	45.4201	42.5014	43.7998	28.0481	32.2576	27.759	24.589	26.1923	28.1723	23.1603	26.057	12.9033	13.8915	8.54318	10.3975	15.1977	11.8575	10.7156	11.9295	27.8489	26.6648	28.5932	25.3971	24.0375	23.63	24.2146	19.7689	21.7902	29.0545	34.8229	24.3016	35.2239	31.5285	27.6881	7.55281	10.767	8.55251	8.62308	8.94149	9.43968	11.4424	7.38352	26.3895
Vitamin a	0.172929	0.334215	0.207725	0.214972	1.37807	0.0645236	0.227879	0.254282	0.787835	0.335615	0.519177	0.317126	2.92752	0.200962	6.25214	0.761271	1.98561	0.921241	3.12213	2.96067	1.01456	1.52883	0.789064	1.7603	0.562407	0.301131	0.272371	0.557785	1.59372	0.410829	0.523844	0.663085	16.3628	10.4031	9.65783	16.7421	13.7752	10.7127	17.2288	15.0106	16.7904	17.6732	17.9752	19.4928	18.447	19.1328	22.5891	20.962
Vitamin a2	0.81048	1.57575	1.00302	0.670864	3.4586	0.598399	0.946546	0.88306	2.5698	1.42343	2.27673	1.42549	6.71609	1.37453	9.85017	3.16497	5.21833	3.56855	7.67365	7.12236	3.9393	4.92238	3.60149	5.14944	1.19523	0.91633	0.63022	0.971782	2.08685	0.881794	0.987207	1.08538	21.018	14.261	10.3584	20.3047	17.1004	15.6861	19.9558	19.4256	20.7121	21.2273	21.3001	22.3848	19.8033	22.118	26.2114	23.187
Vitexin	3.43819	4.10589	3.80647	4.7125	3.40421	3.95062	3.57801	3.99616	9.46919	10.8814	11.707	8.97116	10.7564	10.1582	12.1645	9.01034	10.2733	11.403	10.5375	9.82443	11.5134	8.36242	13.2358	10.7357	50.2665	51.7774	51.3781	49.2091	44.2027	44.2829	44.9771	48.0892	5.07162	5.97869	8.21593	4.97735	6.14234	6.79918	6.59303	6.24984	9.28727	8.22414	7.86597	8.74817	10.6134	7.88607	5.09783	5.36567
α-Linolenic acid	19.4369	17.4122	20.0299	19.2922	18.9604	18.9803	19.411	19.3144	23.9198	24.993	23.4701	24.5711	20.0689	21.8382	18.1319	20.5439	21.5029	19.5209	21.4605	23.3513	23.6411	23.8128	27.1198	22.9156	8.87367	7.76258	7.73813	7.77106	6.47668	7.49752	6.77224	4.3872	16.278	27.3688	24.3746	18.9481	29.2242	30.3595	24.1589	19.2557	21.2277	17.1752	19.1252	14.9266	14.0303	16.6116	10.3544	19.4419
β-Linoleic acid	461.059	401.469	442.78	449.305	462.804	416.783	414.539	423.86	510.211	529.12	534.614	532.821	487.162	505.669	494.126	509.515	482.818	508.957	514.277	450.589	536.213	546.12	581.596	517.224	307.348	309.134	303.829	302.451	282.399	288.986	284.182	239.417	461.841	546.436	544.072	470.243	521.973	536.598	505.752	464.288	483.056	473.232	468.696	434.397	407.453	443.094	375.504	459.32
