# Supplementary material for: Metabolomic Analysis of Pollen Grains with Different Germination Abilities from Two Clones of Chinese Fir (Cunninghamia lanceolata (Lamb) Hook)
Source: Molecules. 2018 Nov 30;23(12):3162. doi: 10.3390/molecules23123162 (PMC6321011; doi:10.3390/molecules23123162)
Supplement: Supplementary file 1 [file molecules-23-03162-s001.zip › molecules-376814 supplementary/raw_data.xlsx]

## Sheet: Sheet1
ID	m/z	RT(min)	Ion mode	4-1-1	4-1-2	4-1-3	4-1-4	4-1-5	4-1-6	4-1-7	4-1-8	4-24-1	4-24-2	4-24-3	4-24-4	4-24-5	4-24-6	4-24-7	4-24-8	4-48-1	4-48-2	4-48-3	4-48-4	4-48-5	4-48-6	4-48-7	4-48-8	7-1-1	7-1-2	7-1-3	7-1-4	7-1-5	7-1-6	7-1-7	7-1-8	7-24-1	7-24-2	7-24-3	7-24-4	7-24-5	7-24-6	7-24-7	7-24-8	7-48-1	7-48-2	7-48-3	7-48-4	7-48-5	7-48-6
13.82_407.29221m/z	407.292	13.82	Neg	1.17945	1.25435	1.06052	0.937937	0.970959	1.05453	1.03361	0.839739	3.01281	3.27557	3.10722	3.15896	2.86944	2.90513	2.97955	3.06616	4.00593	4.51304	3.85673	3.42764	3.87658	3.91719	3.97623	3.93905	1.34488	1.39207	1.49646	1.39502	1.31703	1.28472	1.35061	1.2225	2.85373	3.29597	2.7716	2.84084	2.40742	2.60372	2.34771	3.48994	2.87591	3.3064	3.14152	3.26433	2.87965	2.94206
13.82_410.28855m/z	410.289	13.82	Neg	0.142253	0.136769	0.129742	0.130274	0.108526	0.13318	0.116207	0.114346	0.302667	0.320267	0.308055	0.304953	0.280835	0.288942	0.282789	0.319336	0.371577	0.436701	0.361397	0.328556	0.373889	0.365857	0.386551	0.374932	0.134369	0.139065	0.154393	0.131751	0.132814	0.150668	0.135929	0.139175	0.259544	0.302641	0.261889	0.25833	0.235298	0.245613	0.241797	0.325282	0.274865	0.313411	0.304978	0.293724	0.266748	0.280237
13.27_479.37006m/z	479.37	13.27	Neg	1.20867	1.16963	1.10381	1.03376	0.974771	1.10674	1.08915	0.944311	2.40262	2.30636	2.18041	2.34444	2.28409	2.201	2.23298	2.30062	2.73188	3.06343	2.63442	2.36475	2.85505	2.88183	5.85698	3.19833	1.21576	1.18765	1.46297	1.21982	1.3452	1.26644	1.18456	1.10006	1.8654	2.23478	2.03847	1.82305	1.90705	1.96239	1.72697	2.32901	2.00167	2.08777	2.16467	2.14418	1.93067	1.97614
13.83_409.28908m/z	409.289	13.83	Neg	0.506032	0.504372	0.445624	0.420273	0.419633	0.437797	0.409589	0.383356	1.13148	1.23183	1.15845	1.18062	1.07134	1.06687	1.11709	1.14547	1.46504	1.66221	1.42505	1.32323	1.4384	1.48677	1.4603	1.46586	0.516573	0.512056	0.553326	0.525444	0.499182	0.491977	0.513502	0.449033	1.03506	1.18208	1.01976	1.03514	0.875746	0.984036	0.856191	1.24505	1.01859	1.17509	1.12691	1.1558	1.04763	1.05584
13.82_347.27245m/z	347.272	13.82	Neg	0.273798	0.324564	0.253536	0.232802	0.244397	0.26146	0.254787	0.21502	0.750473	0.826934	0.769192	0.788848	0.731363	0.696393	0.741723	0.78579	1.02373	1.15205	0.979316	0.911585	0.979949	0.961541	0.989756	0.999704	0.357029	0.379064	0.381249	0.347311	0.348135	0.339743	0.350289	0.309026	0.838186	0.889278	0.747423	0.790438	0.696551	0.697016	0.685203	0.952254	0.791591	0.942464	0.892518	0.934742	0.81296	0.846798
12.69_495.36657m/z	495.367	12.69	Neg	0.112715	0.11997	0.0805749	0.0899653	0.101787	0.0962986	0.103235	0.0926276	0.254147	0.271701	0.242456	0.237276	0.242034	0.240347	0.244957	0.253128	0.303557	0.343974	0.30582	0.252222	0.312387	0.295593	0.307614	0.303024	0.14044	0.133075	0.14424	0.162554	0.140094	0.126439	0.11676	0.122267	0.201675	0.276825	0.228646	0.236789	0.211217	0.214855	0.168739	0.290196	0.24085	0.267613	0.407575	0.300967	0.282838	0.287394
9.36_341.23497m/z	341.235	9.36	Neg	0.102587	0.101524	0.126446	0.110883	0.110764	0.116153	0.103772	0.101992	0.334531	0.321165	0.353922	0.348924	0.328112	0.298383	0.342653	0.351869	0.336381	0.359527	0.348122	0.284424	0.264656	0.252604	0.318244	0.309137	0.130691	0.135942	0.154758	0.164164	0.130202	0.126769	0.143147	0.114696	0.316183	0.379359	0.268788	0.353944	0.294174	0.297323	0.321074	0.391156	0.328112	0.308762	0.305712	0.362976	0.331146	0.32553
9.57_323.25914m/z	323.259	9.57	Neg	0.364659	0.254431	0.386179	0.363049	0.437129	0.32498	0.271796	0.334216	0.934074	1.0625	1.03262	1.0216	0.963171	1.02779	0.962805	1.07365	1.46103	1.3245	1.29222	1.05084	1.29054	1.3524	1.50094	1.32464	0.307957	0.325247	0.326249	0.309482	0.296177	0.326806	0.287266	0.238161	1.09057	1.2537	0.968473	0.98535	0.868085	0.89479	0.82246	1.61106	1.32956	1.70088	1.62254	1.4001	1.56411	1.41957
9_321.24354m/z	321.244	9	Neg	1.122	0.850605	1.11291	1.127	1.28435	1.01326	0.844443	1.04691	4.72659	4.84791	5.2322	5.16191	4.84616	5.32281	5.26464	5.67038	7.18073	6.718	6.35926	5.03282	5.78891	5.48846	6.84339	6.20165	0.841516	0.855365	0.920569	0.878727	0.851398	0.838222	0.819389	0.649654	6.68371	7.89334	5.68548	6.4945	5.33529	5.6654	4.85634	10.3438	8.18904	10.7267	10.1869	9.71821	10.4961	9.15945
9.09_319.22759m/z	319.228	9.09	Neg	1.94511	1.39739	1.98098	1.91762	2.3829	1.71365	1.51682	1.83694	5.06297	5.51663	5.70216	5.41103	4.91795	5.56569	5.50872	5.93626	5.68451	4.80577	4.65698	3.96933	4.13801	3.47867	5.55215	4.6122	0.889239	0.883273	1.03365	0.951277	0.892722	0.919132	0.913859	0.681003	7.95705	8.93298	6.24833	8.3732	7.39592	7.41154	7.33195	9.06129	7.99163	9.79785	9.25611	9.9822	9.16304	8.96232
13.81_441.25411m/z	441.254	13.81	Neg	0.390338	0.399058	0.355645	0.310367	0.32585	0.347699	0.367034	0.289591	0.975777	1.05651	1.05008	1.09075	0.954604	0.928268	1.04512	1.03027	1.45742	1.5259	1.36814	1.23445	1.39585	1.28465	1.36658	1.37614	0.475625	0.458516	0.54029	0.476958	0.473345	0.469468	0.475245	0.447174	0.953126	1.04159	0.883927	0.907637	0.780362	0.863214	0.77219	1.14605	1.01655	1.12619	1.07703	1.11815	0.968059	1.00978
9.39_271.22830m/z	271.228	9.39	Neg	2.93903	2.07236	2.3625	1.92194	2.38125	2.2744	2.27071	1.87377	5.70766	6.09974	5.70079	5.32031	5.38378	5.96583	5.24965	5.81616	6.51632	5.29329	5.94093	5.96785	5.35641	6.30751	5.90209	5.89777	1.92054	1.99488	1.99887	2.21764	2.23794	2.10572	2.17682	1.54556	6.3638	8.72928	7.8511	8.92314	10.4242	8.84306	8.72234	8.76094	8.52724	7.14744	8.56243	8.03452	9.15404	8.21672
9.56_324.26194m/z	324.262	9.56	Neg	0.0755414	0.0572079	0.0749721	0.0762829	0.0905519	0.0683242	0.0502696	0.0729159	0.210524	0.252472	0.233021	0.244354	0.235407	0.238533	0.232219	0.246408	0.336119	0.303586	0.285697	0.246405	0.291181	0.299384	0.330999	0.299053	0.0486498	0.0563759	0.0579767	0.0576843	0.0530231	0.0528615	0.0525854	0.0478953	0.238817	0.260176	0.211032	0.204645	0.192212	0.190652	0.171477	0.353637	0.295879	0.386593	0.354498	0.316415	0.356272	0.318365
12.68_477.35889m/z	477.359	12.68	Neg	0.243435	0.204893	0.232258	0.249361	0.243471	0.236491	0.213194	0.227764	0.4206	0.448625	0.428761	0.459186	0.429417	0.409712	0.40102	0.427474	0.493785	0.492934	0.708492	0.400209	0.721839	0.682415	0.554038	0.579102	0.391735	0.401937	0.434234	0.440219	0.401303	0.345354	0.403312	0.351386	0.159879	0.214149	0.162745	0.211155	0.152644	0.145396	0.147199	0.209504	0.202284	0.219831	0.22661	0.201146	0.19195	0.197544
1.21_335.07767m/z	335.078	1.21	Neg	1.06499	0.94639	0.991195	1.02925	0.820601	0.924304	0.855907	0.853612	0.305698	0.346314	0.336119	0.302255	0.292212	0.36854	0.351313	0.434351	0.154287	0.217156	0.277657	0.18822	0.189895	0.19939	0.250037	0.210949	1.43542	1.62736	1.64728	1.65957	1.55678	1.4832	1.48926	1.3789	0.0790388	0.122607	0.137067	0.126118	0.184946	0.148978	0.170661	0.125263	0.106574	0.114069	0.109126	0.200321	0.247877	0.14317
9.84_579.15751m/z	579.158	9.84	Neg	0.12371	0.117908	0.108052	0.11961	0.132585	0.118942	0.111518	0.0966721	0.237774	0.247891	0.251328	0.258147	0.240791	0.224134	0.255965	0.244971	0.245416	0.211618	0.260926	0.187391	0.194558	0.204378	0.233786	0.219725	0.165745	0.141824	0.17522	0.158952	0.162027	0.150012	0.175932	0.113646	0.361746	0.287956	0.290004	0.374874	0.316327	0.291824	0.411656	0.415417	0.525855	0.48568	0.469314	0.509637	0.404199	0.50958
13.71_405.27371m/z	405.274	13.71	Neg	0.563782	0.527961	0.541404	0.460961	0.503466	0.509228	0.501094	0.457305	0.852057	0.8669	0.872254	0.894077	0.790895	0.862281	0.785781	0.841046	0.993684	1.02996	0.97666	0.889461	1.01724	1.0083	1.0212	0.990928	0.456864	0.43715	0.465618	0.442156	0.432993	0.454338	0.450481	0.405331	0.661473	0.815601	0.769636	0.682707	0.736925	0.760026	0.683715	0.772298	0.719212	0.704282	0.673106	0.646865	0.620731	0.650566
3.52_372.01747m/z	372.017	3.52	Neg	0.0791058	0.0701885	0.0880039	0.090343	0.0896497	0.0778519	0.0680484	0.0800865	0.219698	0.245282	0.230063	0.24079	0.225107	0.214093	0.226187	0.207796	0.224962	0.238902	0.224064	0.169279	0.263362	0.233049	0.297181	0.235828	0.0941958	0.102839	0.105547	0.120042	0.102818	0.0926641	0.094529	0.0880174	0.161758	0.170568	0.288095	0.140273	0.166129	0.172212	0.165377	0.159005	0.236014	0.222065	0.204412	0.198033	0.224768	0.199323
8.36_299.54379m/z	299.544	8.36	Neg	0.0098283	0.00968409	0.014669	0.0122652	0.0146423	0.00980844	0.00731444	0.00984975	0.0444072	0.0415068	0.0491406	0.040688	0.0425375	0.0429223	0.0444371	0.0516813	0.0529788	0.0354748	0.0491596	0.0305746	0.0349319	0.0320482	0.0462882	0.040208	0.0063141	0.00492528	0.0125666	0.0106462	0.00638387	0.00641657	0.00812316	0.00602881	0.0302376	0.0491381	0.0331865	0.0360275	0.0311335	0.043736	0.0317369	0.0478323	0.0467514	0.0509517	0.0482521	0.0485386	0.0596786	0.0451269
4.45_285.04083m/z	285.041	4.45	Neg	32.4237	25.105	31.5847	35.3369	33.5791	29.8526	25.5574	33.4856	70.4165	76.8669	76.1069	74.6104	70.7203	73.1418	70.2874	64.3953	82.7272	90.2384	80.3773	64.8179	92.7869	90.1344	109.962	87.2921	62.7323	64.62	60.4399	72.4044	63.3211	60.2466	58.5989	51.4936	43.9247	44.3964	53.5761	41.1991	49.8616	46.7893	47.7549	49.1678	63.8496	58.9635	57.2701	53.7178	59.6865	55.1011
4.47_370.01828m/z	370.018	4.47	Neg	0.0915344	0.0724147	0.0841786	0.0887341	0.0927899	0.0841456	0.0798951	0.0800507	0.155278	0.161411	0.172587	0.168882	0.151818	0.151678	0.160602	0.150025	0.167426	0.176488	0.171434	0.142726	0.192893	0.191879	0.226408	0.181322	0.12604	0.128072	0.13227	0.141536	0.131645	0.13496	0.133396	0.109866	0.123523	0.104162	0.129251	0.106169	0.125157	0.116658	0.120992	0.128549	0.151829	0.160131	0.144922	0.139866	0.158766	0.146236
13.83_478.36083m/z	478.361	13.83	Neg	0.160381	0.149258	0.145298	0.12214	0.112565	0.137563	0.13266	0.107572	0.29634	0.305718	0.292345	0.299227	0.247841	0.265485	0.259246	0.303093	0.355223	0.367987	0.318659	0.26913	0.326895	0.291211	0.370145	0.328464	0.145226	0.122978	0.143918	0.130315	0.140892	0.117568	0.112322	0.111802	0.214816	0.241265	0.235303	0.179115	0.193517	0.22112	0.17313	0.238046	0.218568	0.225599	0.20784	0.219809	0.194762	0.199268
8.36_297.54925m/z	297.549	8.36	Neg	0.0170452	0.0153121	0.0240051	0.0187535	0.0235621	0.0160158	0.0107993	0.0179122	0.0575654	0.0591625	0.0696316	0.0602112	0.0557882	0.054723	0.0633771	0.0652218	0.0763885	0.0534991	0.060349	0.0498876	0.0527873	0.0456812	0.0630722	0.0573807	0.0121922	0.0126793	0.0164187	0.0119478	0.0100219	0.0109824	0.0104743	0.00629099	0.0459892	0.0694843	0.0494092	0.0502337	0.0442507	0.0575619	0.0414409	0.0669673	0.0589349	0.0653835	0.0662715	0.0681951	0.0785488	0.0612954
4.62_313.03824m/z	313.038	4.62	Neg	0.0718759	0.0548331	0.0578042	0.0758025	0.0660578	0.0629152	0.0533641	0.0594432	0.151939	0.145053	0.151321	0.138315	0.134289	0.12938	0.136702	0.123516	0.162004	0.163497	0.15623	0.126939	0.172398	0.1595	0.183775	0.160621	0.0839231	0.0864067	0.0837296	0.0998919	0.0853419	0.0778496	0.0720382	0.0659683	0.222378	0.144052	0.138647	0.2249	0.163793	0.147291	0.197896	0.203446	0.23085	0.255613	0.245963	0.30099	0.334064	0.277671
13.76_417.20960m/z	417.21	13.76	Neg	0.163053	0.1958	0.156701	0.127705	0.139097	0.141653	0.154385	0.114627	0.377702	0.418181	0.386376	0.404211	0.338855	0.348337	0.326526	0.356868	0.44759	0.502096	0.438984	0.367827	0.456391	0.434077	0.48651	0.447639	0.193677	0.169065	0.181578	0.161801	0.154882	0.184069	0.148972	0.161485	0.289543	0.329153	0.294614	0.266615	0.256362	0.289387	0.251793	0.353422	0.301067	0.364544	0.319107	0.352828	0.291198	0.30603
13.83_350.27368m/z	350.274	13.83	Neg	0.0175373	0.0161911	0.0154621	0.0126137	0.0171274	0.0189448	0.0154475	0.0182773	0.0546861	0.0634459	0.0609049	0.057889	0.0582041	0.0620439	0.0559569	0.0551035	0.0750757	0.0983262	0.0765328	0.0716278	0.0717343	0.0791098	0.0915441	0.0805644	0.0248534	0.0248339	0.0314874	0.0238364	0.0262907	0.0240976	0.0248723	0.0284615	0.055471	0.0626827	0.0464407	0.051273	0.0434024	0.0560161	0.0507066	0.0659056	0.0507362	0.0586454	0.0671221	0.0553653	0.0525774	0.0551537
13.81_349.26960m/z	349.27	13.81	Neg	0.113425	0.117757	0.109662	0.112983	0.0957124	0.0991905	0.102911	0.0879744	0.301634	0.343376	0.322632	0.333776	0.288451	0.30676	0.29575	0.310263	0.387298	0.434076	0.375711	0.339929	0.370899	0.376929	0.391099	0.382277	0.14425	0.142566	0.155675	0.145845	0.15041	0.146081	0.159408	0.13345	0.291091	0.33174	0.317241	0.265871	0.261145	0.277801	0.276797	0.327949	0.291023	0.331005	0.314603	0.304937	0.276818	0.291499
12.45_335.25930m/z	335.259	12.45	Neg	1.29812	1.07591	1.22712	1.14924	1.28096	1.13755	1.19055	1.0829	0.12747	0.095189	0.12293	0.0916473	0.152314	0.113724	0.192261	0.0822976	0.0921883	0.104433	0.116401	0.105236	0.0685814	0.128475	0.120603	0.105131	0.201512	0.201998	0.172569	0.194143	0.159583	0.170909	0.18549	0.167404	0.239372	0.156883	0.153466	0.25162	0.257782	0.307494	0.266933	0.237727	0.313045	0.318017	0.303118	0.351521	0.341785	0.336615
4.45_287.04594m/z	287.046	4.45	Neg	0.821104	0.63627	0.822217	0.927299	0.848364	0.776531	0.658	0.851147	1.78265	1.93959	1.94382	1.88997	1.8238	1.84675	1.80112	1.61981	2.10757	2.29909	2.04659	1.61597	2.32433	2.27407	2.80557	2.21046	1.58288	1.66619	1.55293	1.86649	1.60399	1.54526	1.53508	1.27376	1.09657	1.09478	1.36203	1.04017	1.31134	1.15914	1.25104	1.26505	1.95299	1.53964	1.46215	1.40971	2.28328	1.56453
4.59_317.05658m/z	317.057	4.59	Neg	0.16185	0.121222	0.168932	0.177265	0.176351	0.153182	0.121827	0.169518	0.389683	0.42545	0.425931	0.412776	0.401966	0.412099	0.408552	0.353804	0.459159	0.510649	0.43816	0.368737	0.524001	0.462182	0.62774	0.484375	0.218127	0.224168	0.225782	0.255182	0.22688	0.219043	0.208972	0.170483	0.3103	0.310814	0.34135	0.309488	0.323709	0.326972	0.342884	0.347641	0.456063	0.418098	0.400486	0.41906	0.496411	0.429869
4.56_299.02384m/z	299.024	4.56	Neg	0.408123	0.397303	0.412566	0.460853	0.413325	0.398893	0.372709	0.426802	0.722243	0.682183	0.739189	0.677436	0.634756	0.73152	0.667903	0.655343	0.693726	0.785213	0.719358	0.574679	0.766676	0.606653	0.897645	0.720564	0.646796	0.64464	0.646541	0.730957	0.666771	0.630848	0.632063	0.546105	0.332357	0.369217	0.387395	0.343954	0.343469	0.427683	0.381746	0.393945	0.509845	0.512153	0.49107	0.449899	0.537384	0.454617
12.93_323.25952m/z	323.26	12.93	Neg	0.418482	0.410853	0.340005	0.371746	0.402011	0.392166	0.343868	0.369969	0.876182	0.907577	0.909652	0.993121	0.906936	0.822065	0.903836	0.973979	1.11115	1.1193	1.07118	0.928735	1.11958	1.14556	1.24459	1.10573	0.343865	0.353418	0.378313	0.360808	0.318876	0.354732	0.3422	0.304307	0.760046	0.972375	0.827374	0.809444	0.756208	0.752733	0.720074	1.0824	0.897121	1.10023	1.04212	1.06834	1.02038	0.990143
5.42_268.19103m/z	268.191	5.42	Neg	0.308342	0.258091	0.318801	0.333647	0.320975	0.288341	0.251589	0.311607	0.68104	0.769535	0.78428	0.751656	0.734314	0.727623	0.730514	0.66907	0.808717	0.844823	0.736908	0.641641	0.828039	0.828459	1.02538	0.816281	0.56047	0.624472	0.587654	0.641434	0.555631	0.523141	0.523915	0.43422	0.539	0.614439	0.694776	0.511352	0.660085	0.628987	0.633531	0.601735	0.775899	0.732722	0.709477	0.642438	0.752045	0.679712
13.36_399.30398m/z	399.304	13.36	Neg	0.123154	0.0952442	0.077647	0.0828852	0.0810828	0.102217	0.0823362	0.0813136	0.217285	0.246249	0.219048	0.242723	0.213146	0.205303	0.218907	0.210236	0.272693	0.312361	0.263187	0.24507	0.284588	0.311487	0.296981	0.283767	0.0906142	0.0905445	0.0925051	0.0901831	0.101506	0.0891521	0.093166	0.0853743	0.206432	0.24156	0.226844	0.219551	0.216892	0.192285	0.183959	0.254146	0.239776	0.257476	0.240299	0.242713	0.219918	0.234136
4.59_331.04684m/z	331.047	4.59	Neg	0.0557022	0.0433771	0.0503371	0.0611318	0.0564944	0.0595241	0.0410512	0.0623437	0.146704	0.14558	0.144535	0.140478	0.135751	0.138608	0.132515	0.130707	0.150496	0.158363	0.152462	0.125354	0.174523	0.15144	0.223472	0.162301	0.0873953	0.0785283	0.0900178	0.102389	0.0845508	0.0813507	0.0738842	0.0554177	0.0767162	0.0720339	0.0908255	0.0702599	0.0903726	0.0916235	0.0930521	0.0888061	0.122676	0.106891	0.118038	0.112004	0.147917	0.113389
5.66_414.04073m/z	414.041	5.66	Neg	0.0333945	0.0403164	0.045081	0.0469973	0.0419674	0.0378228	0.0406693	0.040052	0.0913815	0.0906761	0.0848041	0.083903	0.073213	0.0819481	0.071702	0.0787708	0.0842753	0.0927697	0.0859275	0.0684362	0.0866561	0.0895444	0.145099	0.093244	0.0329617	0.0299371	0.0344714	0.0274059	0.0301673	0.0303344	0.0236207	0.0263971	0.0528421	0.056047	0.0718023	0.0507909	0.0532363	0.0625001	0.0552002	0.0602326	0.0643337	0.0595982	0.0610836	0.0559995	0.0631961	0.056799
4.6_315.05128m/z	315.051	4.6	Neg	4.77216	3.64556	4.86	5.3722	5.27726	4.41837	3.64536	5.04756	12.5096	13.775	14.0321	12.7119	13.128	13.322	13.2437	11.2997	15.138	17.0393	14.4069	12.0001	17.4753	15.5712	20.4755	16.0152	6.9015	7.21912	6.99209	7.92359	6.79139	6.59889	6.38542	5.20581	9.73435	10.2501	11.7545	9.74912	11.1076	10.9318	11.3186	11.4489	15.5005	13.9036	13.3097	13.2808	16.1397	13.3288
2.93_510.08852m/z	510.089	2.93	Neg	2.13625	3.28271	2.78365	3.44248	2.3655	2.7551	2.60769	2.89838	6.9657	7.56731	7.88143	6.68117	7.07778	7.39295	7.55347	6.64267	6.99185	7.70462	7.29736	6.70713	7.77103	6.4297	9.13578	7.43392	18.5294	19.0582	19.2443	16.5825	14.9237	16.3169	15.8871	16.7318	1.47388	2.11786	2.94211	1.4766	2.04395	2.38287	1.91924	1.9868	2.51688	2.15378	2.13784	1.984	2.26832	1.95151
8.36_295.22829m/z	295.228	8.36	Neg	15.7441	12.3315	17.2257	17.3654	18.911	13.6123	11.0739	14.5801	54.2058	51.4327	60.0592	52.2141	53.9138	53.3888	59.8592	63.5943	66.1356	54.2458	62.6984	47.9642	51.6557	41.5734	56.7247	54.4283	13.0176	12.1288	17.4658	13.255	11.7614	12.9004	12.6719	6.98165	46.7761	64.2322	44.3156	53.1952	44.8932	53.5553	44.2467	67.7735	58.5865	68.2454	66.4078	69.6625	75.2752	62.0983
4.58_300.02728m/z	300.027	4.58	Neg	0.292125	0.227849	0.318014	0.339142	0.326701	0.293974	0.256256	0.320006	0.720052	0.763053	0.798337	0.701564	0.72801	0.763426	0.747353	0.641761	0.803755	0.929525	0.798596	0.658035	0.964393	0.824139	1.11303	0.87021	0.458848	0.472813	0.461438	0.522385	0.453142	0.43469	0.422599	0.371776	0.526985	0.580662	0.632527	0.544918	0.590012	0.607295	0.627289	0.644049	0.832973	0.773233	0.748659	0.712743	0.893178	0.735134
13.83_94.98975m/z	94.9898	13.83	Neg	0.0135228	0.0145869	0.0140277	0.0104703	0.0137603	0.0123819	0.0137502	0.0117451	0.0290459	0.0291154	0.0312241	0.0275137	0.0288574	0.0311663	0.0312669	0.0286268	0.0347026	0.043206	0.033283	0.0292527	0.0390804	0.0393747	0.0384444	0.0367634	0.020247	0.0158609	0.0182299	0.0173832	0.0164859	0.01875	0.0170021	0.0165374	0.0269569	0.0321505	0.0279447	0.0257666	0.0230253	0.0305065	0.0253231	0.0344707	0.0262104	0.0337233	0.0292449	0.0328917	0.0325732	0.0293621
5.42_269.04604m/z	269.046	5.42	Neg	29.8204	26.2899	30.4806	33.5636	31.5834	27.8755	24.811	30.4073	67.4316	77.4533	74.4353	73.0036	69.6927	71.3513	70.1202	63.2984	79.4545	84.3037	76.5984	62.0516	81.097	78.8789	101.564	80.564	57.4333	59.9365	56.7279	62.2465	54.8481	53.6404	51.1565	44.0923	54.3495	60.4302	68.9476	53.161	66.0656	62.7562	63.7734	61.5739	77.3816	70.6302	68.9009	64.301	71.1902	66.455
10.7_344.27674m/z	344.277	10.7	Neg	0.232849	0.279643	0.250665	0.232409	0.228557	0.254399	0.238074	0.213562	0.453508	0.46608	0.458977	0.474526	0.46121	0.449187	0.480809	0.512865	0.543038	0.595804	0.495345	0.406065	0.505956	0.484601	0.535962	0.509539	0.344855	0.349952	0.365617	0.336872	0.338879	0.33918	0.342003	0.309848	0.389313	0.448138	0.42823	0.479414	0.413992	0.437506	0.391551	0.541163	0.424218	0.505536	0.506123	0.482134	0.522774	0.483155
9.06_401.23104m/z	401.231	9.06	Neg	0.365725	0.279689	0.37633	0.384299	0.490014	0.352032	0.307059	0.340464	0.822547	0.942048	0.901561	0.896384	0.786267	0.894085	0.916502	0.948091	0.966433	0.800776	0.781588	0.679729	0.674421	0.591506	0.921672	0.773732	0.209606	0.199499	0.230079	0.225995	0.206527	0.216863	0.209763	0.153036	1.26375	1.31508	0.974984	1.20317	1.09948	1.11585	1.08196	1.31265	1.16205	1.40939	1.30883	1.38195	1.19647	1.26837
5.66_328.02173m/z	328.022	5.66	Neg	0.0300526	0.0232949	0.0307603	0.0302351	0.0265319	0.0231601	0.0202649	0.0274866	0.0690366	0.0779633	0.0780045	0.0770294	0.0780398	0.0746178	0.0760341	0.0661514	0.0808859	0.0956302	0.0899234	0.0677831	0.0860476	0.0735032	0.102008	0.0851116	0.0203034	0.0174141	0.02413	0.0205235	0.0172443	0.0167285	0.0190491	0.0124538	0.0565158	0.0706631	0.0692738	0.05405	0.060952	0.0677632	0.0650831	0.0667348	0.0833567	0.0713919	0.0755423	0.0738279	0.07419	0.0694206
4.44_367.04289m/z	367.043	4.44	Neg	0.0491307	0.0344867	0.0468666	0.0592763	0.0494871	0.039729	0.0387776	0.0567697	0.119175	0.141773	0.138428	0.138405	0.127158	0.134971	0.125127	0.111764	0.179749	0.174558	0.14632	0.118102	0.187696	0.179321	0.212797	0.17122	0.109558	0.116023	0.108556	0.135586	0.104659	0.102861	0.09987	0.0916589	0.0629226	0.0637298	0.0823686	0.0540058	0.0705703	0.0671757	0.0642173	0.0630849	0.101881	0.0815636	0.0774915	0.075027	0.0964501	0.080004
9.38_353.23070m/z	353.231	9.38	Neg	0.664432	0.514273	0.599528	0.484296	0.599102	0.558012	0.546741	0.470572	1.96356	1.46951	1.33756	1.28759	1.33966	1.36574	1.41896	1.42188	1.93129	1.42163	1.58333	1.41308	1.38006	1.50763	1.40171	1.51982	0.494755	0.499194	0.510112	0.537683	0.565339	0.504293	0.518164	0.399592	1.60452	1.96174	1.8178	2.11401	2.23006	2.00111	2.07504	2.0898	2.06006	1.75758	2.05474	2.01606	2.11152	1.97793
9.91_321.24367m/z	321.244	9.91	Neg	0.813203	0.63793	0.861654	0.822064	1.00175	0.67965	0.585375	0.744007	2.49613	2.75912	2.74619	2.57	2.50544	2.63331	3.07188	2.97654	3.3759	2.90992	2.74794	2.34801	2.5227	2.2093	3.05915	2.73899	0.410115	0.409665	0.457001	0.42325	0.430033	0.398816	0.401168	0.295652	2.79252	3.27434	2.06494	2.73012	2.27963	2.53063	2.13318	4.48815	2.89651	3.77881	3.63749	3.69153	3.36783	3.33714
14.36_125.92891m/z	125.929	14.36	Neg	4.12844	4.04496	4.37186	3.22023	3.58635	3.44649	4.23642	3.96157	6.88398	6.85739	7.6623	7.48228	6.07685	6.98284	6.27082	6.74653	6.5788	7.53827	7.52877	6.80035	8.174	7.64636	8.50607	7.53895	6.49025	5.88956	5.19973	5.2132	5.29653	5.0665	4.99876	5.26064	6.60775	7.12302	7.76428	6.25688	6.41236	7.21804	6.66576	6.12845	4.51791	3.67675	3.61945	3.24878	3.03669	3.49235
9.47_351.22139m/z	351.221	9.47	Neg	0.218223	0.256023	0.228137	0.222506	0.29086	0.234123	0.222723	0.226923	0.828554	0.737649	0.866408	0.833348	0.869042	0.761007	0.879335	0.868513	0.989692	1.01688	0.984121	0.887022	0.814872	1.13221	0.900244	0.96072	0.240456	0.238448	0.274244	0.253584	0.270505	0.25443	0.258959	0.184355	0.970117	1.10797	0.795618	1.19853	0.915086	0.383275	0.42262	1.36684	1.02528	1.28262	1.25209	1.42562	1.43628	1.27578
10.94_433.29996m/z	433.3	10.94	Neg	0.71921	0.730675	0.603877	0.539787	0.594021	0.661819	0.630664	0.518604	2.17694	2.48468	2.0445	2.45223	2.22453	2.03017	2.05824	2.06703	2.68007	2.81384	2.42687	2.3684	2.82688	3.16185	3.19223	2.78145	0.693825	0.785132	0.836198	0.82548	0.787507	0.742066	0.73973	0.666053	2.47899	2.83642	2.56045	2.68431	2.75877	2.27796	2.38835	2.77562	2.80322	3.04649	2.97085	3.01603	2.94879	2.92592
2.15_289.07203m/z	289.072	2.15	Neg	11.0141	10.7351	11.0131	12.6859	9.70632	10.0564	10.142	11.0932	4.92481	5.79372	6.15908	5.57925	5.80911	6.82675	5.80337	5.02574	3.59691	4.74733	3.68136	3.55534	4.64425	3.23202	5.06411	4.07448	4.53586	6.19615	5.47706	5.8873	5.77073	5.97996	4.85626	5.68883	1.96007	2.45565	2.78108	2.42957	3.48012	2.83877	2.77796	1.96668	2.23722	2.02519	1.89098	1.90254	2.93723	2.1706
10.94_436.24358m/z	436.244	10.94	Neg	0.0851965	0.0769067	0.077596	0.0747581	0.0865883	0.0727509	0.065941	0.0757186	0.196881	0.173755	0.190625	0.167331	0.166169	0.171451	0.19193	0.20127	0.204676	0.196729	0.164776	0.118586	0.150731	0.154832	0.17626	0.166656	0.0964136	0.103061	0.102801	0.0912734	0.108099	0.0969674	0.0837013	0.0810552	0.171018	0.188911	0.180957	0.168321	0.177268	0.156829	0.169809	0.161592	0.12732	0.154432	0.150197	0.164144	0.142622	0.148901
5.66_287.04622m/z	287.046	5.66	Neg	0.388258	0.29932	0.351373	0.350989	0.362878	0.309086	0.326524	0.308851	0.580307	0.600547	0.638464	0.560519	0.554672	0.629059	0.558491	0.565392	0.601341	0.681317	0.623133	0.510979	0.688523	0.618841	0.793995	0.645447	0.457311	0.461651	0.438281	0.463019	0.433225	0.403542	0.406114	0.351842	0.405909	0.440289	0.436629	0.391139	0.485555	0.494134	0.448739	0.415574	0.501972	0.51126	0.502503	0.442034	0.529697	0.46066
10.42_250.14558m/z	250.146	10.42	Neg	0.118082	0.114868	0.103353	0.113881	0.112747	0.118991	0.111177	0.124866	0.180831	0.180094	0.190474	0.184489	0.167762	0.18848	0.176102	0.186811	0.186433	0.192334	0.195159	0.156143	0.183001	0.207389	0.208492	0.18985	0.152265	0.125562	0.149612	0.143676	0.146967	0.11583	0.117875	0.107083	0.190924	0.19574	0.178864	0.183347	0.185936	0.170318	0.161169	0.18765	0.18281	0.185041	0.18528	0.177341	0.187223	0.183871
4.57_601.09828m/z	601.098	4.57	Neg	0.0644372	0.0434069	0.076069	0.0728753	0.0770138	0.0632859	0.0454433	0.0788316	0.229302	0.255819	0.246959	0.251559	0.247455	0.248255	0.252663	0.190111	0.329883	0.335563	0.284418	0.241578	0.377055	0.343762	0.437365	0.335661	0.132938	0.140171	0.1307	0.161516	0.136704	0.131903	0.121852	0.0832763	0.132665	0.138694	0.184516	0.111704	0.167035	0.15072	0.147896	0.158707	0.244616	0.207785	0.200673	0.169821	0.213955	0.187374
10.72_407.26986m/z	407.27	10.72	Neg	0.220128	0.231267	0.229035	0.213115	0.182877	0.236428	0.223102	0.194877	0.364058	0.323792	0.333909	0.364602	0.316104	0.344585	0.325733	0.366612	0.376071	0.431171	0.363266	0.312307	0.385007	0.359978	0.405573	0.376196	0.289971	0.294658	0.309744	0.302008	0.27711	0.295012	0.280858	0.259135	0.331361	0.372317	0.36076	0.303672	0.298399	0.324407	0.329987	0.431277	0.295631	0.393555	0.406729	0.34392	0.328884	0.349288
4.58_397.05324m/z	397.053	4.58	Neg	0.0541362	0.0377605	0.0545547	0.0581115	0.0473039	0.0414589	0.0363325	0.0553328	0.114562	0.14054	0.130068	0.13121	0.118438	0.123465	0.123957	0.108675	0.14008	0.161246	0.132625	0.117291	0.156763	0.1455	0.199477	0.150426	0.0684207	0.0638362	0.0672245	0.0778378	0.064999	0.0614898	0.058315	0.0455796	0.0789093	0.0881737	0.10133	0.0816863	0.094583	0.0913602	0.0869574	0.093662	0.12579	0.113332	0.0946415	0.109758	0.128979	0.103781
15.24_864.54032m/z	864.54	15.24	Neg	0.27329	0.269062	0.28722	0.247265	0.224573	0.278688	0.283861	0.237649	0.485671	0.404218	0.444946	0.459544	0.426634	0.470972	0.425159	0.410972	0.277881	0.347922	0.367827	0.481712	0.2426	0.334854	0.410188	0.351855	0.274739	0.229122	0.278326	0.268642	0.226385	0.231327	0.240714	0.238252	0.238487	0.298534	0.299311	0.253215	0.346933	0.326896	0.320385	0.312098	0.230151	0.199535	0.232806	0.219678	0.215749	0.225003
13.15_493.35457m/z	493.355	13.15	Neg	0.138469	0.125336	0.0878069	0.106498	0.093526	0.11767	0.101831	0.0787797	0.24529	0.258288	0.251438	0.248651	0.236191	0.228212	0.207515	0.248537	0.281922	0.31116	0.259425	0.241918	0.266764	0.309242	0.333429	0.286266	0.113128	0.109405	0.126268	0.118733	0.114063	0.108725	0.123127	0.105415	0.198843	0.240113	0.226566	0.210014	0.18554	0.195573	0.184568	0.262591	0.226484	0.253889	0.252197	0.242518	0.209172	0.22786
6.16_741.14634m/z	741.146	6.16	Neg	0.040485	0.0436494	0.0385298	0.0479956	0.0431098	0.0404178	0.0438345	0.0402379	0.0861916	0.0875883	0.0818423	0.0851814	0.0872501	0.075778	0.0821872	0.0888494	0.0930083	0.0814888	0.0803874	0.071182	0.0782302	0.0936351	0.0916792	0.0842302	0.0640635	0.048286	0.0501971	0.0533742	0.0511642	0.0496421	0.047788	0.0518844	0.0807339	0.090123	0.0791726	0.0664826	0.0734866	0.0782078	0.0632641	0.0765966	0.0814724	0.0730631	0.0785772	0.0640872	0.0529202	0.0665977
8.37_378.23314m/z	378.233	8.37	Neg	0.54979	0.451088	0.589057	0.599179	0.685313	0.469724	0.391049	0.498358	1.65109	1.55256	1.75207	1.55156	1.6494	1.58955	1.8943	1.85439	1.97171	1.59802	1.87511	1.43395	1.52228	1.26678	1.68434	1.62174	0.448171	0.409346	0.555716	0.436656	0.421206	0.420236	0.411329	0.25631	1.74465	1.93383	1.42345	1.7994	1.58761	1.64465	1.58883	2.02965	1.93234	2.07236	2.06862	2.13933	2.19047	1.96324
4.43_571.08780m/z	571.088	4.43	Neg	1.70088	1.00127	1.72153	2.10514	2.03715	1.55006	1.11938	1.98669	6.36932	7.72434	7.34996	6.98727	6.97273	7.26893	7.14349	5.68894	9.33795	9.75019	8.22457	6.44863	10.1964	9.89109	12.4492	9.47114	5.91212	6.35568	5.75277	7.48281	6.08136	5.82636	5.77036	4.67586	2.90935	3.19255	4.11736	2.61335	3.84653	3.37305	3.37187	3.49079	5.58479	4.70327	4.30368	3.84144	5.04238	4.21016
8.41_375.21544m/z	375.215	8.41	Neg	1.28492	0.96494	1.43505	1.33707	1.69211	1.10058	0.883188	1.18037	3.07863	3.41463	3.44446	3.10333	3.04159	2.74263	3.42163	3.33829	2.98718	2.1717	2.63935	2.04871	2.13639	1.88646	2.48947	2.33704	0.633618	0.577536	0.788237	0.660617	0.634164	0.645699	0.645567	0.398793	2.90763	3.72838	2.70924	3.27312	2.98535	3.19773	2.81272	2.90865	2.71049	3.1322	3.08787	3.17448	2.91536	2.8737
5.42_332.04077m/z	332.041	5.42	Neg	0.233229	0.188245	0.228801	0.242924	0.234637	0.194304	0.189933	0.215727	0.437014	0.435093	0.434501	0.434529	0.462564	0.421984	0.475564	0.429417	0.491409	0.52716	0.521946	0.39107	0.49326	0.509912	0.584586	0.502763	0.420738	0.381087	0.348225	0.379198	0.361892	0.354706	0.349077	0.304626	0.386446	0.400445	0.460997	0.354866	0.439445	0.402383	0.390105	0.359936	0.438284	0.39998	0.401908	0.344091	0.344394	0.362767
2.14_245.08088m/z	245.081	2.14	Neg	0.158838	0.165232	0.162283	0.194075	0.150748	0.159981	0.152468	0.166889	0.0853805	0.0900857	0.0993192	0.0855467	0.0917809	0.107384	0.0916878	0.0817173	0.0586663	0.0718154	0.062909	0.0600139	0.0784438	0.0531423	0.0840573	0.0670069	0.0876338	0.10318	0.0838038	0.111524	0.0815246	0.0939085	0.0933695	0.104289	0.0384368	0.0456233	0.0505787	0.047602	0.061117	0.052627	0.0515996	0.0404625	0.0458281	0.0420169	0.0404419	0.0445872	0.0612633	0.0465029
5.66_329.06897m/z	329.069	5.66	Neg	2.5843	2.16901	2.72855	2.90851	2.82902	2.23737	2.04206	2.56056	7.16409	8.10647	8.15739	7.16807	7.76727	7.44843	8.10355	6.6344	8.73131	9.57104	8.9501	7.08867	9.15868	8.5784	11.4739	9.07887	2.0305	1.99407	2.19663	2.78955	2.53406	1.77433	2.3814	1.24369	6.01222	6.63524	7.61449	5.77517	6.8329	7.2565	7.06705	6.99038	9.07967	7.98934	7.78267	7.84188	9.07636	7.69674
10.9_518.28555m/z	518.286	10.9	Neg	0.141391	0.11874	0.135706	0.129788	0.137405	0.133338	0.132102	0.121094	0.256708	0.270797	0.244959	0.269597	0.219163	0.250865	0.214292	0.249617	0.245553	0.304746	0.243462	0.222323	0.305479	0.297437	0.324983	0.277712	0.126005	0.130309	0.152709	0.140629	0.13523	0.129259	0.134957	0.111836	0.221661	0.260345	0.236302	0.240618	0.220987	0.192907	0.207657	0.256206	0.241402	0.287068	0.292714	0.265092	0.261249	0.263582
8.38_276.20463m/z	276.205	8.38	Neg	0.077479	0.0516716	0.0755819	0.0723041	0.0905959	0.0627131	0.0542203	0.0663646	0.156099	0.171264	0.186758	0.177429	0.150304	0.146636	0.1799	0.180701	0.14979	0.101001	0.125411	0.0928556	0.0954656	0.0575102	0.122099	0.106305	0.0177442	0.015737	0.0191505	0.0137864	0.0119381	0.0171305	0.0150074	0.0115697	0.139627	0.200915	0.128381	0.15396	0.136667	0.169994	0.137947	0.136176	0.109713	0.161909	0.150567	0.157217	0.156554	0.138634
8.39_275.20164m/z	275.202	8.39	Neg	0.312877	0.222676	0.357009	0.341689	0.419954	0.268399	0.206639	0.300418	0.790668	0.842349	0.886502	0.782795	0.744197	0.686902	0.826182	0.84476	0.686045	0.48851	0.57288	0.445986	0.425383	0.25909	0.573886	0.493112	0.0678419	0.0576003	0.0855359	0.0641045	0.0624508	0.0676294	0.0597835	0.0310271	0.663103	0.935585	0.622384	0.794319	0.71322	0.807726	0.665844	0.683871	0.53219	0.735381	0.701918	0.764798	0.700558	0.656551
11.5_549.44864m/z	549.449	11.5	Neg	0.440764	0.556183	0.414958	0.443035	0.396199	0.480337	0.517981	0.421435	1.21296	1.02156	1.1078	1.254	1.08399	1.00626	1.19708	1.26785	1.23707	1.41161	1.14396	0.917657	0.932626	1.01025	1.08625	1.10563	0.725334	0.812553	0.82516	0.760795	0.795732	0.738088	0.745167	0.76089	0.977504	1.1675	0.923408	1.13846	0.917561	1.03667	1.01998	1.13155	0.835376	0.969485	0.940831	1.03709	1.85159	1.08757
9.48_429.28850m/z	429.288	9.48	Neg	1.87391	1.67998	2.00491	2.03632	2.18848	1.78022	1.49648	1.74462	3.96307	4.38155	4.39712	3.85924	3.97045	4.50018	3.80439	4.69332	2.61698	2.98595	2.18798	1.90206	2.56625	2.23676	2.33347	2.40421	1.40368	1.46707	1.72691	1.55596	1.44786	1.43056	1.4401	1.17072	2.55388	2.83839	2.34365	2.61596	2.17016	2.24951	2.01147	1.93909	1.86127	2.09145	2.06224	1.98807	2.50925	2.11489
2.11_288.14555m/z	288.146	2.11	Neg	0.11393	0.108761	0.121852	0.131933	0.10948	0.110153	0.105866	0.114431	0.0554708	0.0634407	0.0695614	0.0586898	0.0659444	0.0757102	0.0683582	0.0580024	0.041766	0.0524923	0.0455438	0.0417406	0.0540023	0.0355101	0.0636279	0.0478119	0.0542342	0.0644658	0.055656	0.0607803	0.0499479	0.0523597	0.0545544	0.060309	0.0405267	0.0330189	0.038449	0.0416593	0.041558	0.0356701	0.0402107	0.0351816	0.0384558	0.0393798	0.0368852	0.0422181	0.0521246	0.0422634
3.3_494.09368m/z	494.094	3.3	Neg	3.07825	3.54342	3.27907	3.92977	2.94922	3.53244	3.33057	3.54761	6.09324	6.74173	6.90287	5.95574	6.0646	6.2685	6.31904	5.87189	5.91392	6.75593	6.3271	5.6803	6.773	5.29898	8.1042	6.40763	20.0113	21.9417	20.8463	21.1749	19.2352	19.2835	18.8654	19.3495	2.58811	3.92507	5.79688	2.4131	3.79113	4.59022	3.64008	3.46258	4.65566	3.86036	3.92496	3.6268	3.53756	3.42547
2.08_580.14988m/z	580.15	2.08	Neg	0.374737	0.381662	0.396028	0.462503	0.343381	0.34588	0.340311	0.383497	0.144743	0.153165	0.194883	0.143571	0.162891	0.183255	0.189272	0.151635	0.0929436	0.128265	0.104829	0.0894389	0.105007	0.0715814	0.135878	0.103992	0.16909	0.168713	0.159387	0.155634	0.14294	0.150516	0.15932	0.189171	0.0376724	0.0464951	0.056824	0.0429895	0.069848	0.0666494	0.0591771	0.0465205	0.0544499	0.0449158	0.0451631	0.0456898	0.0684008	0.0494948
14.41_855.53244m/z	855.532	14.41	Neg	0.437392	0.448381	0.4796	0.513484	0.460822	0.428323	0.422826	0.436965	0.704223	0.660708	0.706437	0.686234	0.608906	0.63681	0.59164	0.644296	0.516751	0.661064	0.618393	0.597525	0.629035	0.640173	0.643948	0.61527	0.420308	0.472078	0.505173	0.4917	0.454422	0.464792	0.49118	0.514604	0.552845	0.609049	0.419305	0.468254	0.362627	0.501429	0.410091	0.490291	0.31007	0.574435	0.483053	0.379453	0.364137	0.425954
5.42_291.02897m/z	291.029	5.42	Neg	0.116662	0.10223	0.118923	0.122957	0.128205	0.112911	0.0913464	0.117906	0.289011	0.353587	0.331183	0.334008	0.312011	0.334312	0.308633	0.286597	0.406218	0.379736	0.327476	0.295671	0.39788	0.402337	0.509301	0.388374	0.24708	0.268499	0.24762	0.26797	0.249512	0.235741	0.243321	0.186119	0.238905	0.293062	0.311833	0.238144	0.306463	0.297667	0.293656	0.293856	0.360064	0.327281	0.297326	0.285102	0.332616	0.314052
7.41_309.20725m/z	309.207	7.41	Neg	1.01975	0.860511	1.08646	1.06858	1.26662	1.02886	0.882266	0.982252	2.14003	2.73943	2.7056	2.60951	2.25788	2.50991	2.57258	2.54706	2.17675	1.89684	1.96607	1.65723	1.72867	1.72009	1.85939	1.85786	0.903097	0.890266	0.911529	0.952097	0.886611	0.800349	0.862019	0.847806	1.58214	1.93161	1.81344	1.44961	1.81364	1.54348	1.32284	1.49372	1.29655	1.48951	1.42556	1.24751	1.35661	1.35477
7.78_274.25006m/z	274.25	7.78	Neg	0.0275815	0.0179024	0.023875	0.0236253	0.0268334	0.0167111	0.019574	0.0229133	0.047954	0.0518144	0.050953	0.0500877	0.0500108	0.0418171	0.0499115	0.0522296	0.0537945	0.0479452	0.0452881	0.04117	0.0332766	0.0352876	0.0380002	0.0421089	0.0120961	0.0115489	0.0153111	0.0145639	0.0149553	0.0154153	0.013612	0.00839137	0.0705096	0.0841228	0.0682844	0.04698	0.0773031	0.0755815	0.0814314	0.0821895	0.0741377	0.045632	0.0678321	0.0694396	0.0722722	0.0612277
8.45_293.21261m/z	293.213	8.45	Neg	8.47159	6.43927	9.52564	9.20652	10.8125	7.97831	6.3513	8.03041	21.374	25.0433	24.4701	23.4833	22.4371	21.1523	26.7906	24.8367	25.1336	18.4553	22.6717	18.0338	19.1536	16.6165	23.1225	20.4553	4.28534	4.34882	5.98312	4.86827	4.555	4.76411	4.72109	2.93431	28.3292	35.304	27.7309	30.1049	30.5426	28.1514	26.1411	29.6327	28.1724	32.1099	30.973	32.3095	29.833	29.0299
2.12_312.05728m/z	312.057	2.12	Neg	0.0514657	0.0548737	0.0513604	0.0583029	0.0456269	0.048802	0.047315	0.0526581	0.0285997	0.0324431	0.0337968	0.0308187	0.0292102	0.036522	0.0288667	0.025793	0.0197231	0.0259218	0.0229782	0.0196248	0.0217847	0.0191605	0.0256278	0.0221173	0.0429225	0.0395942	0.0337005	0.0389655	0.0290815	0.0310267	0.0373422	0.0498404	0.0161002	0.017833	0.0179789	0.0192158	0.0237684	0.0210056	0.0189596	0.0158439	0.0172824	0.0175473	0.0171707	0.0189477	0.0225843	0.0182125
10.59_554.34641m/z	554.346	10.59	Neg	19.519	19.467	19.2665	17.6369	18.037	18.8999	21.7574	16.4393	11.3604	9.40386	10.3775	8.6736	6.99298	11.7893	7.93079	11.4011	5.10921	6.56881	3.0865	4.41559	2.92154	3.36613	2.17328	3.94872	26.2256	26.3032	26.2203	25.1986	25.927	28.3769	29.1474	24.8658	0.831873	0.874851	0.931808	0.653577	0.797929	0.868564	0.873259	0.750477	0.566588	0.588433	0.671333	0.51751	0.654445	0.646881
12.69_517.38278m/z	517.383	12.69	Neg	0.230482	0.22258	0.252139	0.232834	0.238869	0.245415	0.211525	0.233797	0.422975	0.446771	0.406195	0.467172	0.396333	0.451525	0.435149	0.403695	0.398382	0.476352	0.410669	0.335523	0.394856	0.377476	0.44366	0.405274	0.253204	0.292288	0.261477	0.271434	0.233615	0.234064	0.239502	0.23984	0.376892	0.389077	0.312653	0.345901	0.328912	0.306629	0.298023	0.414159	0.351325	0.428646	0.397394	0.406587	0.399579	0.398429
5.41_539.09847m/z	539.098	5.41	Neg	0.474793	0.371394	0.485433	0.523201	0.512145	0.400363	0.353212	0.451659	1.29491	1.57138	1.42123	1.38825	1.52793	1.46284	1.47611	1.26029	1.83127	1.87664	1.62008	1.32108	1.70042	1.65392	2.07557	1.72557	1.09497	1.10979	1.03216	1.17199	1.00429	0.970939	0.960683	0.783197	1.13345	1.26625	1.53388	1.08449	1.48818	1.27269	1.33405	1.20227	1.64552	1.49388	1.39429	1.28099	1.5173	1.35206
8.37_377.23097m/z	377.231	8.37	Neg	2.38077	1.92142	2.55563	2.58088	2.9322	2.0481	1.72416	2.16749	7.30409	6.83731	7.91462	6.9055	7.36863	7.03556	8.51309	8.30299	8.84252	7.19491	8.39828	6.44642	6.82297	5.6505	7.52524	7.26869	1.98319	1.79377	2.50217	1.95087	1.83297	1.87233	1.86515	1.10445	7.19794	8.68258	6.29832	7.72814	6.53645	7.42943	6.72667	9.13374	8.71239	9.45427	9.20025	9.5533	9.70742	8.73376
5.42_351.04872m/z	351.049	5.42	Neg	0.163916	0.145856	0.173547	0.192747	0.16071	0.165567	0.139633	0.158581	0.38348	0.453566	0.430163	0.419389	0.41903	0.427785	0.40803	0.370782	0.493505	0.535418	0.458599	0.404215	0.469362	0.440466	0.597858	0.485632	0.322728	0.341934	0.318745	0.351066	0.299235	0.295298	0.284705	0.223125	0.302714	0.343276	0.391284	0.298554	0.378486	0.343342	0.362839	0.348408	0.429984	0.397463	0.38767	0.354944	0.412019	0.37035
2.15_291.07806m/z	291.078	2.15	Neg	0.27851	0.284675	0.287824	0.322986	0.256432	0.26249	0.265993	0.280331	0.13403	0.15834	0.16804	0.152101	0.162206	0.185839	0.17278	0.134081	0.102543	0.137609	0.108841	0.101477	0.129488	0.0882649	0.140919	0.115592	0.157672	0.139129	0.155899	0.18374	0.159222	0.144901	0.169406	0.156872	0.125852	0.0966683	0.0952676	0.1458	0.134871	0.113464	0.13841	0.125197	0.128177	0.147066	0.138306	0.174216	0.203258	0.162691
4.45_288.97096m/z	288.971	4.45	Neg	0.0265198	0.0191782	0.0242455	0.0256215	0.0298088	0.0257754	0.0245798	0.0267739	0.0489522	0.0540427	0.064305	0.0587416	0.0536384	0.0571173	0.0505341	0.0509131	0.0625629	0.0697756	0.0515616	0.0519751	0.0679759	0.0675467	0.0913101	0.0661011	0.0482301	0.0532184	0.0446267	0.0555245	0.052524	0.0486494	0.0512408	0.0379097	0.034158	0.0332851	0.0441361	0.028767	0.034637	0.0363564	0.0397777	0.0344425	0.0460352	0.0447648	0.0375897	0.0385686	0.0436708	0.0395904
11.19_349.27524m/z	349.275	11.19	Neg	0.126226	0.138653	0.113204	0.108926	0.122381	0.1386	0.112656	0.117439	0.342037	0.348991	0.329664	0.393388	0.322911	0.266693	0.30557	0.318817	0.3983	0.388839	0.353928	0.308553	0.394299	0.414184	0.425013	0.383302	0.12674	0.130737	0.131805	0.130589	0.126918	0.127274	0.114017	0.0989642	0.279642	0.327809	0.334099	0.278763	0.259065	0.263757	0.254739	0.356497	0.306028	0.367758	0.345401	0.313236	0.269762	0.310806
10.19_449.30847m/z	449.308	10.19	Neg	0.953987	0.959497	1.02931	1.08374	0.985207	0.96396	0.793046	0.927253	1.47529	1.51972	1.53275	1.5958	1.5673	1.44591	1.52741	1.61432	1.56578	1.75536	1.81209	1.39948	1.61372	1.55805	1.76233	1.63812	0.898284	0.990076	1.02568	0.962749	0.953031	0.922591	0.883013	0.828666	1.02853	1.25051	1.14786	1.05849	1.12871	1.09056	0.97807	1.16149	1.06387	1.15225	1.12829	1.11224	1.18163	1.0914
13.64_381.23758m/z	381.238	13.64	Neg	0.64454	0.562842	0.588307	0.43885	0.505083	0.555557	0.500974	0.466845	0.950123	1.04432	0.941841	1.00178	0.8974	0.942979	0.90233	0.952746	1.21355	1.31857	1.11672	1.04049	1.17176	1.23769	1.18076	1.18279	0.55372	0.532617	0.523501	0.537145	0.576711	0.528484	0.570595	0.500494	0.902158	0.980992	0.971342	0.81704	0.83498	0.835471	0.814043	0.932987	0.844022	0.970207	0.829096	0.907098	0.764671	0.827606
14.71_687.48475m/z	687.485	14.71	Neg	0.298335	0.320273	0.272373	0.314061	0.334362	0.310038	0.309167	0.340332	0.607431	0.694797	0.634674	0.76002	0.649491	0.663401	0.643108	0.717634	0.730474	0.573799	0.638257	0.674915	0.629491	0.726397	0.900361	0.696242	0.586492	0.516431	0.72197	0.765873	0.625076	0.89699	0.468209	0.614101	0.846603	1.05913	2.84164	0.775035	0.838831	0.819629	0.621543	0.996372	0.655684	0.976033	1.01599	0.793943	0.603821	0.801463
5.69_300.05453m/z	300.055	5.69	Neg	0.129433	0.114127	0.134964	0.138868	0.144228	0.122764	0.117831	0.128869	0.233712	0.265031	0.265369	0.241333	0.24799	0.244329	0.262366	0.234978	0.245768	0.282326	0.268997	0.217695	0.243746	0.227608	0.314031	0.257167	0.224877	0.216451	0.214684	0.23267	0.208143	0.207356	0.197115	0.130265	0.143269	0.156559	0.175178	0.134909	0.160562	0.164011	0.159326	0.161985	0.18465	0.169886	0.169659	0.160192	0.196098	0.163878
9.27_377.23114m/z	377.231	9.27	Neg	0.967739	0.691187	0.962973	0.888542	1.02232	0.857976	0.75532	0.837278	1.64442	1.85672	1.81968	1.90597	1.61124	1.44569	1.82837	1.91152	1.64557	1.27416	1.45585	1.19028	1.22891	1.06451	1.37796	1.31961	0.622167	0.579163	0.64482	0.632634	0.649874	0.572117	0.584256	0.447912	1.87428	1.79579	1.4282	1.79678	1.52669	1.48533	1.56405	2.01905	1.65953	2.0928	1.94702	2.27582	2.06862	2.0092
2.15_352.06905m/z	352.069	2.15	Neg	0.733398	0.761681	0.760543	0.849388	0.657218	0.710002	0.739662	0.740216	0.347314	0.404909	0.44465	0.392629	0.451956	0.488926	0.472153	0.418952	0.270215	0.343831	0.30406	0.294446	0.376355	0.259781	0.401805	0.321499	0.46921	0.631938	0.633232	0.611374	0.552642	0.583718	0.508325	0.636641	0.145147	0.19969	0.228403	0.188945	0.250039	0.228025	0.215924	0.177248	0.17033	0.172197	0.166621	0.174108	0.213065	0.176001
10.57_323.25964m/z	323.26	10.57	Neg	0.234343	0.164127	0.2254	0.207904	0.269908	0.224418	0.164984	0.20421	0.523169	0.683558	0.553506	0.635968	0.515192	0.529753	0.544427	0.563983	0.648632	0.547341	0.53268	0.52035	0.526861	0.507741	0.625919	0.558503	0.144314	0.162884	0.173587	0.176832	0.191179	0.16083	0.187982	0.13014	0.579056	0.611229	0.539761	0.498966	0.506934	0.441068	0.413424	0.636794	0.511975	0.638684	0.606102	0.541518	0.490594	0.550622
9.49_369.26481m/z	369.265	9.49	Neg	0.22149	0.191351	0.234015	0.230519	0.257063	0.20252	0.179516	0.205625	0.439853	0.463197	0.466774	0.411752	0.442577	0.508181	0.451356	0.509027	0.27717	0.306702	0.220708	0.204196	0.251857	0.224051	0.236526	0.245887	0.164869	0.171055	0.186651	0.174304	0.165421	0.149719	0.160347	0.146278	0.322411	0.321196	0.273014	0.340321	0.275972	0.263162	0.253196	0.224107	0.247046	0.247047	0.249235	0.261944	0.379998	0.283243
10.63_997.62813m/z	997.628	10.63	Neg	0.998138	0.843097	0.96866	0.899264	1.09416	0.926277	0.935801	0.868385	0.444964	0.339068	0.405338	0.28739	0.297989	0.399236	0.384479	0.418878	0.19647	0.128744	0.160657	0.158531	0.101545	0.0995419	0.0704335	0.130846	0.963984	1.05046	1.10446	1.00002	1.04756	1.08734	1.18526	0.736572	0.276329	0.201388	0.142906	0.301245	0.159166	0.220704	0.244325	0.220252	0.235127	0.24657	0.282389	0.300624	0.331328	0.287588
11.02_361.25414m/z	361.254	11.02	Neg	0.101037	0.143738	0.0659541	0.0660312	0.097768	0.0953583	0.0933265	0.0778412	0.411625	0.49986	0.370417	0.487584	0.420543	0.367605	0.411277	0.443001	0.470065	0.516091	0.323032	0.404159	0.324431	0.555845	0.492692	0.440902	0.127902	0.14411	0.175074	0.162674	0.148917	0.142525	0.154143	0.123855	0.50017	0.621898	0.460638	0.567453	0.532459	0.447111	0.544091	0.656641	0.558795	0.653379	0.644168	0.600916	0.553312	0.603325
14.21_464.38151m/z	464.382	14.21	Neg	1.61186	1.89949	1.7935	1.70898	1.68018	2.00927	1.68823	1.60619	0.0851706	0.0837196	0.0920202	0.0911112	0.0602576	0.0842727	0.0711817	0.0840036	0.10963	0.0889165	0.0924828	0.0726293	0.124138	0.112068	0.106111	0.100854	2.12043	1.90683	1.80935	1.78434	1.6448	1.78539	1.72081	1.81138	0.109505	0.123746	0.114578	0.111447	0.100819	0.0937359	0.0719152	0.137527	0.124862	0.146898	0.116969	0.118047	0.0974347	0.111733
10.06_558.28179m/z	558.282	10.06	Neg	3.56847	2.9344	3.59309	3.73053	3.89193	3.20046	3.01506	3.23424	1.25645	1.5214	1.56835	1.36064	1.06947	1.83067	0.968615	1.21564	0.790741	0.900013	0.481592	0.488196	0.658746	0.53076	0.691334	0.648769	3.0574	2.993	3.07609	2.83468	2.63323	2.77427	2.74889	2.30013	0.27786	0.421271	0.330804	0.462799	0.297648	0.408537	0.390576	0.281303	0.356253	0.334679	0.325602	0.295203	0.898306	0.415903
12.1_800.51291m/z	800.513	12.1	Neg	2.56127	2.63199	2.7406	2.82041	2.79066	2.36911	2.3682	2.39677	1.54013	1.6147	1.81202	1.37705	1.44066	1.55866	0.989155	1.53153	0.711869	0.837284	0.485473	0.637505	0.817237	0.647096	0.613629	0.678585	1.62876	1.54319	1.70835	1.40263	1.3055	1.31981	1.35051	1.14983	0.617221	0.893514	0.937259	0.763253	0.865766	0.967517	0.844279	0.35054	0.540455	0.43177	0.400011	0.451341	0.49072	0.488751
10.08_660.35012m/z	660.35	10.08	Neg	12.85	9.68206	12.8295	12.0407	13.6892	11.0526	11.0579	10.6317	3.25352	3.77574	4.10378	3.0404	2.065	3.97587	1.87072	2.48253	1.0244	0.645668	0.506952	0.466427	0.584534	0.652279	0.716588	0.656693	17.8888	17.6928	18.0472	17.0119	16.5127	16.8329	16.7193	13.4726	0.528574	0.360106	0.363434	0.534723	0.405644	0.378283	0.504277	0.451389	0.6818	0.608962	0.593476	0.619883	0.607821	0.628381
15.03_662.47597m/z	662.476	15.03	Neg	0.166974	0.178428	0.159327	0.146532	0.195884	0.192817	0.194879	0.189077	0.40076	0.488529	0.417129	0.520466	0.447958	0.42874	0.415086	0.45089	0.58127	0.32402	0.440156	0.51248	0.441923	0.61609	0.635294	0.507319	0.169636	0.190705	0.203659	0.172628	0.165103	0.194607	0.17418	0.155944	0.529939	0.566681	0.556647	0.458396	0.576839	0.416308	0.374013	0.68645	0.39289	0.547405	0.688899	0.505346	0.389516	0.506257
14.8_832.52810m/z	832.528	14.8	Neg	1.5439	1.44514	1.59962	1.61122	1.54932	1.54123	1.34535	1.48199	2.18269	2.06505	2.14785	2.30103	2.1663	2.14129	2.05242	2.17511	1.89303	1.64156	1.52674	1.76056	1.3002	1.53448	1.84166	1.6426	1.15446	1.23895	1.22444	1.1674	1.01453	1.15256	1.09944	1.20816	0.905921	0.968225	1.24622	0.991731	0.940366	0.982006	0.880782	1.41447	0.876973	0.881363	1.07897	0.915091	0.90696	0.9286
10.07_640.28638m/z	640.286	10.07	Neg	0.661937	0.569662	0.70603	0.696507	0.740188	0.594783	0.605604	0.601532	0.276417	0.317075	0.345826	0.27266	0.240162	0.394827	0.21604	0.281562	0.205451	0.227402	0.123342	0.116204	0.152477	0.131481	0.153458	0.158545	0.584597	0.578583	0.609463	0.576635	0.502741	0.53487	0.554615	0.451929	0.129589	0.115279	0.0953331	0.148779	0.109191	0.131187	0.132532	0.115612	0.142572	0.145856	0.132169	0.127419	0.156335	0.139886
10.57_686.36709m/z	686.367	10.57	Neg	1.31494	1.11382	1.34519	1.30014	1.49312	1.20423	1.27837	1.16238	0.525009	0.502496	0.577481	0.447645	0.514261	0.518515	0.697271	0.561933	0.359965	0.329185	0.436193	0.343371	0.331046	0.316529	0.283554	0.342835	2.01526	1.9805	2.02623	1.94266	1.84898	1.8531	1.8554	1.44962	1.17266	0.619036	0.631783	1.05611	0.77565	0.744506	0.964669	0.928717	0.933893	1.16413	1.13096	1.38416	1.27218	1.25519
10.67_622.48148m/z	622.481	10.67	Neg	0.676461	0.582737	0.612609	0.619545	0.640866	0.653266	0.558312	0.564086	0.926851	0.877489	0.926179	0.952385	0.867378	0.869878	0.927752	0.966701	0.94604	0.919055	0.858836	0.743239	0.833623	0.744493	0.866821	0.844587	0.467004	0.446711	0.526552	0.452514	0.463223	0.454353	0.510613	0.348169	0.587217	1.0587	0.807741	0.750475	1.00364	0.987616	0.651591	1.11282	0.655611	0.666807	0.678193	0.660089	0.652036	0.658037
2.68_725.18027m/z	725.18	2.68	Neg	0.0484615	0.0514723	0.0435481	0.0533169	0.046938	0.0445128	0.0449202	0.0529775	0.0260158	0.0280109	0.0339529	0.0235874	0.02715	0.0264023	0.0295899	0.0272788	0.0223756	0.0201711	0.0240888	0.0175349	0.0202288	0.0181271	0.025305	0.0211188	0.321994	0.351985	0.322426	0.34443	0.306383	0.307968	0.334667	0.413771	0.00818404	0.0098779	0.0154108	0.0085731	0.0104863	0.0120242	0.0118016	0.0129656	0.0133829	0.0105575	0.010202	0.0137119	0.0250914	0.0136321
10.99_324.18434m/z	324.184	10.99	Neg	0.0933363	0.10253	0.101435	0.103489	0.0946737	0.0907029	0.0873298	0.105723	0.162374	0.165248	0.165819	0.17629	0.147745	0.13577	0.16209	0.161234	0.179003	0.209079	0.330625	0.137421	0.139274	0.253884	0.448424	0.24253	0.097609	0.0989283	0.088609	0.0827762	0.0795527	0.0853297	0.0792557	0.0714064	0.144583	0.166384	0.163744	0.133022	0.126464	0.129731	0.132013	0.418959	0.134099	0.947476	0.927903	0.216559	0.342702	0.414976
12.96_324.26196m/z	324.262	12.96	Neg	0.167694	0.156878	0.152686	0.180656	0.164297	0.183944	0.149268	0.168909	0.331834	0.302707	0.351695	0.352655	0.354772	0.335613	0.354652	0.386946	0.474678	0.445333	0.346826	0.31248	0.529658	0.407637	0.471634	0.426892	0.094955	0.0866863	0.105513	0.0913321	0.0876024	0.0865138	0.0973177	0.081987	0.18141	0.271149	0.187285	0.174543	0.16292	0.174182	0.172197	0.259985	0.214539	0.279988	0.262272	0.265305	0.258201	0.244823
8.74_257.21264m/z	257.213	8.74	Neg	0.334832	0.316966	0.325336	0.30072	0.328915	0.317767	0.315765	0.289263	0.895823	0.885334	0.903453	0.944617	0.931744	0.826353	0.961016	1.00503	1.06589	0.858446	1.01548	0.879134	0.677944	0.682489	0.776897	0.850898	0.328433	0.367311	0.375914	0.40602	0.403921	0.3829	0.384839	0.268837	0.929642	1.26371	1.03065	1.18411	1.09205	1.06812	1.06536	1.07374	0.882362	0.971437	0.982912	1.19432	1.26324	1.05295
10.25_335.25884m/z	335.259	10.25	Neg	0.0728804	0.0926175	0.0811557	0.0891555	0.0927764	0.0876382	0.0861479	0.0803576	0.318177	0.319462	0.311269	0.359203	0.331125	0.283489	0.348952	0.347983	0.399337	0.38749	0.355553	0.304204	0.366685	0.387601	0.396591	0.371066	0.0947686	0.101281	0.101802	0.101611	0.106365	0.0982581	0.102261	0.0775771	0.405135	0.403724	0.362953	0.377148	0.312751	0.319952	0.342518	0.439045	0.388183	0.459266	0.444659	0.45044	0.4148	0.438074
11.14_449.29042m/z	449.29	11.14	Neg	0.23101	0.260867	0.205225	0.194122	0.204628	0.217137	0.210471	0.194329	0.560569	0.623425	0.556495	0.645463	0.576754	0.557563	0.474785	0.53656	0.677974	0.731845	0.198665	0.563013	0.779173	0.815358	0.894766	0.665828	0.253852	0.258039	0.298748	0.26654	0.262213	0.253024	0.249914	0.220188	0.549101	0.698096	0.654578	0.659191	0.679951	0.541837	0.550446	0.678246	0.637129	0.753231	0.753778	0.711277	0.728212	0.721705
12.09_801.51800m/z	801.518	12.09	Neg	1.25854	1.29114	1.29874	1.4412	1.34056	1.2847	1.17405	1.14514	0.837927	0.82498	0.888375	0.688693	0.799614	0.830917	0.554102	0.808624	0.450688	0.545757	0.34674	0.4243	0.49428	0.388109	0.489809	0.448526	0.855631	0.867102	0.998822	0.786113	0.750236	0.806815	0.775391	0.725741	0.516881	0.524948	0.543137	0.572303	0.499583	0.562717	0.544238	0.368248	0.393075	0.426075	0.460612	0.443796	0.501124	0.463332
6.46_348.09498m/z	348.095	6.46	Neg	0.033544	0.026376	0.0344597	0.0315343	0.0303005	0.025664	0.025073	0.0317959	0.0585293	0.0651885	0.0638858	0.0665907	0.0645454	0.0682388	0.06877	0.0578324	0.0626717	0.0800657	0.081062	0.0515716	0.0773063	0.0770392	0.0933346	0.0747216	0.0515359	0.044534	0.0438708	0.0426325	0.0450223	0.0382614	0.0357391	0.0324222	0.0897142	0.0470788	0.0504	0.0937257	0.0624248	0.0561329	0.0802773	0.0750557	0.0862799	0.0971314	0.0967192	0.120986	0.131472	0.114379
9.96_676.30605m/z	676.306	9.96	Neg	0.322433	0.345052	0.404472	0.40933	0.394729	0.370036	0.369713	0.357969	0.149011	0.148571	0.195245	0.157346	0.151863	0.172631	0.166688	0.161916	0.0880106	0.0738056	0.0909699	0.0728592	0.0990073	0.0832974	0.094975	0.0861321	0.60325	0.648025	0.696015	0.616192	0.585205	0.589223	0.577704	0.517225	0.115897	0.106556	0.091097	0.118501	0.112085	0.114743	0.125086	0.109257	0.108515	0.102263	0.101461	0.116008	0.11661	0.109692
9.28_295.22814m/z	295.228	9.28	Neg	5.49159	3.78535	5.54361	5.09672	5.70318	5.03223	4.32089	4.79322	9.3167	10.7978	10.4183	11.1897	9.18426	8.45152	9.73119	10.8488	9.22477	7.03736	7.99104	6.4593	6.87691	5.75298	7.73153	7.29627	3.7248	3.85451	4.34558	4.43425	4.20395	4.04528	4.25888	2.99524	8.78208	10.0347	7.95944	8.49207	7.67691	7.64356	6.8444	10.591	7.01576	9.84114	9.35365	10.0901	9.72663	8.95756
8.45_292.27995m/z	292.28	8.45	Neg	0.102741	0.0739362	0.115763	0.108447	0.138614	0.0884951	0.0707175	0.0968838	0.213867	0.272204	0.272125	0.25603	0.220122	0.215616	0.252447	0.256969	0.26721	0.184098	0.22871	0.184409	0.195548	0.174097	0.237468	0.21022	0.0422558	0.0362487	0.0592205	0.0423496	0.0476896	0.0455788	0.0454341	0.0215535	0.284714	0.349578	0.276466	0.285454	0.295717	0.273649	0.259188	0.289488	0.268529	0.293589	0.285708	0.306608	0.282491	0.269159
5.64_348.04186m/z	348.042	5.64	Neg	0.0844638	0.0657639	0.0722338	0.0750738	0.0745817	0.0630187	0.0681439	0.0622325	0.121463	0.118076	0.135278	0.11648	0.123637	0.136098	0.129027	0.127942	0.132771	0.166872	0.141561	0.120462	0.157974	0.130969	0.161631	0.144606	0.0942006	0.0887154	0.0832857	0.0874804	0.0915071	0.0828846	0.0797919	0.0675064	0.0801694	0.109747	0.102167	0.106297	0.118642	0.114556	0.11415	0.0993013	0.114485	0.0860497	0.0857399	0.113133	0.0755071	0.473997
8.59_325.23829m/z	325.238	8.59	Neg	0.137757	0.107986	0.136292	0.146199	0.160066	0.129438	0.103828	0.120921	0.370047	0.480746	0.409557	0.388258	0.390767	0.452641	0.395068	0.432223	0.361576	0.322065	0.308378	0.287059	0.325832	0.26597	0.346231	0.31673	0.0704264	0.0743508	0.0816269	0.0724212	0.0680322	0.0668332	0.0731218	0.0670267	0.224016	0.201015	0.15415	0.240894	0.166712	0.193509	0.191519	0.292184	0.237629	0.277958	0.286417	0.311604	0.324157	0.279157
8.86_427.27014m/z	427.27	8.86	Neg	0.226844	0.214069	0.254137	0.108782	0.326944	0.237075	0.199651	0.229647	0.57136	0.603288	0.643466	0.539646	0.608436	0.656919	0.661989	0.722403	0.299463	0.351039	0.267925	0.22915	0.292667	0.24152	0.25361	0.276482	0.188224	0.189546	0.222894	0.198206	0.185171	0.178011	0.187563	1.15839	0.605961	0.564607	0.544179	0.606676	0.474066	0.481792	0.448264	0.348344	0.409778	0.406132	0.41933	0.449935	0.556463	0.453012
10.08_559.28726m/z	559.287	10.08	Neg	1.15248	0.943456	1.14803	1.16172	1.23047	0.990804	0.975297	1.04558	0.485074	0.525583	0.566276	0.462419	0.403216	0.635871	0.389747	0.456231	0.333353	0.401616	0.245708	0.262122	0.286898	0.231336	0.282262	0.291899	0.866144	0.873632	0.876329	0.779805	0.750324	0.762531	0.765465	0.627983	0.268525	0.229893	0.180133	0.295598	0.210153	0.241232	0.264091	0.248213	0.260827	0.296494	0.279037	0.356855	0.392317	0.321179
2.14_371.07916m/z	371.079	2.14	Neg	0.534526	0.53081	0.514023	0.590549	0.458135	0.468609	0.481536	0.508369	0.26665	0.326918	0.347096	0.303205	0.320341	0.35933	0.341017	0.287705	0.236821	0.303492	0.241598	0.210356	0.430514	0.200148	0.314096	0.276718	0.208004	0.227886	0.210878	0.222114	0.197977	0.204747	0.205855	0.253981	0.185157	0.171756	0.176843	0.222906	0.223729	0.196629	0.211179	0.229334	0.21605	0.217835	0.211849	0.261196	0.292468	0.24218
5.69_299.05511m/z	299.055	5.69	Neg	0.599485	0.505172	0.627959	0.646006	0.638664	0.551397	0.515869	0.575191	1.13601	1.2178	1.24709	1.11547	1.18106	1.18823	1.29457	1.08656	1.22447	1.29766	1.25795	1.0122	1.15233	1.06948	1.43712	1.20732	1.05959	1.09423	1.11597	1.20818	1.04609	1.01708	1.01082	0.708615	0.683692	0.744985	0.813669	0.658048	0.789914	0.812317	0.787463	0.776595	0.894935	0.839312	0.812035	0.791467	0.935316	0.799943
4.58_337.03347m/z	337.033	4.58	Neg	0.0290936	0.0215867	0.0352721	0.0323979	0.0328065	0.0257992	0.0195091	0.0352516	0.0703388	0.0892007	0.0900462	0.0761217	0.0816341	0.0753356	0.0852012	0.0708338	0.0903594	0.108457	0.0901957	0.0743153	0.104396	0.0890047	0.130381	0.0981584	0.0421065	0.0412962	0.0447431	0.0474583	0.0404237	0.0418669	0.0415797	0.0314262	0.0525309	0.0558688	0.0670556	0.0555176	0.0604071	0.0702926	0.0697525	0.0635004	0.0789201	0.0712795	0.0715925	0.0776994	0.085702	0.0725757
10.58_855.39173m/z	855.392	10.58	Neg	0.642579	0.579489	0.652461	0.602091	0.595858	0.614463	0.745937	0.560519	0.14301	0.146606	0.15324	0.147574	0.152276	0.152461	0.144621	0.12367	0.119839	0.172806	0.135493	0.117231	0.172018	0.129672	0.16089	0.143993	0.642809	0.641401	0.782634	0.587181	0.579387	0.774743	0.638665	0.470256	0.070234	0.105567	0.0551168	0.109753	0.0792007	0.0884635	0.0872041	0.0892636	0.0998195	0.0936576	0.0897998	0.101559	0.0952553	0.0938866
1.53_221.00713m/z	221.007	1.53	Neg	0.0155063	0.020749	0.0185634	0.0229967	0.0186546	0.0187323	0.0190744	0.023236	0.0378994	0.0386743	0.0367095	0.032428	0.0314132	0.0353157	0.0360213	0.0362952	0.0392829	0.0353738	0.0321487	0.0240012	0.123679	0.0322204	0.039753	0.0466369	0.0312414	0.025882	0.0326882	0.0338925	0.0284816	0.023243	0.0314428	0.0267114	0.0370489	0.0326895	0.0310533	0.0284914	0.0249495	0.0243058	0.0216238	0.0729715	0.103469	0.0357108	0.0347056	0.0323338	0.030017	0.0420978
2.01_579.14467m/z	579.145	2.01	Neg	1.40724	1.44189	1.56892	1.81189	1.30707	1.35351	1.28745	1.49565	0.52668	0.610621	0.697563	0.519799	0.641937	0.698207	0.711795	0.569207	0.355925	0.49833	0.417171	0.353361	0.381353	0.283547	0.525552	0.402177	0.547537	0.59708	0.555557	0.567778	0.481118	0.514462	0.529339	0.668394	0.130634	0.179797	0.231542	0.166227	0.252516	0.245027	0.238226	0.182144	0.176425	0.177208	0.160563	0.167702	0.285766	0.183503
9.79_531.39897m/z	531.399	9.79	Neg	0.204931	0.20236	0.208864	0.188402	0.167381	0.204533	0.170853	0.179154	0.312368	0.295077	0.301725	0.321544	0.32261	0.287206	0.298047	0.34627	0.473206	0.355631	0.31226	0.297068	0.371915	0.414717	0.420098	0.377842	0.182073	0.191136	0.215297	0.177887	0.217918	0.174801	0.190904	0.187144	0.298403	0.343374	0.298986	0.326199	0.330783	0.317165	0.300166	0.362864	0.338706	0.325276	0.355015	0.339093	0.379952	0.342556
2.15_311.05650m/z	311.057	2.15	Neg	0.267902	0.274232	0.266695	0.309925	0.236509	0.245912	0.26052	0.285209	0.147842	0.17006	0.182973	0.157592	0.164771	0.187921	0.178221	0.147348	0.122556	0.14097	0.12522	0.107892	0.127697	0.103546	0.142511	0.124342	0.130431	0.130729	0.125777	0.13283	0.116748	0.118188	0.123499	0.147372	0.131846	0.101406	0.0948645	0.150604	0.130325	0.116068	0.121246	0.11685	0.14971	0.15249	0.136939	0.197567	0.189636	0.168629
2.92_508.45831m/z	508.458	2.92	Neg	0.0168787	0.0311249	0.0216904	0.0274675	0.0163732	0.0196205	0.0220433	0.0291887	0.0525885	0.064661	0.0657225	0.0526013	0.0565767	0.0607534	0.056012	0.0507532	0.0650583	0.0555568	0.0611724	0.0513182	0.05641	0.0435961	0.0682751	0.057341	0.143496	0.14562	0.148794	0.122402	0.113761	0.131012	0.126274	0.141785	0.00826983	0.0100398	0.019317	0.00678765	0.0119222	0.0161118	0.010328	0.0113074	0.012633	0.00933551	0.0120628	0.00770517	0.00923036	0.00856994
5.33_271.05597m/z	271.056	5.33	Neg	1.48713	1.27624	1.53211	1.68921	1.57419	1.36814	1.19788	1.50282	2.82331	3.29077	3.12057	2.97347	3.05704	3.16134	3.10087	2.62999	3.3172	3.53931	3.12407	2.52154	3.35629	3.08849	4.41983	3.3381	3.11825	3.2335	3.20016	3.51162	2.95174	2.82982	2.80841	2.59017	2.49446	2.63885	2.87417	2.53105	3.07226	2.8654	3.03877	2.89254	3.80904	3.45279	3.37953	3.33511	4.13774	3.4055
12.94_803.55110m/z	803.551	12.94	Neg	0.358211	0.501269	0.589309	0.42006	0.398371	0.363692	0.466258	0.349788	0.86315	0.903084	0.943233	0.968221	0.886175	0.852783	0.90389	0.890304	0.452212	0.75304	0.608868	0.668789	0.572448	0.444455	0.718693	0.602644	0.554652	0.526228	0.761558	0.667635	0.705554	0.535444	0.645458	0.624089	0.554384	0.531677	0.507992	0.536342	0.460289	0.477247	0.479463	0.412748	0.491574	0.618945	0.544181	0.652604	0.645659	0.540906
1.87_642.13655m/z	642.137	1.87	Neg	0.213078	0.223835	0.249689	0.29305	0.210768	0.210531	0.214049	0.222689	0.0681386	0.0805815	0.0902009	0.0710005	0.0844045	0.0942775	0.146693	0.0838682	0.0460685	0.0592109	0.0625073	0.118679	0.0445997	0.0319685	0.0874146	0.0643498	0.0953331	0.104149	0.102371	0.097329	0.0803187	0.0934708	0.0829886	0.123895	0.0156324	0.0189466	0.032482	0.0163212	0.0256278	0.030558	0.0303943	0.0245944	0.0215179	0.0229157	0.0209568	0.0185279	0.0301954	0.0212698
13.47_484.36743m/z	484.367	13.47	Neg	0.0372426	0.0462456	0.0481772	0.0483544	0.0366706	0.0375173	0.0273433	0.0332283	0.101882	0.109585	0.0973975	0.0813418	0.0946837	0.0973415	0.109343	0.100328	0.136606	0.11715	0.10687	0.0904489	0.0748429	0.0503882	0.0808271	0.0938762	0.120886	0.12237	0.131037	0.0925955	0.0953747	0.0940785	0.102122	0.109093	0.0445423	0.0421378	0.0314318	0.0453729	0.0362002	0.0347831	0.0279154	0.0468458	0.0451309	0.0284255	0.0403645	0.0451988	0.0349237	0.0404804
11.37_411.27494m/z	411.275	11.37	Neg	11.7893	14.3233	16.7749	18.1181	15.4041	14.9675	14.0505	14.9237	6.67433	6.41742	7.74774	5.55931	5.98004	7.31698	3.37107	5.96407	3.02866	5.35983	1.85737	1.99702	5.17378	2.3845	2.74367	3.22069	12.8986	12.1704	14.9356	10.1536	9.70892	10.8317	10.2994	8.09718	1.97168	3.10643	3.59536	2.75841	2.66901	3.75666	2.93122	1.23229	2.59716	1.59657	1.55471	1.45004	1.64096	1.70441
13.43_725.50609m/z	725.506	13.43	Neg	0.65051	0.655617	0.728271	0.687393	0.675352	0.60445	0.556002	0.610235	0.989253	0.969855	1.04591	0.985658	0.909785	1.03148	1.07825	1.03624	1.06864	1.09822	0.965805	0.849028	0.890275	1.00369	1.0025	0.982594	1.30609	0.910117	1.53742	1.64024	1.44664	1.88157	0.998285	0.85424	0.842012	0.793061	0.758769	0.785537	0.66771	0.708432	0.679104	1.04511	0.812234	1.0826	0.958374	1.06382	1.09407	0.990174
4.45_348.03639m/z	348.036	4.45	Neg	0.133465	0.103998	0.126937	0.147315	0.147367	0.121629	0.111027	0.139653	0.283129	0.330089	0.307584	0.307642	0.328539	0.287626	0.319652	0.265333	0.378532	0.390976	0.336705	0.28572	0.388403	0.390917	0.456037	0.375327	0.264269	0.285758	0.245368	0.300311	0.272459	0.241282	0.2404	0.214805	0.221769	0.208954	0.252951	0.201435	0.233977	0.211904	0.233509	0.229365	0.284469	0.270824	0.266539	0.257049	0.246379	0.244962
4.42_579.08342m/z	579.083	4.42	Neg	0.0947478	0.0733219	0.101637	0.112734	0.097603	0.0978484	0.0721088	0.0991191	0.25928	0.280086	0.256792	0.259499	0.224978	0.251824	0.204701	0.196197	0.262967	0.291517	0.247522	0.213199	0.317123	0.323971	0.345964	0.286037	0.186918	0.164028	0.18803	0.216462	0.177907	0.177998	0.169082	0.132047	0.101668	0.0940193	0.118631	0.0826179	0.118602	0.110737	0.109087	0.101415	0.161602	0.144286	0.130046	0.129026	0.156665	0.131491
9.93_403.24666m/z	403.247	9.93	Neg	0.39479	0.407583	0.424204	0.414079	0.420156	0.452094	0.446632	0.408914	0.837151	0.911879	0.888516	0.885882	0.844906	0.821518	0.983354	0.907799	0.994412	0.944658	0.86049	0.759795	0.754394	0.749513	1.58735	0.950088	0.519861	0.485813	0.53697	0.534305	0.520272	0.573653	0.516296	0.455733	0.76184	0.835012	0.636039	0.746567	0.639037	0.728275	0.652346	1.03106	0.735208	0.899523	0.856073	0.817465	0.186415	0.547382
12.21_336.17296m/z	336.173	12.21	Neg	0.656056	0.654811	0.640771	0.574415	0.662709	0.609361	0.682348	0.59958	0.420724	0.396578	0.443724	0.42756	0.404987	0.41425	0.374187	0.447449	0.415401	0.429688	0.431971	0.385507	0.411122	0.421019	0.453818	0.421218	0.473499	0.400344	0.399661	0.390339	0.375853	0.388404	0.363428	0.382654	0.365797	0.388332	0.399548	0.34547	0.345054	0.384221	0.36942	0.372745	0.381382	0.360522	0.356733	0.336317	0.311213	0.346269
7.8_270.36649m/z	270.366	7.8	Neg	0.0886261	0.0470734	0.0732784	0.0598367	0.0725753	0.0581413	0.0519154	0.0578385	0.144344	0.152461	0.136711	0.151065	0.139726	0.111325	0.135308	0.132061	0.147263	0.124352	0.144776	0.138053	0.1137	0.11739	0.13075	0.130898	0.0254074	0.0276712	0.0279831	0.0269966	0.0272441	0.0264759	0.0250475	0.0189634	0.166213	0.216837	0.197388	0.175854	0.177442	0.193929	0.17437	0.169798	0.176466	0.18569	0.174837	0.159741	0.146179	0.160835
3.43_421.10991m/z	421.11	3.43	Neg	0.168369	0.152102	0.174542	0.188933	0.151835	0.143776	0.138667	0.167082	0.0741227	0.0948084	0.0838127	0.073829	0.0913611	0.0924046	0.0932324	0.0804866	0.0448127	0.0672979	0.0599905	0.0536865	0.0625725	0.0513964	0.060365	0.0571602	0.038239	0.0396006	0.0420506	0.0421703	0.0435853	0.0373612	0.0391775	0.0403575	0.0266127	0.0221913	0.0283713	0.0325746	0.032983	0.0295845	0.032882	0.027161	0.0241524	0.0301812	0.0264396	0.0297838	0.0343468	0.0297752
9.16_388.26762m/z	388.268	9.16	Neg	0.312904	0.377874	0.283685	0.280477	0.313745	0.323511	0.313704	0.249175	0.837425	0.824511	0.794232	0.933968	0.796742	0.721302	0.881798	1.00512	1.22604	1.09766	1.20235	1.05765	0.946651	1.04053	1.08524	1.09373	0.290211	0.306996	0.313239	0.32167	0.343544	0.323277	0.323892	0.281135	0.900244	1.10068	0.95743	1.05264	0.959005	0.981563	0.90382	1.32697	0.966955	1.08097	1.15641	1.16585	1.14525	1.09378
11.87_438.29331m/z	438.293	11.87	Neg	1.83305	1.93189	2.16324	2.2449	2.28009	1.87599	1.84954	1.97955	0.948859	0.958795	1.09234	0.782692	0.945403	1.01775	0.982965	0.992764	0.460157	0.696615	0.428052	0.371554	0.610346	0.467033	0.484152	0.502558	1.23341	1.14913	1.36292	0.998853	0.975656	0.995657	0.989504	0.828404	0.765806	0.846322	0.906172	0.87525	0.860129	0.985788	0.917376	0.366301	0.630043	0.482689	0.476966	0.471442	0.535684	0.528679
11.86_437.29072m/z	437.291	11.86	Neg	6.4529	6.79058	7.60533	7.93236	8.04657	6.73279	6.35676	6.83923	3.33173	3.19323	3.74125	2.61733	3.25158	3.60014	3.297	3.54217	1.47458	2.37931	1.40523	1.17257	2.06837	1.45085	1.61745	1.65262	4.27928	3.96237	4.72732	3.45905	3.38414	3.53928	3.46491	2.87968	2.47146	2.7582	3.07234	2.90915	2.77373	3.37264	3.15535	1.1791	2.10208	1.55144	1.5096	1.57238	1.80526	1.73224
7.81_273.22896m/z	273.229	7.81	Neg	0.209421	0.123306	0.166572	0.141418	0.192784	0.141497	0.11242	0.132392	0.344109	0.360465	0.331309	0.369418	0.336377	0.272247	0.357062	0.3291	0.366199	0.318861	0.359548	0.337267	0.26374	0.295427	0.317824	0.322695	0.0713479	0.0695043	0.0734382	0.0806186	0.0711902	0.0702168	0.076907	0.0676516	0.485405	0.558281	0.490055	0.498886	0.463222	0.489266	0.470978	0.496808	0.508168	0.526779	0.531552	0.550468	0.53091	0.521305
11.87_435.89440m/z	435.894	11.87	Neg	0.0570302	0.0583216	0.0681602	0.0683034	0.0723096	0.0728055	0.0575693	0.0562416	0.0242784	0.0233324	0.0286642	0.0119785	0.0253325	0.0270225	0.0274318	0.0278601	0.00690497	0.0111232	0.00676174	0.00411976	0.00729317	0.00813968	0.00839506	0.00753394	0.0301422	0.0326723	0.0370264	0.0240195	0.0274605	0.0217121	0.024071	0.0191528	0.011153	0.0163707	0.0182518	0.0170239	0.0115916	0.0212857	0.015372	0.00431508	0.0111377	0.00514653	0.00887434	0.00792976	0.0104512	0.00878327
8.37_591.46190m/z	591.462	8.37	Neg	0.101294	0.0588988	0.127005	0.109252	0.155876	0.0689311	0.0414586	0.0842213	0.717547	0.662319	0.900574	0.662683	0.747909	0.748218	0.789016	0.962048	0.997168	0.71683	0.915291	0.631003	0.682002	0.426931	0.708923	0.72545	0.0877188	0.0636348	0.160263	0.100729	0.0941062	0.096429	0.0926995	0.0363702	0.368559	0.854603	0.390407	0.474914	0.418406	0.664826	0.355649	0.694899	0.459632	0.572043	0.511991	0.577711	0.607449	0.475671
5.66_284.03150m/z	284.031	5.66	Neg	0.109841	0.0908022	0.101455	0.109408	0.0968911	0.0913495	0.103011	0.0917729	0.1769	0.171863	0.187745	0.158802	0.161013	0.190172	0.159737	0.159712	0.166976	0.1904	0.177224	0.137472	0.18549	0.158527	0.22567	0.177394	0.128054	0.13277	0.130008	0.142756	0.125381	0.118351	0.117101	0.0968606	0.12323	0.134017	0.132785	0.164958	0.14477	0.156007	0.139378	0.134324	0.150608	0.204546	0.21213	0.180434	0.221725	0.182408
10.58_604.36194m/z	604.362	10.58	Neg	12.0598	9.87094	12.3387	11.805	13.7525	10.9383	11.0511	10.7075	4.06118	4.18563	4.75596	3.37	2.89663	4.48635	3.54439	4.11711	1.30437	1.37046	1.14169	1.07516	1.05568	1.12632	1.03113	1.15783	15.5022	16.0973	16.9958	15.5297	14.9534	14.9824	15.2008	10.9327	0.222114	0.268243	0.178294	0.267164	0.208758	0.194195	0.260482	0.448265	0.465601	0.494956	0.478712	0.338131	1.32069	0.572452
2.4_744.23658m/z	744.237	2.4	Neg	0.103001	0.109417	0.101367	0.14929	0.0838042	0.102916	0.10507	0.123732	0.0153968	0.0173944	0.0199322	0.0187224	0.0153982	0.0181659	0.0148562	0.0181302	0.0144724	0.0164129	0.0176748	0.0157192	0.0270253	0.0200123	0.026112	0.0196327	0.517897	0.578101	0.52516	0.660696	0.55513	0.532869	0.550354	0.501285	0.0187124	0.022121	0.0120787	0.0198008	0.0197082	0.0173568	0.0167835	0.0262485	0.029366	0.0256323	0.0284615	0.0218792	0.0300779	0.025669
2.94_540.09963m/z	540.1	2.94	Neg	0.15885	0.24964	0.236465	0.274138	0.201123	0.229796	0.186987	0.224843	0.400692	0.43273	0.478515	0.374605	0.456628	0.463369	0.499901	0.402214	0.393735	0.440595	0.429535	0.420494	0.474345	0.381191	0.474835	0.430676	1.83946	1.95108	1.92222	1.72133	1.50935	1.68309	1.75421	1.69177	0.147629	0.198546	0.260396	0.171023	0.195097	0.219288	0.186871	0.209277	0.235969	0.217576	0.224741	0.221034	0.24757	0.205613
9.47_370.26904m/z	370.269	9.47	Neg	0.051251	0.0427378	0.0563264	0.0500224	0.0625847	0.0415894	0.0429709	0.0433861	0.106232	0.114894	0.137903	0.105181	0.111187	0.13326	0.114263	0.13349	0.0718545	0.0794951	0.0620425	0.0476509	0.0644313	0.0569765	0.0567455	0.0627423	0.0290274	0.0376474	0.0353465	0.0350671	0.040921	0.0377892	0.0346055	0.0274253	0.0729821	0.0702327	0.0642984	0.0646644	0.0480837	0.0561761	0.0577313	0.0614156	0.0586681	0.0623113	0.0525114	0.0668985	0.0841017	0.0649953
2.11_453.08067m/z	453.081	2.11	Neg	0.108028	0.107366	0.104874	0.121212	0.0875842	0.102178	0.091787	0.0979056	0.0498895	0.0623891	0.0667322	0.0583693	0.0605275	0.073097	0.0664097	0.0588169	0.0442473	0.0570373	0.0444181	0.0455784	0.0482015	0.039671	0.0550142	0.0477383	0.0569259	0.0631869	0.0592037	0.0652982	0.0537172	0.0609733	0.0620748	0.0673234	0.0313466	0.0369505	0.0355336	0.0363291	0.044499	0.0378031	0.0415372	0.056646	0.030847	0.0356801	0.0368622	0.0365261	0.449484	0.0960066
9.8_335.21810m/z	335.218	9.8	Neg	0.50685	0.449448	0.459813	0.431042	0.542323	0.44467	0.432473	0.40123	1.55152	1.66445	1.64158	1.67158	1.71238	1.52386	1.93871	1.7496	2.0476	1.61326	2.00161	1.56335	1.48374	1.53329	1.65565	1.69979	0.504433	0.517155	0.561327	0.488783	0.534754	0.479737	0.485442	0.349492	2.27258	2.41136	1.84254	2.40078	1.98935	1.92815	2.18102	2.4977	2.06548	2.3711	2.26025	2.70749	2.45145	2.35525
2.19_858.23062m/z	858.231	2.19	Neg	0.0383411	0.038658	0.0387348	0.042525	0.0305555	0.0393508	0.0486331	0.0425063	0.00808707	0.0043031	0.00410825	0.00696638	0.00372085	0.00614527	0.00555236	0.00700495	0.00477725	0.0072415	0.00549333	0.00417304	0.00947887	0.00437721	0.00975172	0.00647042	0.538877	0.621006	0.556741	0.618937	0.600109	0.562261	0.557517	0.494511	0.000334986	0.00242633	0.00403988	0.00367822	0.00330277	0.00267357	0.00329786	0.0018339	0.00385013	0.00352376	0.00357175	0.00317199	0.00556724	0.00361311
7.81_271.22838m/z	271.228	7.81	Neg	8.68339	4.5542	6.7507	5.53529	7.69994	5.62797	4.71222	5.22835	14.1833	15.3754	13.9266	15.2936	14.1259	11.2434	13.8997	12.8795	15.2265	13.4524	15.0673	14.4043	11.3813	12.2015	13.4146	13.5926	2.46024	2.57887	2.84682	2.82919	2.5949	2.59832	2.47838	1.91792	17.2577	23.0974	20.6159	18.6117	18.7848	20.0973	18.3718	18.5956	18.9906	19.698	19.4105	18.1047	16.9596	17.7023
10.86_580.36293m/z	580.363	10.86	Neg	16.5139	13.5342	15.6501	15.536	17.4134	14.3933	14.1991	14.1852	8.46745	8.78819	9.84322	7.88581	6.81251	9.78553	7.38077	8.03695	4.9248	5.89807	3.57532	3.35985	5.0436	4.42677	4.81508	4.57764	16.394	16.5401	17.9978	16.2915	15.5956	15.474	15.7039	12.8319	1.50356	1.54791	2.2635	1.8271	1.46739	1.52206	1.48545	1.38499	1.80755	1.51891	1.47537	1.54172	1.61078	1.58772
11.49_632.49306m/z	632.493	11.49	Neg	2.70374	1.91603	2.46113	2.50098	2.85625	2.32641	2.28838	2.43765	0.904932	1.01982	0.888724	0.742036	0.787366	0.817007	0.447469	0.708182	0.45785	0.535605	0.342996	0.37177	0.835484	0.433135	0.371746	0.478369	1.47294	1.40933	1.61162	1.44557	1.49368	1.39191	1.39969	1.02578	0.548762	1.07876	1.47349	0.746794	1.40776	1.22899	1.21051	0.5803	0.456961	0.724891	0.698302	0.79016	0.933745	0.729824
11.21_325.27456m/z	325.275	11.21	Neg	0.139339	0.178333	0.126265	0.127894	0.128146	0.162673	0.15031	0.12867	0.403524	0.442306	0.411131	0.448655	0.402895	0.393544	0.287711	0.418654	0.369183	0.420344	0.300337	0.355507	0.303625	0.448346	0.471589	0.381276	0.128002	0.146808	0.159101	0.166014	0.154887	0.140105	0.14808	0.113933	0.274808	0.477605	0.424705	0.302407	0.408298	0.418032	0.274034	0.319553	0.267066	0.280205	0.269643	0.289399	0.262013	0.277317
11.46_602.50612m/z	602.506	11.46	Neg	2.10343	1.79969	2.02184	2.10021	2.02675	1.89021	1.81606	1.99944	2.9402	3.02403	3.16811	2.89069	2.70473	3.12077	2.50043	2.99799	2.31957	3.43923	2.36349	2.08047	2.6461	2.93781	3.02972	2.68806	1.0909	1.18674	1.33416	1.17529	1.12409	1.12607	1.09774	0.842467	1.8302	2.71901	2.22316	2.10465	2.50052	2.74284	2.35799	2.02776	2.10521	1.90231	1.90591	1.82204	2.02936	1.85045
6.33_295.06218m/z	295.062	6.33	Neg	0.026596	0.018007	0.024233	0.025692	0.0250431	0.0229798	0.018857	0.020754	0.0413989	0.0473324	0.0477002	0.0378299	0.0422141	0.0424562	0.0399867	0.039148	0.0466054	0.0519634	0.0496125	0.0374903	0.0515493	0.054146	0.0536623	0.0492899	0.033227	0.0348793	0.0390224	0.0344079	0.0370958	0.0356533	0.0302937	0.0317773	0.0227386	0.026998	0.0245523	0.0199631	0.0250141	0.027373	0.0236437	0.0269163	0.0275264	0.0240276	0.0252841	0.0215698	0.0261183	0.0234603
1.97_762.24685m/z	762.247	1.97	Neg	0.0189938	0.0188036	0.0181571	0.0258423	0.0161219	0.0206152	0.0184233	0.016189	0.00448254	0.00368505	0.00612013	0.00425197	0.00739508	0.00921947	0.00831323	0.00720066	0.0107483	0.00987322	0.00984607	0.0073361	0.0203526	0.0179814	0.0108741	0.0124303	0.144496	0.156589	0.138006	0.152701	0.135643	0.137422	0.128612	0.187791	0.00873131	0.00904197	0.00865416	0.0166123	0.0102879	0.0103685	0.00955177	0.0203745	0.0230241	0.0241907	0.0187775	0.01775	0.0248155	0.0187817
10.21_510.30543m/z	510.305	10.21	Neg	1.79404	1.73899	1.87618	1.9011	2.11722	1.79739	1.43989	1.89119	2.98918	2.86247	3.21766	3.11828	2.85178	3.18992	2.61729	3.01757	3.73505	4.22898	3.1282	2.82637	3.81075	3.34038	3.76368	3.54763	1.04959	1.12844	1.0689	1.02401	1.00238	1.06913	0.917875	1.05338	1.68787	2.34006	2.61286	1.40001	1.63564	1.98986	1.47765	1.62803	1.51796	1.47531	1.46097	1.17642	1.27794	1.34729
14.61_689.49734m/z	689.497	14.61	Neg	0.33033	0.325119	0.237143	0.256158	0.277653	0.247797	0.247286	0.237384	0.547436	0.639612	0.734022	0.746767	0.709456	0.670612	0.706728	0.732078	0.706296	0.639311	0.819261	0.686077	0.652508	0.831248	1.08154	0.773749	0.707946	0.558542	0.612177	0.642779	0.427242	0.880785	0.399272	0.540882	0.885441	0.969676	1.26962	0.899437	0.736646	0.909351	0.635321	1.2459	0.676413	1.03672	1.03099	0.934109	0.721829	0.890838
18.7_99.92579m/z	99.9258	18.7	Neg	1.27869	1.38239	2.75974	1.42217	1.29091	1.43542	1.36591	4.29052	4.5218	4.48103	3.04771	6.1631	4.19288	2.86514	4.11188	4.27301	1.24396	1.2255	4.09645	1.03252	1.11347	1.2263	1.1708	1.587	1.118	1.05976	1.01332	0.974834	0.985303	0.933195	0.90348	0.880943	0.820354	0.843439	0.938094	0.751534	0.759628	0.818751	0.757917	0.77635	0.90118	0.880031	0.909617	0.860162	0.773793	0.849432
7.81_353.23125m/z	353.231	7.81	Neg	1.47594	0.834765	1.16185	1.00104	1.3493	0.956027	0.846107	0.909249	2.33443	2.51869	2.26744	2.45753	2.40547	1.83754	2.49435	2.15573	2.51862	2.18668	2.5169	2.36046	1.85669	2.01569	2.18444	2.23421	0.484617	0.489039	0.526992	0.531493	0.527051	0.481357	0.472917	0.385458	3.16346	3.68361	3.21945	3.32227	3.10211	3.2467	3.21866	3.2753	3.39627	3.54258	3.43362	3.41443	3.16715	3.29432
10.36_905.47507m/z	905.475	10.36	Neg	0.420685	0.419522	0.490135	0.501854	0.453308	0.405484	0.38464	0.453397	0.240966	0.257583	0.226451	0.249355	0.280612	0.265792	0.23691	0.244373	0.130087	0.151639	0.165935	0.155289	0.122708	0.15092	0.146298	0.146125	0.673025	0.648182	0.986416	0.705651	0.682501	0.629224	0.795762	0.786789	0.234784	0.200075	0.190406	0.20872	0.169301	0.209764	0.205506	0.182549	0.185002	0.207819	0.213183	0.222324	0.242382	0.218923
10.05_662.35481m/z	662.355	10.05	Neg	1.21062	0.949652	1.22295	1.20596	1.34663	1.15976	1.101	1.05719	0.39699	0.448222	0.479583	0.362309	0.352553	0.470468	0.353645	0.350985	0.2004	0.172536	0.188406	0.182449	0.179766	0.173542	0.150798	0.178271	1.6827	1.63987	1.69519	1.67337	1.68264	1.62275	1.59173	1.2802	0.494555	0.274783	0.203621	0.505402	0.334667	0.306938	0.426311	0.414508	0.48621	0.542567	0.524231	0.672466	0.761438	0.616513
9.8_336.22059m/z	336.221	9.8	Neg	0.100185	0.108953	0.101808	0.0926064	0.110044	0.0928723	0.0934558	0.0916905	0.325812	0.346256	0.344215	0.339466	0.354911	0.337386	0.406269	0.365222	0.440732	0.403074	0.485649	0.326578	0.314869	0.324313	0.350684	0.377986	0.108568	0.101256	0.119618	0.112739	0.119764	0.108984	0.0953997	0.0609737	0.464446	0.494269	0.381677	0.494517	0.409316	0.389932	0.458116	0.522089	0.427831	0.496974	0.46009	0.566038	0.508655	0.490366
10.07_580.35153m/z	580.352	10.07	Neg	9.41932	6.71583	9.26839	8.78091	10.4192	8.02406	7.99151	7.6307	2.12906	2.4491	2.72564	1.94607	1.21579	2.53769	1.06714	1.6598	0.106801	0.66942	0.412396	0.432801	0.647551	0.672771	0.64771	0.512779	13.5366	13.4765	14.6817	13.3441	12.9184	13.0863	13.1872	9.85857	0.289069	0.119457	0.210335	0.300432	0.221346	0.215941	0.270859	0.2344	0.369458	0.320904	0.319997	0.418362	8.3325	1.48862
2.54_273.07688m/z	273.077	2.54	Neg	0.080112	0.0686241	0.073507	0.0872236	0.0669951	0.062856	0.0691628	0.0756235	0.031382	0.0436028	0.0449261	0.0413078	0.0441189	0.0480112	0.0435499	0.0415055	0.0263961	0.0424	0.0302824	0.0319852	0.0344192	0.0288046	0.0371071	0.0330564	0.0521272	0.0599868	0.0528798	0.0586231	0.0493067	0.0536551	0.057926	0.0614734	0.0333449	0.0307395	0.0355168	0.0378313	0.0440587	0.0345191	0.0386806	0.0307552	0.0333237	0.0366388	0.0339596	0.0372712	0.0443266	0.0383369
9.21_459.23447m/z	459.234	9.21	Neg	0.343325	0.293068	0.364511	0.328514	0.337709	0.293101	0.256664	0.311385	0.509752	0.63006	0.552193	0.566386	0.486194	0.508778	0.539151	0.580428	0.524617	0.481514	0.500163	0.404788	0.417733	0.351853	0.501803	0.454639	0.225026	0.265998	0.225614	0.245304	0.254846	0.225904	0.24021	0.164182	0.454496	0.494694	0.41511	0.430805	0.401637	0.389767	0.369547	0.565764	0.41405	0.482347	0.472421	0.492989	0.445282	0.442062
8.36_298.54191m/z	298.542	8.36	Neg	0.0247515	0.0181103	0.0255787	0.0251971	0.0298347	0.0228639	0.0199563	0.0244161	0.0800756	0.0851053	0.0877151	0.0816038	0.085651	0.0791794	0.086676	0.11164	0.102941	0.0813246	0.0948023	0.0761619	0.075455	0.0631388	0.0751986	0.0812888	0.0192372	0.0145222	0.0223683	0.0173711	0.0160204	0.0164539	0.0194971	0.00841582	0.0599604	0.0882569	0.06937	0.0734339	0.0580859	0.0778912	0.0609103	0.0941539	0.082584	0.0920684	0.0966395	0.0851154	0.110315	0.0850383
1.53_177.01342m/z	177.013	1.53	Neg	0.0389252	0.0356912	0.0396513	0.048128	0.0430448	0.0393383	0.0338988	0.0437072	0.0635727	0.0780225	0.0733266	0.0720326	0.0645615	0.073311	0.0754106	0.0785214	0.0692908	0.0657919	0.0603424	0.0454574	0.0613669	0.0641624	0.0682248	0.0620909	0.0606124	0.0643026	0.0655735	0.0715043	0.0630321	0.0578687	0.0633018	0.060768	0.0732679	0.0712424	0.0700291	0.062314	0.0582222	0.0552974	0.0464708	0.0794125	0.0589101	0.0837214	0.0793653	0.0625936	0.0752394	0.0685212
10.09_578.34615m/z	578.346	10.09	Neg	130.269	91.627	126.853	120.71	142.421	111.527	109.734	105.494	28.5354	32.8861	36.3461	26.016	16.9206	34.9199	15.0972	22.307	7.6286	7.7229	4.47142	5.00299	7.70214	7.6845	7.71311	6.84652	184.907	183.96	199.327	182.337	175.617	177.707	179.131	132.286	1.1028	1.15887	1.64149	1.42053	1.18729	1.20867	1.20271	0.851433	2.40444	1.45247	1.36743	0.864389	1.56344	1.39233
15.04_811.50813m/z	811.508	15.04	Neg	2.24141	2.37464	2.18479	2.42464	2.62326	2.61875	2.92955	3.00751	4.31585	3.96023	4.30197	4.81578	4.14067	4.45925	4.49902	4.83508	4.08554	4.34027	4.08409	3.3856	4.12425	4.22805	5.42001	4.23826	5.71285	5.25369	5.29754	5.11685	4.80338	5.15612	4.85729	5.23129	5.10077	5.53533	6.19062	5.30038	5.25859	5.449	4.90497	4.74476	4.42937	4.61611	4.86939	4.41071	3.76265	4.36839
10.63_605.36459m/z	605.365	10.63	Neg	4.22484	3.50844	4.36664	4.22043	4.95436	3.99486	4.06099	3.73818	1.61643	1.60745	1.93044	1.33763	1.27327	1.86379	1.56402	1.70469	0.820771	0.872424	0.417597	0.342424	0.703873	0.573352	0.598249	0.618384	5.57328	5.50508	5.80998	5.37763	5.25607	5.30985	5.3294	3.79256	0.39676	0.400631	0.47037	0.290826	0.396134	0.419321	0.41568	0.393661	0.397469	0.328876	0.277392	0.245239	14.6198	2.33223
10.86_581.36544m/z	581.365	10.86	Neg	5.24421	4.3776	5.02073	4.89663	5.67223	4.54136	4.58365	4.53537	2.65728	2.76073	3.20804	2.43048	2.22134	3.05592	2.51346	2.5344	1.59167	1.88862	1.19824	1.07124	1.63847	1.36741	1.48503	1.46295	5.28794	5.26615	5.67004	5.03819	4.91023	4.90187	4.98653	4.03624	0.337494	0.364679	0.228058	0.667458	0.154474	0.379456	0.254657	0.333103	0.286148	0.281556	0.309981	0.245433	2.70939	0.612255
0.85_107.03461m/z	107.035	0.85	Neg	0.0572104	0.0441689	0.0514758	0.0584749	0.0514572	0.0521063	0.0392258	0.043703	0.010846	0.022759	0.0310681	0.0235173	0.0129603	0.0113014	0.00999965	0.011614	0.0240976	0.0110798	0.0105376	0.0109941	0.0283724	0.0110063	0.0333029	0.0184844	0.0512917	0.0463712	0.0451844	0.0444088	0.0437691	0.0417391	0.0405729	0.0379174	0.00959504	0.0204851	0.0248985	0.0135646	0.0205537	0.0147901	0.0212278	0.0173012	0.0461111	0.0216257	0.0241026	0.0135836	0.0233027	0.0231213
8.37_589.40406m/z	589.404	8.37	Neg	0.163914	0.151791	0.185014	0.178215	0.188822	0.14771	0.124122	0.146067	0.376552	0.386697	0.4196	0.306395	0.350251	0.344016	0.391811	0.435286	0.365502	0.324493	0.359095	0.2607	0.290539	0.211284	0.310503	0.30316	0.088465	0.0942478	0.105408	0.0966508	0.0882992	0.0866702	0.0832664	0.0820627	0.349688	0.437306	0.264015	0.392492	0.309245	0.33107	0.332305	0.373727	0.335312	0.407868	0.368862	0.459255	0.46685	0.406302
10.61_854.54737m/z	854.547	10.61	Neg	1.16493	1.08909	1.17135	1.10099	1.10628	1.19414	1.30113	0.991231	0.798774	0.675536	0.761781	0.691141	0.554109	0.861997	0.618725	0.82722	0.484932	0.455231	0.346573	0.371231	0.340591	0.417804	0.385532	0.40027	1.59535	1.46919	1.57347	1.55191	1.48363	1.46169	1.63263	1.38561	0.241693	0.209453	0.191492	0.25263	0.180382	0.188996	0.230098	0.196087	0.211815	0.233808	0.222691	0.262131	0.271343	0.24393
12.48_377.23925m/z	377.239	12.48	Neg	0.608698	0.531022	0.577552	0.583335	0.606362	0.566913	0.568339	0.550273	0.741171	0.796498	0.765119	0.773924	0.743063	0.76884	0.738838	0.780022	0.863824	0.975135	0.835414	0.80435	1.00248	0.936377	0.890325	0.901129	0.562971	0.623091	0.587171	0.615964	0.571856	0.564657	0.552213	0.541069	0.862719	1.0128	0.97142	0.850269	0.897125	0.980313	0.945324	0.953367	0.931762	0.951814	0.953646	0.848423	0.806903	0.890751
12.77_474.25521m/z	474.255	12.77	Neg	0.257527	0.291983	0.327693	0.305785	0.313583	0.222717	0.284809	0.277555	0.517707	0.531386	0.459122	0.529833	0.462483	0.472093	0.42405	0.422272	0.438233	0.48632	0.465255	0.441579	0.472697	0.542953	0.523146	0.481455	0.226378	0.219614	0.207748	0.227453	0.155172	0.18427	0.196754	0.161702	0.489813	0.618566	0.631475	0.502871	0.657113	0.55405	0.537086	0.512007	0.494992	0.434351	0.482937	0.323907	0.289224	0.411877
10.1_504.30937m/z	504.309	10.1	Neg	5.38286	3.91048	5.27545	5.20337	6.02483	4.69737	4.58654	4.42196	1.24471	1.45976	1.66149	1.22526	0.787584	1.55847	0.830919	0.991613	0.462587	0.513555	0.314417	0.326984	0.466091	0.445085	0.484653	0.430482	7.23211	7.28636	8.17549	7.34009	6.82541	6.90547	7.10448	5.03106	0.147898	0.132887	0.151689	0.160921	0.130696	0.146035	0.138206	0.308058	0.225561	0.163701	0.172678	0.157323	0.568192	0.258603
15.11_771.56553m/z	771.566	15.11	Neg	0.13405	0.151448	0.1787	0.15164	0.130064	0.162644	0.136347	0.137776	0.257525	0.228518	0.234158	0.223761	0.231715	0.210001	0.239837	0.258196	0.158175	0.168999	0.122266	0.217122	0.119787	0.141592	0.146772	0.15353	0.123442	0.159639	0.159852	0.143271	0.151064	0.152947	0.158916	0.16096	0.0848705	0.0669259	0.0942982	0.0829232	0.0863506	0.0598077	0.0615288	0.109592	0.0623148	0.063243	0.0784213	0.0651873	0.0814474	0.0726562
14.83_809.50693m/z	809.507	14.83	Neg	1.00452	1.26978	1.01049	1.01194	1.1226	1.07389	1.26659	0.96228	1.69179	1.77392	1.86368	1.77828	1.60972	1.98343	1.76697	2.03202	1.6675	1.51992	1.93585	1.53949	1.84057	1.71631	2.06507	1.75496	2.02031	1.71053	1.93096	1.44173	1.41173	1.67528	1.64632	1.60739	1.62911	1.98402	2.36439	1.73987	1.9682	2.03578	1.84813	2.34947	2.19065	2.0465	2.27296	1.96652	1.73969	1.99585
5.65_392.06166m/z	392.062	5.65	Neg	0.0414798	0.0306783	0.0414696	0.0427782	0.0423271	0.0305559	0.0277297	0.0349792	0.0999142	0.104507	0.113181	0.098185	0.115619	0.104116	0.12681	0.0988551	0.142544	0.142163	0.135543	0.10177	0.133848	0.119607	0.149995	0.13221	0.0288528	0.0276316	0.0266807	0.0231827	0.0244252	0.0218963	0.0275846	0.0154557	0.0776015	0.0965869	0.11013	0.0677439	0.0951454	0.101623	0.0839555	0.088248	0.111867	0.0905227	0.0851039	0.0874741	0.0873148	0.0832849
4.45_349.03735m/z	349.037	4.45	Neg	0.0263009	0.0180708	0.0268263	0.0264913	0.0317295	0.0205636	0.018472	0.0227473	0.0571516	0.0612589	0.063054	0.0722404	0.0683879	0.0632497	0.0736495	0.0541196	0.0742076	0.0851517	0.0691253	0.0574693	0.0809076	0.0866224	0.0826134	0.0765853	0.0582702	0.0536093	0.0419198	0.0512085	0.0520954	0.0440404	0.0483769	0.0407168	0.0430762	0.0396764	0.0511645	0.041879	0.0494753	0.0429102	0.0421178	0.047595	0.0573124	0.0522383	0.039412	0.0463412	0.0510331	0.047145
2.98_575.11933m/z	575.119	2.98	Neg	0.244123	0.251864	0.257302	0.287905	0.271787	0.247796	0.236096	0.268105	0.512255	0.612436	0.562795	0.593407	0.547164	0.523924	0.616698	0.526869	0.606178	0.627815	0.550896	0.501851	0.737248	0.554896	0.770217	0.6213	0.275556	0.29354	0.310051	0.29056	0.264132	0.265112	0.271729	0.262596	0.269413	0.262902	0.290251	0.234919	0.247972	0.243201	0.231322	0.283074	0.400248	0.336879	0.329899	0.317361	0.355579	0.315934
13.96_704.49066m/z	704.491	13.96	Neg	0.597684	0.732132	0.815869	0.663888	0.636659	0.602601	0.484458	0.599931	1.11128	1.10961	1.2994	1.34446	1.19377	1.18395	1.3871	1.38726	1.73999	1.39137	1.38442	1.46401	1.54757	1.49066	1.76878	1.54097	1.28156	0.980341	1.13258	0.905606	0.915763	0.922752	0.902149	0.798445	1.43153	1.21179	1.23968	1.68608	1.1371	1.24103	1.25537	1.51566	2.03192	1.77847	1.55339	1.59693	1.95298	1.82552
10.92_567.34405m/z	567.344	10.92	Neg	1.0678	1.05597	1.09917	1.15163	1.1374	1.08269	0.890541	1.09844	1.56978	1.71823	1.69519	1.74952	1.39846	1.58134	1.4224	1.54456	1.66352	1.63151	1.53394	1.35433	1.58522	1.69937	1.96941	1.6339	0.865218	0.917983	0.9736	0.931288	0.868261	0.824524	0.855991	0.877401	0.976048	1.22304	1.38861	0.636753	1.11694	1.11624	0.972334	1.02897	1.02598	0.977354	0.955922	0.669487	1.2851	0.890338
4.4_327.12033m/z	327.12	4.4	Neg	0.154987	0.142198	0.16505	0.169917	0.145234	0.137962	0.129569	0.139466	0.0820564	0.0916632	0.0980534	0.0769357	0.0979315	0.0867924	0.109631	0.0936891	0.0548419	0.0700608	0.0642341	0.0541559	0.0605139	0.0465857	0.0722256	0.060374	0.0783696	0.0814327	0.08831	0.0807784	0.0848665	0.0784674	0.0760792	0.0739381	0.0256604	0.0214516	0.0254206	0.0286998	0.0299773	0.0267567	0.0304018	0.0189094	0.0249406	0.0299054	0.0246632	0.027825	0.0406756	0.0296351
11.32_495.36762m/z	495.368	11.32	Neg	0.953689	0.782633	1.01267	1.02955	1.01973	0.909576	0.739983	0.918378	1.42062	1.52002	1.55202	1.59988	1.48445	1.42634	1.52396	1.50136	1.42679	1.59524	1.36936	1.23922	1.42949	1.47533	1.70868	1.46344	1.61165	1.78289	1.88431	1.90337	1.68003	1.6225	1.70906	1.42326	0.541377	0.617327	0.59908	0.536188	0.582932	0.589674	0.534604	0.56575	0.583025	0.507403	0.503278	0.48905	0.490112	0.503683
9.02_297.24379m/z	297.244	9.02	Neg	5.92949	3.37893	5.08634	4.55112	5.94417	4.61976	3.87599	4.4864	9.00035	11.1213	9.13379	10.4767	11.2008	9.31039	9.63397	10.6756	9.79743	8.87212	9.26107	8.3419	8.43526	8.30294	8.96922	8.85428	3.40313	3.7091	3.98209	4.25643	4.07813	3.76672	3.80583	2.75244	8.60781	10.0178	8.64269	7.89935	7.28343	7.56383	6.4014	10.3473	7.11279	9.78456	9.36835	7.96781	7.88378	8.17618
5.57_555.09950m/z	555.1	5.57	Neg	0.0392433	0.024376	0.032757	0.0358165	0.0366399	0.032113	0.0296075	0.0347563	0.0834271	0.0864325	0.0848443	0.0774655	0.0887669	0.0877373	0.101535	0.0776547	0.102841	0.123557	0.0877391	0.0689804	0.123872	0.0853251	0.126695	0.102716	0.0695189	0.0795251	0.0709469	0.0604959	0.0677285	0.0618785	0.0616742	0.046029	0.0485546	0.0555191	0.0663045	0.0526735	0.0785524	0.081637	0.0699673	0.073366	0.0873533	0.0689675	0.0782996	0.0749074	0.101303	0.0762992
11.54_447.27534m/z	447.275	11.54	Neg	0.599962	0.719003	0.568411	0.563308	0.52095	0.588494	0.576316	0.478263	1.38372	1.58362	1.37048	1.65242	1.4732	1.39433	1.18319	1.25842	1.63309	1.78145	1.31119	1.40919	1.74395	2.04517	2.15759	1.72595	0.565967	0.641588	0.681684	0.644549	0.646355	0.626266	0.592698	0.522494	1.33345	1.59704	1.53365	1.4683	1.62778	1.2501	1.2781	1.4148	1.35462	1.48744	1.52443	1.41488	1.30805	1.40816
3.59_301.03552m/z	301.036	3.59	Neg	1.90886	1.54095	2.47062	3.15252	2.52628	2.11526	1.58201	2.76709	5.72899	5.56299	6.83233	5.3875	6.40163	6.90493	7.04651	5.16706	6.49462	8.93906	7.16432	5.18606	8.82309	6.8864	10.2494	7.67757	7.68737	6.84809	6.00436	6.70831	5.4657	5.60782	5.81609	8.83933	1.84255	2.81265	2.94903	2.68478	2.96857	3.73613	3.28401	4.32952	6.11967	4.4829	3.88609	5.1206	8.72347	4.78509
10.21_511.30821m/z	511.308	10.21	Neg	0.544576	0.56199	0.57789	0.600829	0.64774	0.54564	0.434048	0.579488	0.912853	0.897175	0.975069	0.980279	0.891428	0.961041	0.85769	0.917204	1.14709	1.26669	0.984032	0.869795	1.1749	1.06352	1.15402	1.09429	0.358108	0.383557	0.410745	0.373197	0.353094	0.361261	0.340433	0.370579	0.633231	0.799272	0.880221	0.574951	0.604126	0.688806	0.563697	0.602147	0.575919	0.600808	0.569929	0.513899	0.483763	0.545967
13.79_527.39455m/z	527.395	13.79	Neg	0.272262	0.257089	0.280827	0.230435	0.240525	0.218408	0.176232	0.197836	0.424463	0.425507	0.4215	0.360015	0.38249	0.367573	0.438756	0.416463	0.467466	0.376538	0.395648	0.414438	0.273887	0.306879	0.371247	0.3723	0.614433	0.585765	0.683741	0.566487	0.574065	0.550632	0.642368	0.639487	0.330498	0.302606	0.276352	0.315084	0.350604	0.275904	0.321495	0.255914	0.277947	0.246248	0.288731	0.266325	0.20828	0.278636
14.17_728.52619m/z	728.526	14.17	Neg	1.00014	1.1282	1.12302	1.01743	1.01103	1.0819	1.06285	1.14231	1.60162	1.70181	1.78794	1.70095	1.60766	1.8206	1.6602	1.97815	2.47858	1.99783	2.59134	1.7699	2.07138	2.07098	2.74056	2.2458	0.925165	0.846989	0.819451	0.759001	0.868779	0.817308	0.915776	0.808043	1.31828	1.64524	1.74358	1.26735	1.45751	1.2462	1.20027	2.31262	1.9307	1.67793	1.80673	1.61296	1.52192	1.64159
11.72_480.29081m/z	480.291	11.72	Neg	0.768397	0.941044	0.952456	0.979913	0.858384	0.94977	0.89852	0.909273	0.63385	0.567556	0.613168	0.582845	0.648714	0.651672	0.565948	0.712458	0.495779	0.454946	0.462723	0.725467	0.482358	0.362675	0.425894	0.48712	0.41715	0.388038	0.413032	0.379817	0.367171	0.449039	0.460597	0.361619	0.298585	0.408972	0.342287	0.460097	0.451882	0.456057	0.373688	0.367713	0.301558	0.306859	0.316423	0.295199	0.38806	0.334297
4.41_580.08122m/z	580.081	4.41	Neg	0.0259116	0.0159293	0.0310491	0.0253457	0.0274799	0.0207528	0.0162171	0.0270721	0.0787187	0.0857184	0.0856009	0.0694879	0.0617813	0.0792419	0.060511	0.057701	0.0900077	0.0933387	0.0768517	0.0610626	0.0907474	0.112775	0.120966	0.0922498	0.0460835	0.0593147	0.0568714	0.0697876	0.0604088	0.058165	0.0508822	0.0360378	0.0363529	0.0270351	0.0402539	0.0262744	0.0365512	0.036477	0.0269514	0.0335655	0.0600571	0.0452668	0.0458549	0.0466727	0.0599602	0.0472389
9.47_574.48501m/z	574.485	9.47	Neg	0.161829	0.113633	0.154711	0.145451	0.181542	0.128074	0.138059	0.129913	0.0146439	0.0194839	0.0211219	0.0146854	0.00885536	0.0220491	0.00358075	0.00597996	0.00156692	0.00263257	0.00285913	0.00125354	0.00642243	0.00788253	0.0076307	0.00432112	0.271089	0.269543	0.300196	0.269269	0.251801	0.255132	0.263917	0.17275	0.000554756	0.00131263	0.00132614	0.00327226	0.00134492	0.000440668	0.000820759	0.00258079	0.0032674	0.000841326	0.000771266	0.00229224	0.00145652	0.00164096
12.56_439.30659m/z	439.307	12.56	Neg	22.9133	23.8519	24.0749	26.1365	25.811	21.9494	21.9398	22.559	17.2011	17.3295	19.0321	15.7474	16.3805	17.9208	16.969	18.2312	8.26681	11.0762	8.78747	6.8132	7.79947	8.03814	9.35294	8.5906	13.9989	12.9568	14.2591	11.3684	11.0927	11.3845	10.9658	9.8942	14.889	17.7129	19.6585	16.3889	18.3921	18.9225	17.3366	7.44578	8.63619	7.6573	7.37666	8.32404	9.29358	8.99607
15.09_808.52974m/z	808.53	15.09	Neg	0.587223	0.539355	0.594304	0.595505	0.622257	0.617146	0.673633	0.642275	0.877572	0.810984	0.8673	0.946127	0.89106	0.90096	0.89867	0.94486	0.708487	0.761691	0.701042	0.70404	0.713211	0.780481	0.850757	0.745673	0.711869	0.736371	0.718404	0.714105	0.654284	0.752098	0.633179	0.646086	0.564339	0.55938	0.636214	0.5638	0.554753	0.565494	0.51191	0.598281	0.612464	0.614988	0.663733	0.559306	0.541812	0.607863
1.9_640.13063m/z	640.131	1.9	Neg	1.94419	2.29955	2.52971	3.00066	2.01554	2.21604	1.9821	2.18058	0.591275	0.743096	0.848961	0.626048	0.800857	0.857953	1.00589	0.820131	0.379859	0.580164	0.581535	0.478924	0.422687	0.330999	0.757926	0.504585	0.793545	0.984513	0.909425	0.860467	0.732853	0.820952	0.733936	1.17938	0.127427	0.189695	0.288522	0.148509	0.241828	0.275766	0.254012	0.212215	0.176886	0.189375	0.18968	0.192772	0.296516	0.194167
2.29_656.14704m/z	656.147	2.29	Neg	0.225458	0.601217	0.303144	0.428906	0.223305	0.386927	0.449484	0.344157	0.764814	0.908588	1.04425	0.955062	0.838846	1.09242	0.905604	0.904033	0.862694	0.975022	0.986789	0.869833	2.36675	0.75306	2.92691	1.39158	13.4528	14.7343	15.8732	10.9743	9.48373	12.1695	11.7473	12.6263	0.197463	0.380795	0.630021	0.310178	0.479565	0.447894	0.354939	0.39883	0.617314	0.516505	0.511908	0.550951	0.522993	0.462453
0.85_134.04739m/z	134.047	0.85	Neg	1.93969	1.47352	1.94222	1.69954	1.75136	1.4025	1.28748	1.29176	0.36738	0.675384	0.880549	0.76685	0.389223	0.169933	0.203035	0.332498	0.756485	0.141694	0.237266	0.346063	0.886269	0.210428	1.00613	0.512047	1.8502	1.65871	1.6068	1.61063	1.47479	1.60705	1.23781	1.33523	0.274171	0.720134	0.937289	0.410285	0.795878	0.573966	0.756807	0.603804	1.58802	0.710458	0.920654	0.423314	0.810497	0.787244
13.65_348.26280m/z	348.263	13.65	Neg	0.212778	0.161039	0.187478	0.139214	0.195428	0.204499	0.169907	0.15963	0.316501	0.38339	0.301495	0.33176	0.296233	0.325513	0.288399	0.328717	0.38637	0.440407	0.371213	0.366312	0.383339	0.482409	0.384247	0.402042	0.230635	0.202666	0.195738	0.213667	0.238295	0.231697	0.26962	0.187295	0.34709	0.397818	0.489305	0.342077	0.397008	0.388719	0.372936	0.311318	0.315399	0.332325	0.27291	0.29582	0.266929	0.298212
10.17_441.36964m/z	441.37	10.17	Neg	0.11991	0.112036	0.119466	0.112224	0.0866709	0.138111	0.132375	0.0978579	0.206635	0.184705	0.158517	0.213487	0.211837	0.183642	0.183528	0.212534	0.259728	0.227418	0.196518	0.206722	0.233115	0.237919	0.250389	0.230258	0.107693	0.114195	0.123848	0.122515	0.137002	0.123892	0.141767	0.113288	0.16667	0.221687	0.185364	0.195109	0.221607	0.216759	0.165623	0.240849	0.217989	0.197877	0.229846	0.200314	0.222883	0.212475
10.12_470.22373m/z	470.224	10.12	Neg	0.0908785	0.0739174	0.0991186	0.104089	0.108396	0.0958173	0.101366	0.0951434	0.0447529	0.0439843	0.0577169	0.0512249	0.0312206	0.0515809	0.037903	0.0516854	0.0421451	0.0304761	0.0218607	0.0272874	0.0359835	0.032713	0.0369441	0.0324871	0.161687	0.14639	0.178076	0.141587	0.130677	0.143547	0.150872	0.115436	0.0349219	0.0362976	0.0448685	0.0325771	0.0293334	0.0332634	0.0301729	0.0417708	0.03334	0.0348892	0.0310686	0.0351317	0.0341033	0.0319226
15.11_834.56150m/z	834.562	15.11	Neg	0.508218	0.460799	0.580299	0.549121	0.526078	0.563966	0.507834	0.540627	0.830426	0.742279	0.784308	0.959942	0.808893	0.783811	0.852776	0.839293	0.624175	0.585481	0.542357	0.716834	0.397624	0.439409	0.530647	0.548075	0.631181	0.626255	0.68799	0.681427	0.572007	0.617166	0.616941	0.703046	0.294807	0.334203	0.300451	0.301741	0.27524	0.337056	0.252567	0.358515	0.21157	0.265368	0.315078	0.266076	0.261329	0.260281
10.08_476.27800m/z	476.278	10.08	Neg	32.0202	23.9284	32.1202	32.7577	37.2061	28.6193	26.6695	28.6401	9.44539	10.3914	11.4711	9.24555	7.17801	13.5187	6.5634	9.2934	4.91685	5.63836	2.47553	2.82721	4.04798	2.92621	3.47488	3.75815	28.569	29.2241	31.5505	28.1488	26.4967	27.518	27.7829	20.6523	1.27208	2.4052	1.53431	2.59648	1.19918	2.03623	1.93614	0.966866	1.49368	1.407	1.3203	0.952159	2.37133	1.47537
3.58_303.04116m/z	303.041	3.58	Neg	0.0592451	0.0514584	0.0786379	0.0940786	0.0769843	0.0694862	0.0563482	0.08643	0.175468	0.170831	0.204726	0.161297	0.19133	0.206981	0.21312	0.160244	0.192425	0.256219	0.226811	0.159515	0.262207	0.216592	0.298538	0.23033	0.243188	0.208542	0.194669	0.206777	0.175787	0.175961	0.184914	0.270484	0.115027	0.0879911	0.0997941	0.0858147	0.101758	0.119066	0.103023	0.138095	0.176147	0.137485	0.123869	0.152684	0.251343	0.164619
10.07_478.28159m/z	478.282	10.07	Neg	1.59492	1.28688	1.63593	1.81521	1.8807	1.60322	1.47571	1.57043	0.631965	0.634276	0.729889	0.683052	0.508763	0.761159	0.476446	0.698094	0.355965	0.422513	0.284939	0.282476	0.330775	0.272728	0.322046	0.324492	1.94421	1.85491	1.91728	1.83963	1.74824	1.77329	1.72624	1.0113	0.261457	0.318356	0.450005	0.274124	0.277446	0.286709	0.279092	0.194604	0.201981	0.213304	0.206722	0.236303	0.263954	0.246473
10.09_577.49426m/z	577.494	10.09	Neg	0.347563	0.222253	0.33452	0.296493	0.358958	0.280711	0.309378	0.251565	0.0721385	0.0839984	0.0818573	0.0703581	0.0389861	0.083838	0.0353378	0.0402375	0.0167014	0.0145729	0.00990744	0.00876566	0.0152693	0.0146274	0.0131241	0.0132811	0.466736	0.435205	0.460771	0.465216	0.456777	0.421765	0.454619	0.318746	0.00741805	0.00461958	0.00396755	0.0101075	0.00575779	0.00575538	0.00978382	0.00699973	0.0133076	0.0107249	0.0124946	0.015574	0.186056	0.0377983
2.11_393.07365m/z	393.074	2.11	Neg	0.100423	0.104055	0.100089	0.122651	0.0944643	0.115438	0.108322	0.115563	0.065369	0.0689053	0.0699969	0.0603564	0.0659672	0.0745523	0.0653443	0.0562793	0.0943483	0.0807821	0.0467535	0.0485147	0.0614159	0.168173	0.0803983	0.0829123	0.272274	0.229967	0.194907	0.1924	0.173217	0.195299	0.202751	0.407177	0.0379828	0.0383237	0.0394342	0.0437902	0.0482518	0.0425924	0.0473443	0.0398914	0.0413004	0.0466222	0.0483268	0.0384398	0.0513549	0.0453089
3.31_519.17128m/z	519.171	3.31	Neg	0.0765413	0.0804447	0.0635237	0.0919102	0.0624711	0.0679441	0.0784874	0.0819376	0.0281537	0.0390548	0.0407189	0.0328264	0.0316638	0.0415464	0.0382285	0.0360051	0.0264381	0.0313385	0.0318227	0.0287425	0.0311131	0.023599	0.0379355	0.0301414	0.208493	0.209801	0.19589	0.227516	0.198897	0.193833	0.211574	0.195895	0.0365291	0.0249769	0.0210218	0.0430174	0.0295117	0.0294467	0.0317482	0.034383	0.0431582	0.0471913	0.0411689	0.0459199	0.0540258	0.0458726
2.25_121.02961m/z	121.03	2.25	Neg	0.729117	0.704713	0.694719	0.709299	0.761503	0.712303	0.650943	0.68285	1.18469	1.43647	1.3158	1.32278	1.3457	1.28938	1.27296	1.51226	1.095	1.23062	1.09006	0.973289	1.24079	1.18058	1.37586	1.16946	0.748413	0.868603	0.901108	0.980863	0.933991	0.856712	0.845513	0.837695	0.980757	1.06091	1.19464	0.910318	1.03799	0.814905	0.764687	0.917802	0.841257	1.04903	0.997395	0.644962	0.877272	0.867413
11.42_431.28144m/z	431.281	11.42	Neg	0.569489	0.621819	0.540601	0.511017	0.491118	0.588513	0.600899	0.480554	1.25853	1.41858	1.18293	1.56654	1.36635	1.26462	1.10367	1.28093	1.37011	1.55866	1.16031	1.23328	1.62815	1.85594	1.9018	1.52975	0.636583	0.703366	0.837756	0.761064	0.80275	0.716249	0.713804	0.627187	1.15749	1.44492	1.41409	1.16973	1.45997	1.20089	1.10099	1.2584	1.23713	1.35418	1.2988	1.19736	1.0681	1.20774
10.21_588.36327m/z	588.363	10.21	Neg	0.972714	0.895014	1.07783	1.07536	1.04539	1.10578	0.96061	0.997591	0.590478	0.542132	0.691029	0.711555	0.67411	0.708636	0.577108	0.786244	0.367133	0.322362	0.372449	0.370386	0.428679	0.409133	0.47046	0.391515	0.264719	0.278666	0.308932	0.249283	0.228946	0.223688	0.250874	0.175825	0.19599	0.142941	0.109426	0.194798	0.139497	0.130748	0.172128	0.172037	0.184092	0.204669	0.196135	0.237164	0.24679	0.219755
5.39_357.13249m/z	357.132	5.39	Neg	0.280392	0.244483	0.304169	0.302469	0.253212	0.233372	0.212058	0.252839	0.133439	0.11886	0.140011	0.112427	0.136594	0.131408	0.141692	0.109823	0.0624071	0.0960408	0.10281	0.0944065	0.068366	0.0507214	0.0799599	0.0792445	0.185201	0.201484	0.206279	0.19915	0.173291	0.192903	0.189137	0.186372	0.042514	0.0403563	0.032346	0.0475605	0.035014	0.0452314	0.0477796	0.0455962	0.0400786	0.0389975	0.0368777	0.0493565	0.0708695	0.048401
11.27_661.41736m/z	661.417	11.27	Neg	3.16323	2.77622	3.63861	3.31358	3.7504	3.20099	2.6146	3.07639	5.22016	5.32861	5.71059	5.28357	5.81067	5.51101	6.11316	6.38231	3.78681	3.61467	3.54042	3.51961	2.68447	2.88776	3.12607	3.30854	3.42007	3.78643	4.39786	4.13977	3.94652	3.70706	3.80946	3.83772	2.31615	2.3557	1.94546	2.2518	1.79684	2.0428	1.99628	2.14672	1.45677	1.80228	1.82154	2.13777	2.51918	1.96312
11.53_329.23988m/z	329.24	11.53	Neg	0.0921235	0.107027	0.0794725	0.0697923	0.0833539	0.0888952	0.0987818	0.0763582	0.135673	0.162696	0.158981	0.178631	0.176094	0.155117	0.16546	0.162037	0.151638	0.162003	0.127568	0.115616	0.127048	0.151562	0.167522	0.143279	0.140957	0.164522	0.123472	0.135143	0.140441	0.154714	0.147688	0.112537	0.1748	0.155765	0.139372	0.158192	0.0719148	0.146607	0.160617	0.181348	0.141326	0.154684	0.147369	0.16704	0.174442	0.162224
5.64_367.04055m/z	367.041	5.64	Neg	0.0518725	0.036815	0.0427696	0.0447717	0.0446006	0.0449546	0.045831	0.0396292	0.0724057	0.0766352	0.0806026	0.0638741	0.0677986	0.0761095	0.0650755	0.0661548	0.0743889	0.0868095	0.0670923	0.061147	0.0816527	0.0695238	0.086718	0.0753332	0.0495926	0.0507463	0.0529107	0.0520453	0.0495855	0.0439838	0.0423637	0.0413484	0.0685758	0.0691473	0.0650271	0.0693145	0.0771513	0.0783603	0.0770887	0.0690014	0.0737665	0.0804846	0.0786251	0.0744832	0.0853966	0.0726925
14.84_806.52054m/z	806.521	14.84	Neg	0.48693	0.454593	0.460159	0.448827	0.456211	0.457347	0.448968	0.417686	0.629768	0.549839	0.651599	0.68134	0.596614	0.591017	0.592079	0.663427	0.449433	0.486622	0.489036	0.49438	0.431767	0.486172	0.524973	0.48034	0.485263	0.460124	0.490833	0.401813	0.406756	0.439528	0.418142	0.441328	0.358839	0.417676	0.446642	0.389594	0.416092	0.395	0.387567	0.554264	0.451653	0.414817	0.494794	0.464902	0.450565	0.446878
13.51_371.30974m/z	371.31	13.51	Neg	0.0810913	0.0741927	0.088773	0.0899554	0.0665299	0.0728883	0.0716694	0.0716791	0.169968	0.175429	0.171892	0.197558	0.14029	0.139782	0.133709	0.159494	0.17083	0.199003	0.165291	0.150407	0.164982	0.181393	0.190894	0.174686	0.091631	0.0917439	0.0961152	0.0908132	0.0854369	0.0790068	0.079037	0.0977244	0.11881	0.150274	0.133102	0.14494	0.125675	0.122227	0.11037	0.14363	0.134768	0.130632	0.126567	0.132536	0.127699	0.125251
12.27_547.47258m/z	547.473	12.27	Neg	0.0853688	0.154013	0.0785811	0.0577182	0.111554	0.122564	0.0914169	0.0745947	0.215542	0.299671	0.239403	0.244235	0.219488	0.217647	0.216089	0.237407	0.257039	0.246251	0.245169	0.212647	0.237027	0.345911	0.307939	0.264569	0.0879392	0.0848688	0.101492	0.111507	0.069822	0.0750033	0.0865976	0.0568171	0.180719	0.246794	0.229426	0.199877	0.19133	0.214015	0.172527	0.246699	0.215165	0.221954	0.234783	0.189086	0.256035	0.208055
10.1_474.75548m/z	474.755	10.1	Neg	0.276903	0.19566	0.26838	0.267226	0.319166	0.257296	0.231972	0.247156	0.0780487	0.0845492	0.10012	0.0727088	0.0520054	0.106513	0.0571046	0.0681319	0.0295444	0.0441603	0.0192444	0.0217634	0.0248627	0.0190782	0.022353	0.0258581	0.255142	0.272827	0.274025	0.243138	0.210567	0.229655	0.233622	0.164547	0.00356603	0.0118042	0.00621341	0.00925686	0.00745053	0.0126664	0.00888486	0.00470352	0.00453787	0.0083569	0.00521151	0.00475621	0.0161033	0.00740909
2.16_374.05722m/z	374.057	2.16	Neg	0.134831	0.142777	0.143108	0.153046	0.125469	0.130432	0.132236	0.141099	0.0799165	0.0994707	0.101735	0.0912416	0.100128	0.108953	0.0979489	0.0932955	0.0649703	0.0865918	0.0701021	0.0677911	0.0756282	0.0628283	0.0894727	0.0739121	0.0588447	0.0720037	0.0714099	0.0721629	0.0666393	0.067716	0.0633529	0.074747	0.0579085	0.0648977	0.0663867	0.0701949	0.07699	0.0746675	0.0719541	0.0632355	0.05865	0.0715565	0.0581558	0.0607248	0.0718797	0.065292
9.39_273.22124m/z	273.221	9.39	Neg	0.0779795	0.0636608	0.0668492	0.0562767	0.0936586	0.0625503	0.0686631	0.0534803	0.220424	0.169502	0.222166	0.14853	0.160678	0.158656	0.192264	0.167638	0.315833	0.143718	0.345613	0.306732	0.223787	0.177809	0.249358	0.251836	0.0622234	0.0714659	0.0585784	0.0764442	0.0784213	0.0594893	0.0729243	0.0591815	0.306735	0.290421	0.264957	0.350968	0.337223	0.276923	0.332944	0.322818	0.301197	0.286652	0.326758	0.334018	0.377777	0.340158
1.88_659.13804m/z	659.138	1.88	Neg	0.133604	0.140297	0.149125	0.182628	0.124937	0.131189	0.122012	0.143693	0.0587028	0.0723231	0.082716	0.0564407	0.0782711	0.0758316	0.0799939	0.0703979	0.0511742	0.0702661	0.0611038	0.0474594	0.0446576	0.0375684	0.0713312	0.0547944	0.0547301	0.0606533	0.0585017	0.0638363	0.0584861	0.0557947	0.0618276	0.0693066	0.0205939	0.0195955	0.0279919	0.0180332	0.0226411	0.0290526	0.026736	0.0270856	0.0206645	0.0214162	0.0195485	0.0233021	0.0384597	0.0219594
10.69_343.25157m/z	343.252	10.69	Neg	0.100186	0.114551	0.113511	0.0919208	0.13238	0.0998573	0.0877996	0.119857	0.248587	0.236617	0.238079	0.216374	0.232167	0.20321	0.285816	0.222691	0.299549	0.317472	0.33468	0.245713	0.277833	0.276695	0.332812	0.297822	0.101691	0.125166	0.123524	0.1197	0.111589	0.123264	0.115506	0.0831562	0.25754	0.302341	0.236322	0.198062	0.277736	0.255862	0.30657	0.30958	0.315839	0.191551	0.341411	0.257208	0.259724	0.254527
14.32_856.54341m/z	856.543	14.32	Neg	1.8175	1.59555	1.85033	2.00496	1.77693	1.76483	1.55882	1.75989	2.28586	2.60934	2.58584	2.74969	2.4528	2.56069	2.54219	2.53964	1.65376	1.81379	1.88946	1.78362	1.63064	1.82509	2.00861	1.80071	2.33377	2.35731	2.02818	1.99015	1.91013	2.00877	1.98493	1.20004	1.24084	1.24082	1.25312	1.1185	1.02851	1.16649	0.737549	1.37109	0.494856	1.11035	0.993467	1.08726	1.15113	0.983981
10.6_827.60620m/z	827.606	10.6	Neg	1.87813	1.61048	1.89898	1.82603	1.79918	1.65343	1.67655	1.75453	2.46048	2.46195	2.30034	2.46662	2.3637	2.14032	2.21228	2.37128	2.70166	2.08042	2.70651	2.06831	2.22746	2.29187	2.34145	2.34538	1.01422	0.969258	1.05312	0.93776	0.847934	0.909481	0.943601	0.562874	1.73992	2.02179	2.18854	1.76003	1.90657	1.90882	1.80881	1.86045	1.69387	1.58236	1.69734	1.68091	1.67884	1.63188
8.61_437.22253m/z	437.223	8.61	Neg	0.0343615	0.02969	0.0454232	0.0317155	0.0462458	0.0333181	0.0268919	0.0314323	0.0992879	0.0960657	0.120089	0.10228	0.129016	0.110844	0.130963	0.125464	0.0980421	0.095702	0.0949374	0.0785003	0.0846157	0.0932016	0.0923792	0.091054	0.0551408	0.0549654	0.0552675	0.0564884	0.0633917	0.0570761	0.0629055	0.0487899	0.252922	0.231056	0.214225	0.19585	0.224023	0.202161	0.222204	0.173764	0.185014	0.196362	0.202393	0.23991	0.21079	0.215688
2.5_635.15909m/z	635.159	2.5	Neg	0.156431	0.146168	0.138563	0.165174	0.148611	0.13513	0.143368	0.133511	0.0732815	0.100109	0.0977368	0.0815092	0.0879514	0.101718	0.108279	0.0966934	0.0675565	0.0762949	0.0872832	0.0651988	0.0915436	0.0665206	0.0983968	0.0789706	0.246975	0.252659	0.235403	0.245856	0.221763	0.218286	0.229371	0.226691	0.0587826	0.0615382	0.0640126	0.0711165	0.113604	0.0813495	0.0866278	0.0529355	0.0615858	0.060937	0.0569529	0.0611755	0.07698	0.066156
2.9_483.07112m/z	483.071	2.9	Neg	0.0853566	0.129349	0.0882058	0.120483	0.0769688	0.099848	0.126099	0.110341	0.18517	0.208077	0.202089	0.198328	0.193947	0.195623	0.204797	0.157587	0.184835	0.188789	0.17824	0.159221	0.199565	0.176203	0.213572	0.185775	0.567472	0.592609	0.563067	0.510358	0.45083	0.511114	0.496682	0.493814	0.0666508	0.0680985	0.0864983	0.0686664	0.0782577	0.0655725	0.0627122	0.0717777	0.0787361	0.0799387	0.0806143	0.0845676	0.0985009	0.0819296
5.34_273.09597m/z	273.096	5.34	Neg	0.0540397	0.0498623	0.0612668	0.0333484	0.0739946	0.0507017	0.0478232	0.0592762	0.103872	0.111105	0.115667	0.108776	0.104968	0.109358	0.131487	0.10702	0.116883	0.127701	0.121588	0.0927964	0.134662	0.108243	0.137852	0.119961	0.105225	0.105518	0.0990565	0.10919	0.105508	0.0922887	0.0900673	0.0882407	0.41897	0.231259	0.186662	0.406809	0.28385	0.237136	0.360288	0.343693	0.395277	0.433795	0.416517	0.510178	0.543739	0.47669
10.58_502.29355m/z	502.294	10.58	Neg	13.2606	10.6222	13.1785	12.9346	15.0958	11.7016	11.5084	11.8768	5.75489	5.87625	6.91578	4.99753	4.64957	5.90866	5.46965	6.01765	2.35843	2.33068	2.13505	2.03943	1.81422	1.76601	1.87427	2.04544	13.537	13.5915	14.4831	13.2283	12.4048	12.7753	13.1825	10.3084	0.778872	0.972127	0.865552	0.855974	0.778419	0.947292	0.83773	0.211839	0.169525	0.600331	0.563856	0.461668	0.726865	0.537107
10.81_576.32758m/z	576.328	10.81	Neg	3.66259	3.5568	4.08844	4.03398	3.90035	3.6515	3.69824	3.55164	2.79629	2.92483	3.2521	2.868	2.83234	3.05358	2.25146	2.64652	3.36164	4.1421	2.42872	2.05185	3.7163	2.67437	3.38143	3.10806	1.82574	1.89391	1.95785	1.74339	1.65814	1.66497	1.64337	1.55268	0.906062	1.33035	1.33133	1.1339	1.05541	1.24207	1.15382	1.14156	2.51922	1.42976	1.39009	1.7746	1.60303	1.52471
2.5_723.15345m/z	723.153	2.5	Neg	0.0996893	0.113459	0.118973	0.142768	0.115437	0.115836	0.121954	0.115961	0.0709012	0.0648863	0.0781596	0.0649268	0.0694932	0.0821595	0.0890079	0.066618	0.0516611	0.0648591	0.0595414	0.0515364	0.0705301	0.0569072	0.0731345	0.0611671	0.238023	0.254825	0.270114	0.256807	0.255027	0.240276	0.258321	0.27472	0.0240112	0.0202595	0.0348906	0.0244678	0.0328378	0.0329035	0.0326295	0.0246623	0.0291162	0.0233328	0.0220435	0.0245509	0.0257378	0.0235329
3.33_429.72116m/z	429.721	3.33	Neg	0.0362312	0.0408036	0.0429731	0.0518014	0.0321345	0.0430211	0.0388771	0.0382128	0.0864739	0.0977128	0.0966305	0.0863515	0.0968074	0.0927525	0.108955	0.0812773	0.0915918	0.0963552	0.0883788	0.0854962	0.0987242	0.074299	0.114444	0.0927556	0.40933	0.429814	0.428975	0.379527	0.358594	0.365134	0.363007	0.380982	0.0440982	0.0517705	0.0728822	0.0428924	0.0502859	0.05887	0.0523236	0.0484022	0.0766117	0.0653205	0.0606763	0.0699889	0.0842783	0.0628838
7.94_292.20748m/z	292.207	7.94	Neg	0.27795	0.164723	0.214811	0.212034	0.243092	0.176838	0.143693	0.187047	0.509728	0.56216	0.585603	0.550069	0.579299	0.549415	0.739015	0.648569	0.565796	0.455511	0.59511	0.465213	0.480958	0.415742	0.535035	0.501909	0.143908	0.166054	0.209694	0.18111	0.178899	0.178007	0.175137	0.122645	1.08258	1.10804	0.932653	1.1017	1.16413	0.921123	0.951227	1.10941	1.19088	1.135	1.07511	1.26099	1.23037	1.13029
10.1_581.31869m/z	581.319	10.1	Neg	2.49434	1.94539	2.61097	2.57083	2.94825	2.29215	2.18605	2.12085	0.664864	0.822922	0.910442	0.712919	0.615567	0.82807	0.604057	0.59073	0.52536	0.490645	0.483427	0.403867	0.563899	0.491408	0.732694	0.527328	4.32428	4.18806	4.57683	4.23088	4.01128	4.11974	4.06274	3.6337	0.321729	0.305077	0.0976209	0.0644888	0.284972	0.290819	0.308699	0.317113	0.545271	0.0877683	0.0860832	0.0902136	2.32618	0.479658
12.68_357.27655m/z	357.277	12.68	Neg	0.126346	0.126261	0.125511	0.130379	0.116259	0.124487	0.124737	0.119547	0.19679	0.191682	0.179589	0.1861	0.192314	0.202786	0.18185	0.198186	0.220334	0.231582	0.208747	0.208586	0.22566	0.273017	0.224244	0.227453	0.12658	0.123014	0.122118	0.126498	0.136804	0.137507	0.141795	0.139668	0.164132	0.192418	0.205168	0.17257	0.203451	0.184299	0.18928	0.217423	0.18613	0.18262	0.190115	0.184623	0.164129	0.184538
1.86_869.19818m/z	869.198	1.86	Neg	0.0360554	0.0516241	0.0439645	0.0568867	0.044264	0.0467435	0.0448203	0.0468795	0.0133209	0.0247471	0.0265227	0.0191509	0.0210935	0.0265362	0.0288648	0.02658	0.0159234	0.0182487	0.0207256	0.0179603	0.0149268	0.00975321	0.0177112	0.0164642	0.271598	0.277217	0.241189	0.23461	0.243411	0.230414	0.252031	0.35393	0.0117958	0.0119948	0.0171236	0.0151888	0.0111552	0.0129062	0.0150131	0.0159425	0.0109141	0.0117237	0.0139409	0.0129775	0.014903	0.0124262
12.27_523.34247m/z	523.342	12.27	Neg	0.862584	0.793169	0.948902	0.979127	0.878948	0.820926	0.721854	0.860988	1.16563	1.24489	1.3962	1.25754	1.14102	1.23006	1.29235	1.31766	1.0934	1.31372	1.10497	0.94909	0.988818	1.05274	1.30136	1.11487	1.00451	1.07962	1.15399	1.03732	1.03687	0.961426	0.970994	1.0218	0.787489	0.903255	0.798078	0.835293	0.832713	0.864031	0.827422	0.769093	0.71464	0.808976	0.769109	0.842125	0.900146	0.795559
2.25_406.11414m/z	406.114	2.25	Neg	0.0747537	0.0831184	0.0753193	0.0838687	0.0771545	0.0773118	0.0876022	0.0906645	0.0474234	0.0578817	0.0561928	0.0530718	0.058457	0.0564724	0.0609657	0.0494558	0.0382387	0.055001	0.0369694	0.0475708	0.321719	0.0510671	0.047828	0.0854848	0.0927358	0.110487	0.159251	0.154777	0.144356	0.155774	0.105396	0.104191	0.0349971	0.0411519	0.0384466	0.0523714	0.0414792	0.0405835	0.0452287	0.0471125	0.0452581	0.0531209	0.0536373	0.0402727	0.0490569	0.0474766
1.11_326.10969m/z	326.11	1.11	Neg	0.0609359	0.0470018	0.0696318	0.0703732	0.0797112	0.0574087	0.0518342	0.0640536	0.00898898	0.0326422	0.0201783	0.0285055	0.0161569	0.0209613	0.00854378	0.00843548	0.0223792	0.0132972	0.00577108	0.0135427	0.04476	0.0139095	0.0308877	0.0206496	0.0988558	0.10293	0.083198	0.0994469	0.102327	0.0867101	0.0819931	0.0820301	0.0221548	0.0365737	0.0312166	0.0269769	0.0296184	0.0236466	0.0380784	0.0248088	0.12011	0.0480655	0.0533179	0.0269766	0.043722	0.0511464
4.09_605.16624m/z	605.166	4.09	Neg	0.331751	0.237998	0.340213	0.2958	0.333945	0.248936	0.263649	0.229777	0.0703532	0.0874837	0.0924302	0.0503978	0.0668374	0.106266	0.0805262	0.0775059	0.0248775	0.0506046	0.035941	0.0308281	0.0556913	0.0553159	0.0469285	0.0428838	0.022318	0.0251017	0.0251238	0.0269873	0.0268287	0.020143	0.0233435	0.0232221	0.0426805	0.0565937	0.0377721	0.0559406	0.0757872	0.0852878	0.0768785	0.0319686	0.0442435	0.0399689	0.0360873	0.0406765	0.0562582	0.0459398
1.21_398.07541m/z	398.075	1.21	Neg	0.102684	0.110501	0.0912457	0.090392	0.0727614	0.0909489	0.0805183	0.0715721	0.0366353	0.0352908	0.0461468	0.0362165	0.0458232	0.0374867	0.0565509	0.0580995	0.0334489	0.0463159	0.0497395	0.0359462	0.0679917	0.0366778	0.0616673	0.0473982	0.120499	0.157319	0.160694	0.126421	0.144637	0.142276	0.116143	0.131158	0.0807342	0.0589098	0.040563	0.101589	0.0575575	0.0595095	0.0824876	0.0790222	0.0916377	0.100443	0.0931865	0.116862	0.133332	0.10903
1.34_580.15134m/z	580.151	1.34	Neg	0.0509825	0.0608605	0.0465624	0.0492273	0.0305353	0.0489809	0.055138	0.0405488	0.00772312	0.00645948	0.0114837	0.00844211	0.0139311	0.014023	0.0117479	0.0153762	0.00863104	0.012012	0.0117794	0.00918733	0.0319494	0.013988	0.0204604	0.0154296	0.333855	0.447436	0.409033	0.362024	0.395123	0.439302	0.307725	0.57224	0.0150404	0.0131934	0.0118777	0.0196967	0.0134195	0.0130233	0.0158979	0.0198468	0.0232076	0.0230542	0.0236872	0.0197533	0.0235421	0.0213125
5.3_272.06021m/z	272.06	5.3	Neg	0.224617	0.188068	0.235565	0.244495	0.239452	0.1971	0.187751	0.209057	0.405118	0.496889	0.446686	0.417648	0.450334	0.479	0.445655	0.37206	0.46478	0.536832	0.455428	0.355028	0.47772	0.448408	0.605965	0.477737	0.482634	0.475908	0.470008	0.532285	0.461972	0.427013	0.437307	0.397847	0.356918	0.380926	0.400435	0.376297	0.450359	0.423999	0.462681	0.41102	0.566815	0.504889	0.522679	0.46855	0.60196	0.502289
12.04_612.49942m/z	612.499	12.04	Neg	2.23115	1.48006	1.87962	1.89822	2.35923	1.78172	1.55697	1.83377	3.44155	2.69924	3.42276	3.70021	3.11171	3.27613	3.32311	3.22191	3.3574	3.52853	3.47797	2.19219	3.36198	2.84807	3.83722	3.22905	0.790494	0.80242	0.827792	0.759325	0.751481	0.744775	0.716065	0.647482	2.61124	3.90515	3.06788	2.83881	3.65281	3.28604	3.16102	2.59802	2.699	2.84942	3.02976	3.25064	3.54353	3.03299
10.1_576.49354m/z	576.494	10.1	Neg	1.02748	0.714737	0.992102	0.951178	1.15677	0.878462	0.851028	0.840114	0.27287	0.262541	0.306357	0.211508	0.244385	0.288301	0.158474	0.187441	0.0815179	0.105914	0.081724	0.652944	0.0921262	0.0690792	0.072557	0.165123	1.43999	1.47243	1.54963	1.39237	1.35879	1.40184	1.39045	0.972966	0.213507	0.479553	0.0757637	0.213354	0.122758	0.155857	0.169077	0.177147	0.178703	0.297944	0.277202	0.245476	0.258653	0.271938
11.48_631.48467m/z	631.485	11.48	Neg	6.29699	4.35239	5.57278	5.78753	6.67061	5.27988	4.91641	5.46767	2.51539	3.22242	2.71434	2.24256	2.31856	2.52944	1.53368	2.17688	1.3548	1.6632	0.995458	1.17926	2.22301	1.52448	1.38277	1.47471	3.29819	3.23719	3.53965	3.13592	3.19824	3.11744	2.95773	2.16832	1.47161	3.28461	3.12289	2.18309	3.13386	3.25998	2.62489	1.15636	1.61982	1.42318	1.35862	1.54509	2.04406	1.61122
1.64_624.13244m/z	624.132	1.64	Neg	0.2127	0.241552	0.26874	0.304984	0.238077	0.242803	0.211837	0.26198	0.113266	0.134667	0.149324	0.111848	0.131468	0.136487	0.161358	0.127966	0.0956812	0.110308	0.113762	0.10187	0.0835269	0.0698009	0.14204	0.102427	1.1815	0.734466	0.333952	0.353487	0.217536	0.233475	0.481932	2.0456	0.0244439	0.0394984	0.0660092	0.0298993	0.0550453	0.0517962	0.0476699	0.036932	0.0444693	0.0403077	0.0463088	0.0456835	0.0835361	0.0470847
7.58_235.16872m/z	235.169	7.58	Neg	0.0240396	0.0231556	0.0234564	0.0252459	0.0344762	0.0191866	0.0177565	0.0179262	0.144454	0.133035	0.161894	0.129181	0.155322	0.14497	0.194483	0.169301	0.160751	0.127744	0.175502	0.124105	0.12271	0.0913672	0.122897	0.132154	0.0144544	0.0148551	0.0162704	0.0146307	0.0150493	0.0138839	0.0125561	0.0104249	0.172617	0.216384	0.130364	0.202581	0.143335	0.172586	0.146922	0.242381	0.204808	0.24263	0.234215	0.271137	0.310285	0.2314
12.96_829.58925m/z	829.589	12.96	Neg	0.480308	0.384511	0.489883	0.491872	0.512196	0.443387	0.375356	0.42621	0.651198	0.780358	0.718874	0.743459	0.637203	0.64814	0.704338	0.700629	0.529604	0.536676	0.526568	0.508815	0.380213	0.477491	0.508074	0.495349	0.338882	0.36111	0.450394	0.479215	0.411259	0.374773	0.441722	0.346661	0.337189	0.337598	0.279257	0.376412	0.315313	0.314629	0.321019	0.368684	0.272105	0.350495	0.344197	0.387314	0.389978	0.358908
10.63_530.31471m/z	530.315	10.63	Neg	0.883936	0.682886	0.856688	0.786178	0.988442	0.794424	0.818267	0.768419	0.456256	0.377385	0.476575	0.371802	0.303028	0.439695	0.37091	0.411387	0.23647	0.198027	0.187574	0.18764	0.186717	0.17762	0.201254	0.196472	1.15874	1.13438	1.15905	1.18537	1.07409	1.09778	1.08009	0.90151	0.19046	0.151807	0.158841	0.153783	0.139328	0.125003	0.139644	0.139284	0.157579	0.150709	0.150065	0.147537	0.149918	0.155614
12.77_395.32224m/z	395.322	12.77	Neg	0.138937	0.148957	0.139058	0.155529	0.109987	0.153376	0.148515	0.114204	0.260913	0.228249	0.270675	0.239416	0.244133	0.241864	0.291144	0.303687	0.293194	0.329902	0.332177	0.286828	0.276428	0.266788	0.313718	0.299862	0.14952	0.148435	0.158018	0.149003	0.151264	0.151277	0.1516	0.157287	0.242927	0.272737	0.236142	0.237789	0.229922	0.244909	0.220164	0.343502	0.276536	0.287303	0.309537	0.310327	0.259703	0.279998
5.65_283.02510m/z	283.025	5.65	Neg	0.23789	0.212696	0.221794	0.212378	0.200525	0.20047	0.229666	0.178788	0.382484	0.381615	0.421785	0.347497	0.339925	0.42065	0.312269	0.354148	0.374808	0.453547	0.364368	0.318336	0.435063	0.35004	0.509373	0.400791	0.235417	0.239587	0.243372	0.250539	0.219435	0.210948	0.216043	0.169772	0.250301	0.284563	0.29358	0.254198	0.313264	0.344443	0.288066	0.280095	0.323027	0.32757	0.351439	0.306839	0.346977	0.305823
2.71_818.20061m/z	818.201	2.71	Neg	0.0180962	0.0390559	0.0234987	0.0333635	0.0166737	0.0271091	0.0329847	0.0278755	0.0588629	0.0507395	0.0711919	0.0655474	0.0540703	0.0605832	0.0521201	0.0510657	0.0364938	0.038396	0.0343852	0.0349777	0.0284668	0.032819	0.0554711	0.0372871	4.00438	4.70505	3.71676	4.54325	4.02464	4.01994	4.6417	12.1203	0.016339	0.0282599	0.0892077	0.0115927	0.0295578	0.0296681	0.0255591	0.016129	0.0141154	0.0172414	0.0143685	0.0116049	0.0176753	0.0138128
10.88_465.35845m/z	465.358	10.88	Neg	0.1245	0.101499	0.124732	0.104942	0.129811	0.119004	0.0881673	0.104138	0.171036	0.210968	0.178364	0.217618	0.190677	0.181427	0.185769	0.217499	0.208176	0.20903	0.21867	0.18375	0.170624	0.180197	0.280239	0.207241	0.115302	0.212838	0.117761	0.133455	0.264448	0.115141	0.115655	0.0901728	0.051027	0.0644631	0.0481307	0.0564746	0.0548563	0.0511538	0.0506044	0.0726656	0.0561707	0.0618034	0.0525575	0.039887	0.0535433	0.0502275
9.7_213.18655m/z	213.187	9.7	Neg	0.459848	0.436002	0.509482	0.527492	0.542711	0.482644	0.451835	0.542619	1.02704	0.975117	0.965222	1.08294	0.920266	0.686763	0.926637	0.897311	1.00898	0.75633	0.942146	0.797536	0.690053	0.626472	0.746922	0.795492	0.42061	0.37412	0.418076	0.361581	0.353353	0.384168	0.382191	0.275071	1.03164	1.12917	0.985749	1.06648	0.98992	0.8714	0.938133	0.910328	0.81984	0.856936	0.894528	0.980632	0.797327	0.884907
4.4_339.11900m/z	339.119	4.4	Neg	0.184242	0.169159	0.200699	0.214455	0.169827	0.169235	0.149918	0.176703	0.0987237	0.104476	0.123697	0.105325	0.116271	0.110929	0.133162	0.103258	0.0787278	0.0972149	0.0853449	0.0788894	0.0749265	0.0605599	0.082981	0.0798063	0.0946737	0.103378	0.115388	0.106807	0.0965577	0.0983354	0.0913883	0.0964848	0.0372519	0.040774	0.0331344	0.0511945	0.0400648	0.0423336	0.0474899	0.0387324	0.0422067	0.045882	0.0436108	0.049153	0.0566054	0.047662
13.51_544.40184m/z	544.402	13.51	Neg	0.360263	0.313748	0.392644	0.309057	0.295486	0.247833	0.194263	0.238216	0.571291	0.624931	0.574526	0.490741	0.518973	0.549102	0.648335	0.555506	0.873895	0.83809	0.700235	0.616733	0.558759	0.461	0.518394	0.652444	0.563047	0.615015	0.715155	0.48948	0.533312	0.542263	0.566412	0.568425	0.211502	0.232831	0.176228	0.208043	0.203674	0.198521	0.198722	0.286526	0.207674	0.20329	0.188195	0.194626	0.187319	0.237106
9.41_269.21257m/z	269.213	9.41	Neg	0.249314	0.279147	0.294323	0.293626	0.287244	0.338949	0.326471	0.29554	0.727306	0.60479	0.62367	0.863736	0.674474	0.553969	0.632484	0.661099	0.482448	0.46891	0.47806	0.493087	0.350942	0.454502	0.431154	0.4513	0.296879	0.297472	0.335846	0.326002	0.326666	0.315694	0.32048	0.164311	0.733159	0.953866	0.786209	0.88932	0.923781	0.818108	0.874622	0.657961	0.547245	0.602924	0.608581	0.655157	0.494841	0.608338
2.56_704.16121m/z	704.161	2.56	Neg	0.0325869	0.0319295	0.0371984	0.0412626	0.0349475	0.0334068	0.0332678	0.0359155	0.0191764	0.0221168	0.0219374	0.0189579	0.0253871	0.0207564	0.026917	0.0217289	0.0225104	0.0202942	0.0176465	0.0151435	0.0216081	0.0144244	0.0196148	0.0187488	0.18388	0.19107	0.183073	0.178814	0.165824	0.167422	0.185353	0.216436	0.00774857	0.0085051	0.00817482	0.00910913	0.0081335	0.0140409	0.00940042	0.00882314	0.00822061	0.0101108	0.00784816	0.00690294	0.00929431	0.00782484
7.09_311.22292m/z	311.223	7.09	Neg	2.27889	1.49001	2.08047	1.91701	2.39842	1.79668	1.5089	1.68185	4.38703	6.22276	4.51243	4.24833	4.66181	4.84219	5.09318	5.28834	4.12744	3.78898	3.66919	3.36777	3.05819	3.5177	4.18036	3.67281	1.24104	1.32448	1.45213	1.43249	1.39246	1.38685	1.26581	1.17381	3.66073	4.21717	3.07737	4.01018	3.52958	3.75026	3.03678	4.55646	3.56181	4.03212	3.96637	4.116	5.46247	4.04793
10.27_713.39880m/z	713.399	10.27	Neg	0.878573	0.78667	1.00359	1.00731	1.07614	0.966822	0.792285	1.01701	0.231603	0.576979	0.566683	0.322663	0.488406	0.48858	0.464057	0.436365	3.53164	4.52655	1.94768	2.36846	4.50131	2.77616	2.35028	3.14315	0.774409	0.772478	0.732997	0.801893	0.943094	0.803481	0.860869	0.921114	1.03597	0.982144	1.36183	1.00051	0.97518	0.656009	0.926684	1.35361	6.31229	3.45621	3.46927	3.26413	3.02821	3.23189
2.96_477.10376m/z	477.104	2.96	Neg	0.424793	0.648838	0.602709	0.747452	0.524855	0.588924	0.509507	0.587477	1.11664	1.2645	1.34501	1.06589	1.22315	1.2207	1.4403	1.10057	1.12479	1.24645	1.22223	1.09296	1.20059	0.983023	1.32779	1.17112	4.80396	5.0388	4.99527	4.44342	3.92248	4.37663	4.53344	4.37158	0.482617	0.524854	0.659366	0.516719	0.526476	0.574333	0.542018	0.579233	0.684206	0.662006	0.631321	0.711578	0.896439	0.654338
2.48_746.25022m/z	746.25	2.48	Neg	0.0313664	0.0297156	0.0259398	0.0379218	0.0227143	0.0369902	0.0264139	0.0341796	0.00724197	0.00815903	0.014494	0.00668388	0.00888529	0.0100726	0.00538391	0.00538407	0.00986503	0.0155176	0.00692971	0.0127444	0.0230585	0.0197373	0.00739365	0.0136066	0.145173	0.170016	0.16637	0.193168	0.163222	0.160989	0.162916	0.160364	0.0180994	0.0144816	0.00669572	0.0266971	0.0156146	0.0169692	0.0168322	0.0268033	0.0321594	0.0301476	0.0280478	0.0273561	0.030449	0.0290027
9.82_333.22088m/z	333.221	9.82	Neg	1.35815	1.25563	1.23337	1.15999	1.41353	1.1558	1.18352	1.13003	4.3959	4.59913	4.51163	4.61853	4.70895	4.24036	5.95292	4.87096	5.70594	4.56236	5.76673	4.3337	4.06711	4.24043	4.59359	4.75284	1.37995	1.37255	1.50294	1.30377	1.35826	1.2581	1.29423	0.881793	11.825	7.48791	8.79686	9.02345	7.15982	6.53877	8.92709	8.16687	7.74241	9.6615	9.31218	8.74375	8.26438	9.69569
10.92_497.39616m/z	497.396	10.92	Neg	0.272118	0.252809	0.303239	0.216566	0.19896	0.296372	0.244561	0.212731	0.541657	0.486276	0.38538	0.485497	0.50869	0.408283	0.447284	0.528696	0.692001	0.640204	0.516769	0.566734	0.563107	0.531263	0.558834	0.581273	0.238911	0.220524	0.251523	0.267651	0.311301	0.292263	0.291135	0.261906	0.387185	0.507285	0.443941	0.438874	0.474058	0.467002	0.357091	0.593893	0.49259	0.415186	0.487411	0.454679	0.533473	0.4715
13.34_752.49118m/z	752.491	13.34	Neg	0.219581	0.188005	0.220017	0.226575	0.246365	0.224476	0.182762	0.204425	0.30218	0.346005	0.317261	0.331219	0.324462	0.315555	0.352038	0.340457	0.331353	0.309936	0.298312	0.313785	0.32188	0.314386	0.337983	0.318233	0.738189	0.787157	0.627335	0.598131	0.598461	0.670579	0.623561	0.512338	0.285965	0.264135	0.307868	0.276889	0.242065	0.223693	0.231586	0.321992	0.257145	0.295737	0.310115	0.305636	0.304803	0.295529
1.9_577.13455m/z	577.135	1.9	Neg	8.34584	9.01474	10.1224	12.3359	9.06434	8.79198	7.57674	9.45977	3.56847	4.05128	4.9875	3.30624	4.28384	4.49447	5.18102	3.97196	2.49532	3.59726	3.23772	2.48361	2.63262	1.85938	3.88137	2.8839	4.51847	4.91852	4.38572	4.50552	3.65164	4.08339	4.27556	5.53399	0.895793	1.18673	1.52894	1.14087	1.46786	1.67271	1.58357	1.40012	1.3491	1.34784	1.31784	1.35961	2.40455	1.4303
6.38_309.20718m/z	309.207	6.38	Neg	0.558524	0.410171	0.529066	0.501675	0.671498	0.461907	0.400137	0.460228	1.4085	2.02491	1.5334	1.37381	1.52773	1.50653	1.78457	1.70432	1.33129	1.09484	1.23326	1.061	1.20518	1.25059	1.4278	1.22914	0.408131	0.430797	0.4766	0.442233	0.420714	0.43635	0.393915	0.318215	1.67818	1.69271	1.28876	1.96547	1.6172	1.46892	1.40292	2.21081	2.50028	2.3313	2.23511	2.78375	3.44679	2.46943
9.47_740.33868m/z	740.339	9.47	Neg	0.471734	0.306423	0.469793	0.451602	0.542204	0.409383	0.376959	0.37558	0.0799279	0.0919543	0.0935122	0.0726098	0.0990905	0.110082	0.155314	0.0668928	0.0743869	0.0681311	0.096758	0.072404	0.0714277	0.0670963	0.0722179	0.0746317	0.738379	0.704732	0.761161	0.69972	0.682184	0.709925	0.723756	0.520235	0.289015	0.171115	0.0906236	0.301012	0.190186	0.196581	0.269755	0.238819	0.241464	0.340225	0.3245	0.397001	0.418882	0.366014
10.17_518.38080m/z	518.381	10.17	Neg	0.0705544	0.0724749	0.0657293	0.0622842	0.0521841	0.0806212	0.0639697	0.0623086	0.122461	0.114082	0.103763	0.125303	0.132764	0.113332	0.135058	0.125835	0.160271	0.144188	0.130796	0.127046	0.137202	0.16641	0.15628	0.146028	0.0631724	0.0587334	0.0645537	0.0690806	0.0806238	0.0735348	0.0803007	0.0741905	0.155056	0.166502	0.126769	0.157879	0.166406	0.158342	0.144735	0.210613	0.169602	0.169871	0.185254	0.185223	0.189999	0.180857
3.06_375.14431m/z	375.144	3.06	Neg	0.157438	0.145009	0.162683	0.171747	0.148655	0.139351	0.12954	0.149828	0.08477	0.0895123	0.0966923	0.0832069	0.106639	0.0873202	0.120255	0.0999834	0.0742888	0.0807326	0.0810047	0.0733404	0.0760139	0.0619838	0.0764641	0.0748326	0.0712745	0.0708312	0.073327	0.0697617	0.0721012	0.068741	0.0696049	0.0642387	0.107746	0.0689374	0.0465881	0.115132	0.0800138	0.0770906	0.105709	0.0858792	0.0886093	0.105918	0.100862	0.130105	0.154435	0.121891
2.97_613.33331m/z	613.333	2.97	Neg	0.0592967	0.0589289	0.0548471	0.0686685	0.0417973	0.0515587	0.0508267	0.0671612	0.0170215	0.0113162	0.017271	0.0157171	0.01647	0.0168499	0.0182081	0.0159637	0.0203437	0.0220742	0.0178522	0.0164154	0.0335131	0.0178953	0.0158374	0.0205616	0.233434	0.229956	0.227069	0.258375	0.207969	0.215449	0.21797	0.253942	0.0470317	0.0351959	0.0265039	0.0521514	0.0335175	0.0313814	0.0425757	0.0560321	0.0567363	0.0532793	0.0536527	0.0659398	0.0764359	0.0612872
1.91_971.23003m/z	971.23	1.91	Neg	0.00627594	0.00803622	0.00640871	0.0140423	0.00861087	0.0117045	0.0089873	0.00951513	0.0064024	0.00419254	0.00761505	0.00692289	0.00403463	0.00596651	0.00718135	0.00389714	0.00365472	0.00378961	0.0051286	0.00315881	0.00471083	0.00384806	0.0052966	0.00422675	0.257975	0.324482	0.234367	0.274796	0.248835	0.265721	0.257213	0.536888	0.00334858	0.00194337	0.00631476	0.00216197	0.00355877	0.00412054	0.00362617	0.00146915	0.00283008	0.00190924	0.00351649	0.00375792	0.00387753	0.00272805
12.77_374.21106m/z	374.211	12.77	Neg	0.0698573	0.0896573	0.0723275	0.0702166	0.0651482	0.0793404	0.0719175	0.0616089	0.246942	0.246111	0.246197	0.269096	0.292761	0.212111	0.310306	0.267996	0.344977	0.356806	0.343009	0.3018	0.268791	0.3031	0.348779	0.323894	0.108458	0.117021	0.121862	0.115108	0.0974267	0.102759	0.0979821	0.115436	0.241113	0.247311	0.275191	0.236969	0.230465	0.250988	0.168798	0.347266	0.27174	0.293486	0.283968	0.350487	0.292492	0.288033
0.61_385.04118m/z	385.041	0.61	Neg	0.337023	0.486864	0.286987	0.761923	0.423928	0.371541	0.371736	0.782861	0.117528	0.271806	0.297496	0.344816	0.12575	0.364506	0.0654486	0.0610569	0.0874211	0.090449	0.059693	0.0861093	0.058279	0.153824	0.0638922	0.0856668	0.213633	0.315357	0.25045	0.413631	0.3357	0.196685	0.478456	0.211044	0.0748792	0.0901534	0.0781681	0.060299	0.0963426	0.0681119	0.136378	0.0671898	0.105257	0.109771	0.0668776	0.147829	0.14211	0.101931
5.41_561.08302m/z	561.083	5.41	Neg	0.0319703	0.027006	0.0370088	0.0321592	0.0460938	0.0264213	0.0284798	0.0367131	0.165493	0.251357	0.218646	0.188414	0.194508	0.191676	0.200285	0.151053	0.276538	0.299342	0.268282	0.171682	0.271395	0.239776	0.386481	0.273357	0.118773	0.13919	0.155861	0.144786	0.109966	0.0964873	0.10829	0.0608615	0.130335	0.141139	0.1874	0.105311	0.188531	0.165797	0.169392	0.145704	0.236388	0.203442	0.187851	0.160698	0.276125	0.190636
9.89_500.27592m/z	500.276	9.89	Neg	5.44956	4.23696	5.72394	5.87231	6.6858	5.41857	5.03659	5.19824	1.64981	1.45991	2.02284	1.64489	1.53995	1.71822	1.55727	1.97061	0.636246	0.590328	0.661369	0.595977	1.23078	0.715762	0.754997	0.74078	6.19169	6.15293	6.5742	6.06695	5.78018	5.82613	6.02201	5.20199	0.752934	0.823724	0.890374	0.75822	0.746975	0.831384	0.769591	0.428905	0.56239	0.533145	0.507293	0.479194	0.58552	0.512835
11.29_662.42110m/z	662.421	11.29	Neg	1.18432	1.06771	1.42183	1.3215	1.43438	1.23608	0.998402	1.1603	2.03381	2.11448	2.15	2.03106	2.26032	2.15388	2.49897	2.5097	1.59169	1.39759	1.52601	1.46055	1.05279	1.14254	1.20053	1.33881	1.32606	1.44086	1.67388	1.63135	1.51831	1.4112	1.50026	1.4834	0.960804	0.970137	0.826911	0.932163	0.781065	0.870315	0.824765	0.989262	0.708835	0.828304	0.800597	0.929026	1.02189	0.857876
4.77_879.17964m/z	879.18	4.77	Neg	0.413636	0.29856	0.393512	0.426996	0.367554	0.332592	0.302819	0.393	0.534473	0.611824	0.626738	0.520172	0.5853	0.55013	0.58472	0.524552	0.556433	0.635445	0.572533	0.493143	0.546959	0.487659	0.707617	0.571398	0.598512	0.603422	0.56152	0.598722	0.532022	0.508811	0.516457	0.458853	0.0570544	0.0578777	0.0945953	0.0533634	0.0800665	0.0810574	0.0601122	0.0560871	0.0594153	0.0518287	0.0455835	0.0336295	0.0584058	0.0469415
10.91_506.32261m/z	506.323	10.91	Neg	1.10568	0.897038	1.0551	1.02525	1.15652	0.93393	0.940365	0.951048	0.629074	0.693276	0.741179	0.619564	0.550915	0.706978	0.608188	0.653386	0.439219	0.476122	0.352646	0.305713	0.424387	0.369332	0.376727	0.392021	0.924254	0.920656	0.99127	0.891977	0.840155	0.821502	0.857637	0.705693	0.153537	0.179803	0.158068	0.15343	0.151089	0.179684	0.152401	0.154435	0.173623	0.193301	0.157916	0.179821	0.179112	0.178862
7.66_275.20193m/z	275.202	7.66	Neg	0.632499	0.558016	0.774853	0.806578	0.77701	0.571964	0.47147	0.632138	1.5678	1.37784	1.74538	1.27982	1.62578	1.47974	1.94839	1.80528	1.48776	1.24512	1.54483	1.13597	1.30772	0.817776	1.17614	1.24504	0.562814	0.485605	0.761386	0.527431	0.445915	0.548027	0.524075	0.257312	1.76384	2.68733	1.64644	2.55037	2.18869	2.78641	2.34397	2.32048	2.38218	2.35601	2.27013	2.86326	3.4269	2.4158
12.7_326.23391m/z	326.234	12.7	Neg	0.560169	0.527335	0.573305	0.60517	0.572145	0.58017	0.515343	0.56314	0.726576	0.732444	0.788674	0.736955	0.681591	0.748466	0.67124	0.807715	0.676903	0.670647	0.590584	0.52699	0.715502	0.634048	0.777243	0.655988	0.268391	0.324201	0.361689	0.336486	0.29142	0.289914	0.323639	0.318484	0.34445	0.473706	0.43192	0.408679	0.425755	0.458429	0.429973	0.427249	0.485734	0.411726	0.471997	0.437213	0.547666	0.440646
12.18_629.40955m/z	629.41	12.18	Neg	0.213104	0.389132	0.190005	0.228782	0.295611	0.238359	0.252824	0.189387	0.525532	0.620157	0.544432	0.573235	0.563565	0.470385	0.687789	0.507659	0.634482	0.674675	0.664297	0.717382	0.5592	0.718434	0.652951	0.660203	0.290767	0.346553	0.33194	0.292205	0.329266	0.325945	0.273049	0.297251	0.960013	0.818652	0.702065	0.979854	0.791433	0.69588	0.782036	0.945322	0.910454	1.00029	0.996132	1.02685	0.949039	0.909492
2.27_908.29196m/z	908.292	2.27	Neg	0.0120084	0.0154707	0.0138879	0.0138638	0.00876701	0.011242	0.0121375	0.0136698	0.00645032	0.00507407	0.00657285	0.00452017	0.00663347	0.00698481	0.00686276	0.00418314	0.00254938	0.00475766	0.00568731	0.00533753	0.00562803	0.00646835	0.00946103	0.00569847	0.143373	0.151324	0.128666	0.13539	0.131285	0.13402	0.132929	0.179683	0.0054966	0.00282399	0.00283357	0.00304085	0.00181375	0.00389707	0.00442858	0.00444624	0.00410787	0.00299818	0.00205125	0.00438095	0.0046129	0.00332402
2.64_642.13530m/z	642.135	2.64	Neg	0.15228	0.173728	0.185032	0.223051	0.154779	0.166451	0.152425	0.182482	0.0790251	0.0777702	0.0982785	0.0823112	0.0817951	0.0991969	0.0918739	0.0802284	0.0764393	0.0831207	0.0688279	0.0781973	0.0855479	0.0689718	0.101161	0.0803238	0.166816	0.170807	0.164514	0.148696	0.143365	0.154938	0.151138	0.192492	0.0142877	0.0141485	0.0212678	0.0160918	0.0154811	0.0232068	0.0178209	0.0165956	0.0191522	0.017617	0.0178379	0.0160566	0.0258106	0.0171856
10.16_515.40448m/z	515.404	10.16	Neg	3.06189	3.2227	3.32059	2.65416	2.3958	3.65415	3.27368	2.6421	5.94197	5.20047	4.44152	5.77277	5.98787	5.07718	5.33417	6.2345	7.56422	6.46869	5.89688	5.97575	6.91701	7.10135	7.202	6.73227	2.88851	2.79404	3.03729	3.0295	3.68827	3.38494	3.4418	3.25407	4.88739	6.37253	5.52704	5.59977	6.37756	5.93968	4.88018	7.08503	6.41747	5.43175	6.44377	5.74678	5.86678	6.00449
10.58_528.39103m/z	528.391	10.58	Neg	1.12129	1.00372	1.24065	1.19349	1.2683	1.11859	1.10003	1.16368	1.66393	1.77862	1.59294	1.65794	1.64362	1.4664	1.65422	1.60633	2.1298	1.42214	1.98844	1.52071	1.54125	1.7008	1.62872	1.70455	0.849607	0.817497	0.862532	0.841004	0.799631	0.757774	0.750009	0.635214	1.5309	1.68705	1.77005	1.57565	1.64277	1.49531	1.49229	1.59803	1.47501	1.40179	1.57585	1.58315	1.51895	1.50925
9.44_474.26280m/z	474.263	9.44	Neg	5.016	3.47791	5.32816	5.24018	6.25818	4.55327	4.09533	4.83359	0.859299	1.07137	1.12717	1.09026	0.713364	1.52721	0.479314	0.805587	0.621875	0.57334	0.281611	0.394975	0.742413	0.402461	0.519831	0.505215	6.65423	6.74263	7.27256	6.60882	6.33389	6.47086	6.80713	4.7609	0.26215	0.435066	0.39766	0.561161	0.275786	0.399274	0.386964	0.200428	0.371835	0.338236	0.328585	0.262792	0.549152	0.344376
14.1_709.48104m/z	709.481	14.1	Neg	1.47691	1.74194	1.55652	1.69903	1.0998	1.0627	1.35089	0.964755	0.409896	0.400789	0.398253	0.354798	0.439732	0.346834	0.841196	0.361894	1.93918	0.29407	0.842823	0.918533	0.757607	1.45025	1.50592	1.1012	22.388	12.6447	42.9196	59.8901	56.9895	76.1039	25.1035	31.5495	0.729815	0.58678	0.664356	0.6072	0.614113	0.534712	0.548028	0.651466	0.625115	0.678101	0.681821	0.65967	0.589428	0.650019
12.18_609.50968m/z	609.51	12.18	Neg	52.441	40.1678	46.1114	46.7504	54.4967	45.4201	42.5014	43.7998	28.0481	32.2576	27.759	24.589	26.1923	28.1723	23.1603	26.057	12.9033	13.8915	8.54318	10.3975	15.1977	11.8575	10.7156	11.9295	27.8489	26.6648	28.5932	25.3971	24.0375	23.63	24.2146	19.7689	21.7902	29.0545	34.8229	24.3016	35.2239	31.5285	27.6881	7.55281	10.767	8.55251	8.62308	8.94149	9.43968	11.4424
13.5_477.32576m/z	477.326	13.5	Neg	2.6291	2.51296	2.84729	2.67455	2.30488	2.42969	2.11509	2.28354	3.24234	3.21354	3.465	3.30219	3.26262	3.16633	3.5397	3.25862	3.35337	3.3133	3.14777	2.97112	2.93579	2.88842	4.10295	3.24468	1.61985	1.5178	1.76206	1.47442	1.55508	1.40866	1.69811	1.38339	1.29243	1.71291	1.45503	1.37863	1.5821	1.38712	1.38593	1.51828	1.47606	1.74019	1.38992	1.73202	1.32582	1.47383
9.98_602.34644m/z	602.346	9.98	Neg	4.10831	2.77231	4.22578	3.91052	4.66261	3.48374	3.32691	3.37125	0.846064	0.900314	1.0752	0.703474	0.566627	0.969272	0.653766	0.80073	0.251644	0.231579	0.19218	0.22025	0.21574	0.199976	0.214098	0.217924	4.31175	4.28446	4.62687	4.22268	4.13039	4.199	4.19521	2.83744	0.26016	0.185995	0.179171	0.274589	0.207046	0.188977	0.260749	0.227481	0.253355	0.27077	0.276562	0.341606	0.500133	0.336157
9.98_582.30718m/z	582.307	9.98	Neg	1.25302	0.88309	1.15999	1.1645	1.35651	1.07059	0.992018	1.01847	0.378933	0.484033	0.470955	0.380806	0.346634	0.44524	0.359883	0.411882	0.27799	0.216933	0.201144	0.182356	0.33619	0.237821	0.240429	0.241837	1.36877	1.39337	1.48831	1.40038	1.2579	1.29021	1.42568	1.02567	0.236857	0.202814	0.219523	0.247176	0.260286	0.204823	0.23632	0.18848	0.295256	0.23505	0.222645	0.691406	24.7265	3.81598
11.41_479.37142m/z	479.371	11.41	Neg	0.656623	0.51735	0.65961	0.54976	0.627086	0.618922	0.481336	0.518143	0.842603	0.992344	0.86266	0.984708	0.874772	0.819753	0.850935	0.898957	0.909134	0.911245	0.835511	0.872481	0.748341	0.957563	0.892788	0.875295	0.5549	0.61536	0.606946	0.669641	0.613251	0.566889	0.605034	0.587216	0.330108	0.349019	0.312832	0.311634	0.323377	0.28672	0.299291	0.346474	0.268391	0.30824	0.301832	0.263775	0.265843	0.278976
1.26_359.07479m/z	359.075	1.26	Neg	0.187928	0.211036	0.157467	0.194648	0.123454	0.196626	0.22491	0.188852	0.0609879	0.067282	0.0545392	0.0911565	0.0635583	0.101565	0.0681182	0.0837663	0.0524411	0.0408862	0.0508075	0.0486256	0.0577212	0.0449117	0.0719789	0.0524818	0.0935992	0.109753	0.0920214	0.111632	0.0984586	0.106681	0.107222	0.10661	0.0368634	0.0345815	0.0351306	0.0433501	0.0388884	0.0306045	0.0416837	0.0420739	0.0433263	0.0518009	0.0420077	0.0595366	0.0625424	0.0495921
11.98_408.30995m/z	408.31	11.98	Neg	0.371247	0.33095	0.35883	0.403881	0.376636	0.356273	0.317004	0.329121	0.516838	0.545154	0.580746	0.461393	0.460669	0.528606	0.469657	0.520575	0.428305	0.574421	0.441988	0.353277	0.491211	0.546907	0.533477	0.481369	0.342321	0.358219	0.379008	0.356915	0.339315	0.345489	0.33209	0.286732	0.491175	0.6214	0.554056	0.549494	0.646789	0.618315	0.604037	0.463549	0.507982	0.498436	0.440073	0.501662	0.578151	0.485655
13.54_665.49856m/z	665.499	13.54	Neg	0.424695	0.325797	0.392121	0.31536	0.397038	0.356085	0.307206	0.289866	0.776151	0.915895	0.674247	0.814328	0.961224	0.781557	0.875703	0.8901	1.77912	1.03412	0.922039	0.964225	1.02523	1.07387	0.938075	1.10524	0.363886	0.363979	0.378203	0.39263	0.41948	0.363967	0.428186	0.328181	0.931783	0.952226	1.00278	0.863508	0.855811	0.877717	0.96336	0.993582	0.868187	1.00443	1.06727	1.14361	0.804714	0.99528
7.66_293.21256m/z	293.213	7.66	Neg	4.19956	3.63712	4.95266	5.18274	5.33023	3.70882	3.06661	4.04419	15.8458	13.9775	17.2826	13.1994	16.4014	14.7186	20.4005	19.1297	17.205	13.9243	17.7624	12.5869	12.8402	9.34572	13.4025	13.8667	3.35931	2.84326	4.44176	3.08346	2.66358	3.24501	3.13678	1.5446	16.8342	25.3556	14.9093	22.2152	17.6221	22.6346	17.9074	26.6038	22.9426	25.4519	24.4091	29.7351	34.3086	24.5857
8.37_407.24048m/z	407.24	8.37	Neg	0.0796314	0.0686749	0.0851898	0.0896123	0.128009	0.0650053	0.0588757	0.0657294	0.277092	0.265175	0.279226	0.251142	0.311481	0.248598	0.382928	0.309524	0.326997	0.229811	0.335053	0.249358	0.229486	0.184689	0.245249	0.257235	0.0761343	0.066291	0.0906955	0.0738222	0.0798219	0.067428	0.0677917	0.0532882	0.360066	0.368199	0.248411	0.368077	0.305197	0.337676	0.33096	0.420142	0.406876	0.430716	0.421795	0.434982	0.437473	0.413042
0.6_258.94576m/z	258.946	0.6	Neg	0.126468	0.0656158	0.135344	0.075798	0.178882	0.0733902	0.0494861	0.07434	0.310817	0.266719	0.236273	0.247876	0.314343	0.236088	0.277544	0.293775	0.382985	0.284196	0.263243	0.269092	0.343865	0.450988	0.358591	0.336137	0.324569	0.353495	0.347337	0.386616	0.350405	0.333116	0.311678	0.368228	0.366179	0.487622	0.394194	0.420081	0.338518	0.421791	0.499874	0.295882	0.349002	0.338244	0.384635	0.245709	0.279929	0.326498
5.63_615.12980m/z	615.13	5.63	Neg	0.0350271	0.0242385	0.0303831	0.0326057	0.0367995	0.0275263	0.0281725	0.0273602	0.0802945	0.0851734	0.0961145	0.0710933	0.0982671	0.0904312	0.0982813	0.0753007	0.101386	0.119494	0.100341	0.0828317	0.110064	0.0881454	0.123947	0.103744	0.0216921	0.0238502	0.0227029	0.0234409	0.0222058	0.0212973	0.0193193	0.0146809	0.0687243	0.0939416	0.0747854	0.0904051	0.104198	0.0983853	0.0972544	0.0882991	0.110309	0.094947	0.0992246	0.0884882	0.126371	0.0924338
12.56_437.90412m/z	437.904	12.56	Neg	0.2348	0.261166	0.232363	0.237403	0.250439	0.193812	0.210138	0.223282	0.175807	0.149243	0.177113	0.150471	0.151279	0.196794	0.166768	0.164783	0.0620566	0.0906352	0.0896359	0.0475693	0.0564888	0.0796127	0.0761202	0.0717312	0.133406	0.135653	0.123814	0.116297	0.0921238	0.0913392	0.127165	0.104077	0.140182	0.168378	0.188552	0.141803	0.145058	0.149575	0.158579	0.0685567	0.0922628	0.0703227	0.0600674	0.0607321	0.0696869	0.0761003
13.7_340.28343m/z	340.283	13.7	Neg	0.171687	0.178626	0.187302	0.181139	0.153388	0.159131	0.149591	0.157354	0.224154	0.2131	0.260563	0.23586	0.220151	0.231289	0.202769	0.251671	0.221404	0.248877	0.20361	0.194174	0.221746	0.231567	0.250706	0.224583	0.0843022	0.0755119	0.100282	0.0780915	0.0831092	0.0804847	0.0945206	0.0746106	0.133964	0.181476	0.171581	0.158063	0.199504	0.178165	0.151239	0.167451	0.168535	0.138721	0.155888	0.147151	0.164509	0.148419
10.08_506.31284m/z	506.313	10.08	Neg	0.388181	0.266002	0.340925	0.345889	0.38518	0.306211	0.317738	0.297992	0.156062	0.16483	0.18446	0.149303	0.133311	0.173029	0.136757	0.142238	0.114008	0.107221	0.100793	0.107611	0.102477	0.0907373	0.107999	0.104406	0.442611	0.47183	0.482598	0.453743	0.45022	0.405248	0.452754	0.319349	0.101756	0.0978642	0.0754915	0.0974368	0.0912373	0.0819857	0.0919311	0.116529	0.105563	0.136891	0.120017	0.131885	0.099345	0.115532
2.3_587.11952m/z	587.12	2.3	Neg	0.867209	0.827125	1.05368	1.16584	0.975361	0.947074	0.889552	1.02239	0.541778	0.537705	0.554766	0.518159	0.535311	0.582105	0.632177	0.517561	0.377555	0.477143	0.446308	0.378402	0.416772	0.37216	0.479981	0.421189	1.07663	1.11042	1.12841	1.07329	0.986887	1.01971	1.04293	1.08304	0.169386	0.186162	0.224502	0.179292	0.20792	0.224336	0.218885	0.183491	0.19634	0.182904	0.176682	0.17744	0.211403	0.181275
10.79_473.28908m/z	473.289	10.79	Neg	1.19306	1.00343	1.18509	1.09771	1.22275	0.997249	0.928843	0.962139	1.75743	1.3852	1.59016	1.59701	1.53484	1.46197	1.69013	1.60707	1.86664	1.52277	1.69095	1.44739	1.61308	1.59509	1.7173	1.63617	0.9485	0.805119	0.841579	0.734806	0.810198	0.615636	0.762244	0.573306	2.10352	1.79397	1.91849	1.68904	1.63669	1.64208	1.61307	1.70669	1.94847	1.8482	1.7644	1.72201	1.65645	1.72388
7.96_291.19686m/z	291.197	7.96	Neg	0.738215	0.646475	0.833316	0.848325	1.03834	0.734651	0.595984	0.724164	2.02982	2.52032	2.41804	2.32836	2.43487	2.26525	3.1725	2.68779	2.41041	1.84892	2.52406	1.99773	2.10254	1.90169	2.40066	2.16943	0.695442	0.78522	0.977201	0.882283	0.867366	0.819445	0.841216	0.587624	5.3321	5.28457	4.44321	5.25693	5.58453	4.2339	4.66217	5.23205	5.89028	5.37223	5.12717	5.96114	5.71202	5.41715
1.89_600.12194m/z	600.122	1.89	Neg	0.221926	0.240992	0.270402	0.320842	0.246142	0.224527	0.212076	0.262502	0.119874	0.129888	0.157072	0.105021	0.139146	0.137536	0.153964	0.126747	0.0931354	0.115698	0.103806	0.0843554	0.0871916	0.0663303	0.116876	0.0953419	0.195277	0.197701	0.174019	0.186767	0.172052	0.169146	0.176155	0.27009	0.0358643	0.0418726	0.055688	0.0405515	0.0432728	0.0565933	0.048085	0.0501864	0.0500219	0.0448844	0.0451675	0.0496276	0.079649	0.0507521
14.63_692.47972m/z	692.48	14.63	Neg	0.264399	0.2591	0.23789	0.275033	0.260522	0.237388	0.211887	0.254525	0.345437	0.407942	0.376013	0.401787	0.372037	0.435315	0.383508	0.377096	0.432068	0.417739	0.387296	0.396031	0.378074	0.40687	0.478405	0.413783	0.317982	0.352413	0.327228	0.331819	0.252712	0.285737	0.30482	0.321392	0.460021	0.581384	0.643178	0.444078	0.531055	0.525094	0.396562	0.566101	0.389975	0.498255	0.512374	0.443202	0.354006	0.435851
3.32_431.09838m/z	431.098	3.32	Neg	3.43819	4.10589	3.80647	4.7125	3.40421	3.95062	3.57801	3.99616	9.46919	10.8814	11.707	8.97116	10.7564	10.1582	12.1645	9.01034	10.2733	11.403	10.5375	9.82443	11.5134	8.36242	13.2358	10.7357	50.2665	51.7774	51.3781	49.2091	44.2027	44.2829	44.9771	48.0892	5.07162	5.97869	8.21593	4.97735	6.14234	6.79918	6.59303	6.24984	9.28727	8.22414	7.86597	8.74817	10.6134	7.88607
4.48_284.10170m/z	284.102	4.48	Neg	0.696723	0.542461	0.719094	0.799401	0.768821	0.653091	0.552058	0.757851	1.03593	1.17363	1.20391	1.07304	1.13474	1.1151	1.16463	1.01022	1.0631	1.24511	1.12434	0.950223	1.15428	1.04171	1.42437	1.14331	0.991201	1.06161	1.03538	1.1514	1.03082	0.982582	0.973836	0.905027	0.401299	0.406938	0.502831	0.382789	0.464377	0.43859	0.455364	0.458631	0.598723	0.552409	0.534779	0.491226	0.556762	0.510975
9.47_659.33745m/z	659.337	9.47	Neg	0.894232	0.571262	0.867165	0.789441	1.01287	0.732589	0.724211	0.699861	0.143461	0.153626	0.176582	0.132168	0.101305	0.149109	0.0973508	0.0794525	0.155649	0.118661	0.0799732	0.100423	0.120216	0.0855211	0.081904	0.10605	1.43745	1.37685	1.49841	1.40141	1.38978	1.38089	1.38967	0.974119	0.0981291	0.0693522	0.0585108	0.0997616	0.0557774	0.0795096	0.0871018	0.0884252	0.0999624	0.137224	0.107971	0.140012	0.140371	0.120688
1.97_221.06923m/z	221.069	1.97	Neg	0.0306991	0.0304212	0.0310756	0.0388412	0.0327433	0.0289082	0.0325523	0.0320754	0.0212255	0.023261	0.0245251	0.0224878	0.0244703	0.0258549	0.0226657	0.0208915	0.0163415	0.0189788	0.0153587	0.0159394	0.0198448	0.0135127	0.0188571	0.0169761	0.0968081	0.0923283	0.0834333	0.0871367	0.0825308	0.0832434	0.0861046	0.109796	0.0196302	0.0171724	0.0159771	0.0233473	0.0203347	0.0182844	0.0186861	0.0186103	0.0222807	0.0255459	0.0229387	0.0268005	0.0305678	0.0259313
2.3_653.17210m/z	653.172	2.3	Neg	0.0397297	0.0961162	0.043249	0.0662973	0.0384031	0.0592644	0.0612682	0.055455	0.102071	0.128481	0.13514	0.124289	0.119041	0.133211	0.127405	0.125785	0.124226	0.126296	0.13101	0.10519	0.138527	0.0903363	0.16395	0.125648	2.01735	1.91515	2.0445	1.41705	1.32247	1.58803	1.6046	1.8881	0.042354	0.058407	0.0907573	0.0701004	0.073927	0.0632377	0.0588663	0.0695264	0.109509	0.105205	0.098699	0.126837	0.141204	0.0997807
10.62_772.55052m/z	772.551	10.62	Neg	15.9334	11.9554	15.7899	14.3248	15.9604	14.5315	15.254	13.3059	10.8403	9.96659	10.7138	8.4001	7.15491	10.7884	8.0625	10.4265	4.79442	3.81617	3.56005	4.33	3.76164	3.42287	3.26694	3.8503	8.47131	8.71076	10.0169	8.86072	7.98836	9.40327	9.84135	5.17493	1.09153	1.42714	1.14908	1.50815	1.37534	1.39279	1.31051	0.836351	0.732233	0.680079	0.778016	0.664195	0.833271	0.807141
8.67_342.22522m/z	342.225	8.67	Neg	0.0651359	0.0285466	0.0484435	0.0343224	0.0660718	0.0530585	0.0365991	0.0451821	0.0980319	0.122318	0.0937676	0.107649	0.101439	0.0882972	0.116371	0.10686	0.128937	0.102227	0.113778	0.109657	0.0831043	0.0988663	0.0864868	0.103294	0.042177	0.0572389	0.0452785	0.0554003	0.0561692	0.0505685	0.0565916	0.0364614	0.154712	0.109635	0.165271	0.202633	0.222622	0.176603	0.18791	0.168698	0.159422	0.156293	0.170146	0.176537	0.198723	0.177169
2.35_660.16601m/z	660.166	2.35	Neg	0.0265595	0.0373123	0.0289361	0.034816	0.0216935	0.0266658	0.0283672	0.0274098	0.0117225	0.0152067	0.0133778	0.0158466	0.0130865	0.0189374	0.0143585	0.0120227	0.0121739	0.015912	0.0123618	0.0123624	0.0157147	0.0117791	0.0211478	0.0144931	0.213131	0.246585	0.24139	0.233167	0.397842	0.417179	0.207541	0.196306	0.0037173	0.0055864	0.00971282	0.00410803	0.00973808	0.00601132	0.00595246	0.00869019	0.00838755	0.00950784	0.0111856	0.00658728	0.00941102	0.00815233
1.9_599.12100m/z	599.121	1.9	Neg	0.656197	0.696879	0.750426	0.929404	0.695017	0.672679	0.585571	0.725604	0.344205	0.365599	0.445666	0.323037	0.392078	0.394232	0.434183	0.363947	0.248361	0.345812	0.311812	0.233897	0.252397	0.184358	0.35457	0.275887	0.481683	0.483168	0.419455	0.438656	0.39231	0.2856	0.423715	0.591381	0.102799	0.120666	0.156395	0.112922	0.142702	0.165158	0.146596	0.13701	0.129421	0.135447	0.130846	0.134979	0.210693	0.136534
9.47_658.33506m/z	658.335	9.47	Neg	2.51236	1.60258	2.52588	2.23136	2.85108	2.09372	1.99113	1.99327	0.335526	0.419172	0.455644	0.318016	0.219381	0.416129	0.280698	0.243565	0.177837	0.171549	0.162427	0.169496	0.246057	0.221709	0.238614	0.198241	4.17545	3.99498	4.29203	4.0233	3.88079	3.93905	4.03533	2.83067	0.426345	0.253191	0.190453	0.395145	0.299949	0.264563	0.363714	0.380097	0.402474	0.459754	0.46014	0.534637	0.534954	0.495487
3.8_921.45641m/z	921.456	3.8	Neg	0.0126876	0.0159735	0.0155799	0.0181243	0.0149084	0.0144846	0.0106267	0.018412	0.00300583	0.00845711	0.0058403	0.00834595	0.00522128	0.00682024	0.00498114	0.00386896	0.00389321	0.0039099	0.0039952	0.00506142	0.00521031	0.00444968	0.00537952	0.00455703	0.292698	0.30832	0.248569	0.282806	0.234872	0.224589	0.249581	0.531936	0.0180919	0.0128808	0.0264122	0.0167374	0.0127858	0.0123399	0.0120366	0.0176885	0.0161387	0.0150336	0.0109557	0.0113075	0.0219483	0.0146478
12.81_373.28058m/z	373.281	12.81	Neg	0.0582556	0.0693266	0.0703386	0.067251	0.0860747	0.0703781	0.0630685	0.0667106	0.107541	0.11315	0.117688	0.122232	0.133487	0.105373	0.128587	0.126308	0.11581	0.139058	0.128298	0.117762	0.116026	0.132765	0.139316	0.127005	0.0567492	0.0512704	0.0644974	0.0646556	0.0556074	0.0589387	0.0651581	0.0509344	0.149425	0.137818	0.141244	0.136001	0.136329	0.140781	0.153525	0.148876	0.138542	0.153034	0.137015	0.16964	0.146533	0.150678
12.27_646.42201m/z	646.422	12.27	Neg	0.574408	0.447075	0.588634	0.510818	0.558195	0.43249	0.380948	0.495917	1.35097	1.81237	1.62273	1.25887	1.34278	1.55136	1.82379	1.67392	1.60307	1.64673	1.2789	1.30523	0.895417	0.709902	0.861455	1.18581	0.648573	0.74579	0.741226	0.762394	0.706578	0.704327	0.742533	0.677071	0.654973	0.647842	0.479163	0.622201	0.492557	0.491752	0.577246	1.01357	0.582601	0.724931	0.761844	0.940775	0.923743	0.778028
13.7_706.45751m/z	706.458	13.7	Neg	0.2676	0.258046	0.273614	0.247482	0.259102	0.249903	0.203161	0.22484	0.385277	0.443356	0.4061	0.429054	0.464633	0.402233	0.469161	0.47376	0.858175	0.481645	0.521648	0.413646	0.455851	0.482958	0.518439	0.533195	0.96445	0.619494	1.49661	1.96568	1.80852	2.1853	0.929577	1.17738	0.567037	0.489861	0.469	0.495488	0.442148	0.393435	0.415237	0.610927	0.500122	0.659684	0.590238	0.594341	0.660886	0.58985
10.63_373.21368m/z	373.214	10.63	Neg	0.29765	0.255339	0.309966	0.301238	0.321688	0.257887	0.258512	0.268123	0.350342	0.350996	0.377865	0.37008	0.359193	0.325256	0.35505	0.365695	0.322794	0.348542	0.389692	0.329274	0.388865	0.343751	0.392994	0.359416	0.231948	0.193922	0.21694	0.222038	0.206727	0.204202	0.20711	0.171395	0.44134	0.479886	0.494566	0.453538	0.489125	0.480177	0.462522	0.457798	0.44965	0.487638	0.467635	0.431866	0.437425	0.455871
12.07_689.42383m/z	689.424	12.07	Neg	3.75067	3.11706	3.85802	3.95855	3.71756	3.59402	2.89108	3.33203	4.65558	5.18795	5.26356	5.12997	4.98964	5.46054	4.84161	5.35485	4.36139	5.07503	4.06206	3.64279	5.05358	4.7244	5.46451	4.62625	3.68054	4.27448	5.20013	4.55709	4.35097	4.31215	4.53868	4.68685	5.97195	6.47301	6.89108	6.55347	7.4699	6.79505	6.42734	6.58491	6.58116	6.45491	6.68535	6.58672	8.29963	6.71939
10.16_516.40609m/z	516.406	10.16	Neg	0.992338	1.08682	1.1053	0.874936	0.813921	1.17808	1.08748	0.881036	1.91566	1.66423	1.43909	1.8416	1.94684	1.61583	1.67707	1.9768	2.41183	2.04585	1.86406	1.87469	2.17417	2.23593	2.2667	2.12475	0.963987	0.927949	1.04434	1.02748	1.20829	1.11684	1.13495	1.1027	1.54082	2.04474	1.75118	1.77625	1.99765	1.88858	1.55964	2.21744	1.99728	1.73468	2.04066	1.82762	1.84587	1.89916
3.29_516.07694m/z	516.077	3.29	Neg	0.290535	0.31081	0.289908	0.341823	0.248998	0.327372	0.318232	0.303851	0.489259	0.529994	0.520072	0.465772	0.385506	0.478325	0.406867	0.440407	0.40011	0.475264	0.443888	0.363241	0.415541	0.359238	0.582411	0.434242	0.917915	1.06665	0.962849	1.01644	0.938105	0.921533	0.90342	0.952239	0.183328	0.236662	0.398957	0.16851	0.245392	0.294209	0.242197	0.219151	0.288601	0.250106	0.246686	0.251101	0.252459	0.23551
0.77_242.07403m/z	242.074	0.77	Neg	0.0329741	0.0438895	0.0295844	0.0362881	0.0282362	0.0249946	0.0392238	0.0296254	0.0141972	0.0193444	0.0180285	0.0172717	0.0107551	0.0159504	0.0100225	0.0100531	0.0176456	0.0292676	0.0113157	0.00909947	0.050024	0.0177116	0.0579549	0.0275741	0.0357846	0.0325171	0.0341067	0.0270697	0.0304975	0.0297967	0.0294867	0.0223336	0.00707189	0.0134738	0.0140254	0.00525476	0.0098738	0.0100088	0.0196015	0.0100275	0.0861824	0.0203494	0.0218239	0.0117902	0.0208648	0.0261734
2.17_859.22733m/z	859.227	2.17	Neg	0.0200101	0.018237	0.0193721	0.0290872	0.0173154	0.0183912	0.0244088	0.0238145	0.0032886	0.00558614	0.00669596	0.00688115	0.00638421	0.00635785	0.00685507	0.0042762	0.00574025	0.00398715	0.0060286	0.00535307	0.00816687	0.00653449	0.00678114	0.00608451	0.2483	0.28232	0.246991	0.287677	0.26791	0.264948	0.257662	0.259158	0.00276775	0.00575063	0.0048477	0.00478304	0.00323581	0.0059181	0.00324896	0.00413354	0.00562961	0.00383978	0.00597335	0.00458067	0.00525255	0.00483052
8.98_373.26189m/z	373.262	8.98	Neg	0.0124048	0.0127394	0.0140558	0.0111691	0.0119071	0.0159927	0.0144821	0.0112569	0.0465375	0.0730503	0.0613571	0.0737213	0.069817	0.0630817	0.0690203	0.0827513	0.0912441	0.0884045	0.110312	0.0670819	0.0869203	0.0959824	0.107027	0.0924246	0.0665433	0.0649047	0.0656154	0.0792743	0.074583	0.0630209	0.0832775	0.05586	0.0706461	0.0838496	0.0849038	0.0725161	0.0860935	0.0545909	0.0620068	0.0890396	0.0796173	0.0892269	0.0972096	0.0849225	0.0864565	0.0864147
9.48_577.33390m/z	577.334	9.48	Neg	6.3267	3.83294	6.31859	5.67199	7.21676	5.20296	5.05942	4.92664	0.805001	0.923955	0.962631	0.739872	0.446746	0.973159	0.365205	0.445574	0.683248	0.561148	0.278509	0.862777	0.56249	0.486677	0.540869	0.56796	11.4289	10.3507	11.6526	10.5491	10.0511	10.401	10.7486	7.04672	0.379269	0.292858	0.270164	0.406018	0.273358	0.275648	0.331621	0.320598	0.551471	0.498954	0.472312	0.528043	0.793401	0.540655
15.25_606.47013m/z	606.47	15.25	Neg	1.31803	1.34021	1.36637	1.10908	1.26432	1.43594	1.39589	1.08083	0.832188	0.741959	0.763493	0.844337	0.877674	0.83428	0.837748	0.877137	0.58503	0.589169	0.57352	0.642584	0.537776	0.465144	0.592127	0.569336	0.587721	0.573427	0.606579	0.578911	0.560021	0.696698	0.638616	0.534474	0.797549	0.773964	0.964274	0.842757	0.934224	0.835317	0.922268	0.93491	0.966643	0.75015	0.803164	0.811039	0.754874	0.844175
2.15_327.04652m/z	327.047	2.15	Neg	0.142962	0.102524	0.142207	0.143302	0.132383	0.126577	0.0953123	0.117495	0.0501587	0.0780351	0.0660451	0.069742	0.0596964	0.076008	0.0546962	0.0461104	0.0558088	0.0450863	0.0330285	0.0339485	0.133617	0.0358627	0.0573842	0.0563908	0.0456752	0.0846896	0.076908	0.0862241	0.0544466	0.0830781	0.0740622	0.0933903	0.0766966	0.0632054	0.0378483	0.0956637	0.0431859	0.0616634	0.0721529	0.109575	0.0990147	0.120693	0.111045	0.195423	0.150717	0.126999
2.39_500.10743m/z	500.107	2.39	Neg	0.0888294	0.0754981	0.104834	0.112688	0.089505	0.0958019	0.0950051	0.0961755	0.05568	0.0537339	0.0581394	0.0505978	0.057701	0.0583773	0.0720457	0.0558608	0.0374142	0.0513486	0.0564564	0.0368399	0.0449971	0.0366349	0.0587253	0.0460595	0.114016	0.127797	0.124539	0.123844	0.10808	0.111197	0.109842	0.126258	0.0177575	0.0140852	0.0214843	0.0206723	0.0187114	0.0277113	0.0232664	0.0222642	0.0208463	0.0198243	0.0210254	0.0189164	0.0293691	0.0215496
9.84_555.28438m/z	555.284	9.84	Neg	2.08915	1.84653	2.08415	2.04254	2.22601	1.92721	1.84238	1.89501	2.80667	3.0193	3.34893	2.79102	3.17864	3.11008	2.93042	3.46171	5.77191	3.84693	4.16523	3.47464	4.89728	3.90383	5.65178	4.53023	0.923729	0.722727	0.904838	0.806051	0.853375	0.89528	0.923146	0.77039	2.14274	3.59408	2.8157	3.33204	3.30224	3.71176	3.44838	4.4797	5.63195	3.90235	4.08032	4.18854	10.3809	5.04702
7.66_375.21524m/z	375.215	7.66	Neg	0.803408	0.697943	0.936619	0.968932	1.01498	0.704073	0.592076	0.766771	2.55549	2.22602	2.74392	2.10529	2.60922	2.33548	3.3403	2.91047	2.66859	2.15662	2.70765	1.98669	1.99102	1.52693	2.07796	2.15935	0.664109	0.5644	0.831724	0.600028	0.557264	0.626545	0.597705	0.341145	3.0677	3.78521	2.38045	3.80789	2.97585	3.4983	3.21343	4.03472	3.83993	4.00322	3.88851	4.74031	5.00045	4.02405
2.94_479.10770m/z	479.108	2.94	Neg	0.0464492	0.0533503	0.0577471	0.0577533	0.0561069	0.0549052	0.043713	0.0568837	0.0938611	0.0872412	0.0985646	0.0749669	0.0863174	0.0871786	0.103731	0.0939269	0.114781	0.0873196	0.0859956	0.0783887	0.109985	0.0732236	0.105326	0.0935742	0.28141	0.288979	0.291558	0.277333	0.230061	0.25864	0.27564	0.25351	0.0896539	0.0580114	0.0597705	0.0859128	0.0667527	0.0658049	0.0766499	0.0830252	0.0886067	0.100565	0.0926341	0.112021	0.126678	0.105928
10.03_616.28546m/z	616.285	10.03	Neg	0.219726	0.173301	0.224681	0.24182	0.259052	0.215573	0.216756	0.21901	0.129908	0.125245	0.132244	0.103846	0.108911	0.130504	0.143991	0.131745	0.100373	0.313567	0.103727	0.0903681	0.0943441	0.070471	0.10161	0.124923	0.32635	0.352815	0.391914	0.364702	0.347722	0.354927	0.360739	0.292067	0.106341	0.0985187	0.0768666	0.106291	0.0907315	0.0885055	0.101283	0.0948436	0.105319	0.099874	0.106712	0.12103	0.136734	0.114565
9.47_576.33092m/z	576.331	9.47	Neg	20.3074	12.1753	19.9716	18.0345	23.0319	16.6545	15.9261	15.7053	2.30368	2.82125	2.98444	2.286	1.47251	3.07685	1.0254	1.47579	0.750324	0.854369	0.513875	0.611605	1.3499	1.19775	1.43794	0.959394	34.0636	33.7541	37.6027	34.069	33.0055	33.2078	34.9048	22.7022	0.319948	0.290617	0.513931	0.343128	0.255782	0.268413	0.32572	0.288049	0.790312	0.452837	0.451095	0.425836	0.528952	0.475709
12.25_580.52939m/z	580.529	12.25	Neg	2.63163	2.23795	2.8552	2.71495	2.68648	2.67111	2.34607	2.46363	3.4819	3.55715	3.53518	3.50637	3.33251	3.73507	3.419	3.6395	3.57997	4.07097	3.34148	3.10024	3.38633	3.51193	3.54991	3.50583	1.44519	1.42128	1.56703	1.43711	1.32437	1.3636	1.39153	1.22723	2.56989	3.1747	3.30775	2.54453	3.2794	3.27453	2.90377	2.84749	2.95824	2.55674	2.56437	2.56527	2.64881	2.56141
1.45_613.17671m/z	613.177	1.45	Neg	0.186933	0.148058	0.205324	0.223195	0.185313	0.166408	0.135425	0.155448	0.0510891	0.0680264	0.0697148	0.0694244	0.0780158	0.0730599	0.0795439	0.0597297	0.0464208	0.0595151	0.0501161	0.04436	0.0773475	0.0690952	0.0714396	0.0597563	0.823179	0.850814	0.662211	0.741761	0.729877	0.7674	0.735605	1.33425	0.0244474	0.0293031	0.0517478	0.0358701	0.0405586	0.0392247	0.0423771	0.0392372	0.0468855	0.0391067	0.0455287	0.0403508	0.0652239	0.0454126
1.76_533.12856m/z	533.129	1.76	Neg	0.0391441	0.04992	0.0385581	0.051543	0.03016	0.0405553	0.044124	0.0384238	0.0151321	0.0159084	0.0253526	0.0216386	0.0207929	0.023031	0.0283153	0.0225718	0.0160868	0.0309388	0.0227618	0.02493	0.0766113	0.0284012	0.0368489	0.033797	0.222055	0.221259	0.181423	0.206316	0.201054	0.21343	0.203624	0.259761	0.0246104	0.0266791	0.0206582	0.0403412	0.0248972	0.0277447	0.0310654	0.0414679	0.0519786	0.04915	0.04502	0.0479323	0.0558937	0.046368
10.63_469.25790m/z	469.258	10.63	Neg	0.598689	0.540277	0.637905	0.50012	0.627368	0.594995	0.524377	0.521511	0.773153	0.836249	0.732225	0.734894	0.745964	0.797537	0.75766	0.796743	0.962149	0.991571	0.983822	0.888881	1.09833	1.16667	1.00425	1.01367	0.286713	0.323187	0.332518	0.313315	0.283181	0.276411	0.300995	0.312877	0.393441	0.511224	0.53718	0.463205	0.535851	0.456292	0.446914	0.579331	0.566797	0.470588	0.560055	0.457894	0.564034	0.519684
12.05_413.29086m/z	413.291	12.05	Neg	50.4376	62.6747	63.8257	70.9568	63.0957	54.707	58.6724	58.0086	43.0115	38.6454	49.182	38.071	40.5643	45.4945	36.1211	44.4892	22.4324	29.9375	16.9809	16.0972	31.4311	17.5125	22.1311	22.3604	61.0015	55.3477	64.1721	46.7407	44.5006	46.7839	45.4203	43.7267	20.2081	24.944	23.4931	25.6266	20.0087	26.8629	23.4832	10.3458	16.2535	13.0536	12.7422	13.9232	15.4405	14.6197
2.53_336.08084m/z	336.081	2.53	Neg	0.0824394	0.0684378	0.0861857	0.0887468	0.0967109	0.0797142	0.076333	0.0831303	0.0343413	0.0635792	0.0305434	0.0500948	0.0317294	0.0559919	0.0369841	0.0371791	0.0183355	0.0217497	0.0230804	0.0219731	0.0184654	0.0364398	0.0276749	0.0239598	0.0564172	0.0566371	0.0621101	0.0624121	0.0523071	0.0563553	0.0572907	0.0504906	0.0346697	0.0452766	0.0427004	0.0412364	0.0581409	0.0389046	0.0530085	0.0284784	0.0356321	0.0351835	0.0332506	0.0298723	0.0353051	0.0346464
15.27_604.47131m/z	604.471	15.27	Neg	3.41175	3.18187	3.4223	2.72021	3.1832	3.60894	3.49902	2.73237	2.00053	1.76894	1.8739	2.02194	2.15078	2.05078	2.00661	2.12911	1.36874	1.41283	1.34015	1.55628	1.31517	1.19076	1.46456	1.37836	1.48796	1.4645	1.52833	1.36741	1.28519	1.65243	1.55132	1.2688	1.91664	1.87497	2.40598	2.03678	2.25368	2.02625	2.28046	2.22367	2.33718	1.77019	1.86156	1.95058	1.71372	1.99484
11.53_448.27727m/z	448.277	11.53	Neg	0.227294	0.26457	0.209215	0.221534	0.196275	0.241223	0.210362	0.211561	0.4806	0.544373	0.483627	0.556836	0.470557	0.422831	0.350598	0.436956	0.506173	0.590599	0.482616	0.479795	0.605952	0.650026	0.687073	0.571748	0.227431	0.25989	0.268702	0.238073	0.262328	0.232622	0.211692	0.191924	0.429056	0.51729	0.541132	0.451588	0.450035	0.405214	0.412918	0.447749	0.487595	0.507357	0.489563	0.409647	0.423193	0.461946
4.79_287.22290m/z	287.223	4.79	Neg	0.546316	0.353405	0.492732	0.508184	0.568791	0.424368	0.324124	0.44151	1.05057	0.831878	1.09808	0.849805	1.14254	1.09119	0.94488	0.816074	0.625583	0.735807	0.565543	0.614998	0.70089	0.826057	0.698993	0.681124	2.19435	2.37505	2.31832	2.4181	2.01677	1.81831	2.00911	2.53753	1.44443	1.23877	1.22524	1.50214	0.832272	1.20293	1.20353	0.923488	0.993554	1.00757	0.958209	1.06839	1.53916	1.16939
2.83_698.15575m/z	698.156	2.83	Neg	0.06509	0.070679	0.0651094	0.0932952	0.0615059	0.0577271	0.063438	0.0711843	0.0316175	0.0362584	0.0311875	0.0307085	0.0401513	0.0426445	0.0330157	0.0366048	0.0254603	0.0270257	0.0287902	0.0236553	0.0292361	0.0199542	0.0307866	0.0264155	0.179351	0.184132	0.174116	0.179348	0.128784	0.167881	0.169737	0.170922	0.015584	0.0141572	0.021055	0.0127686	0.0231821	0.0200623	0.0197988	0.0121147	0.0194083	0.0144936	0.0153937	0.017313	0.024023	0.016149
8.46_340.25706m/z	340.257	8.46	Neg	0.0272261	0.0305171	0.0256921	0.0279708	0.0345576	0.0226151	0.0187757	0.0242161	0.100566	0.105989	0.12557	0.117239	0.115945	0.112903	0.157388	0.147451	0.215005	0.197538	0.190146	0.156261	0.160297	0.134702	0.170348	0.1749	0.0148555	0.0190667	0.0205672	0.0166685	0.0203417	0.0203264	0.0229745	0.0128597	0.126805	0.142002	0.0996245	0.160416	0.120111	0.116953	0.120338	0.24943	0.178917	0.234669	0.222692	0.267861	0.284901	0.224543
12.51_363.25211m/z	363.252	12.51	Neg	32.9059	30.7788	32.3275	33.2922	32.9077	30.9134	30.8644	30.867	37.8681	36.0877	38.21	37.3276	35.4251	36.5864	34.8577	37.4494	37.1247	41.443	38.0674	33.5535	40.2966	39.6609	41.639	38.8265	28.3657	28.5599	28.147	28.806	26.6275	26.875	26.8717	26.0966	33.4635	36.7938	37.9411	32.1594	32.6313	36.6276	33.2428	34.1876	33.6517	33.8542	33.9349	31.2907	26.9991	31.1081
5.65_331.07091m/z	331.071	5.65	Neg	0.0925195	0.0853702	0.0966615	0.109851	0.106573	0.0897665	0.0714361	0.08692	0.248594	0.313105	0.369574	0.281331	0.254197	0.29918	0.25302	0.216596	0.282494	0.310749	0.280468	0.233141	0.292188	0.275451	0.502268	0.310966	0.0741809	0.0730802	0.0810608	0.0700146	0.0747245	0.063457	0.0615233	0.0483358	0.197072	0.227454	0.249667	0.191651	0.226885	0.235028	0.240812	0.217047	0.292355	0.261115	0.259753	0.25683	0.294233	0.250273
13.26_833.50289m/z	833.503	13.26	Neg	0.413147	0.382895	0.468978	0.4614	0.471163	0.482429	0.396201	0.405905	0.590552	0.733184	0.624644	0.732894	0.683833	0.633597	0.669533	0.67479	0.641162	0.594692	0.525458	0.587606	0.532146	0.539713	0.560307	0.568726	0.707758	0.668662	0.685407	0.668955	0.676151	0.638145	0.686918	0.625737	0.805662	0.831284	0.804489	0.722198	0.805819	0.66329	0.676529	1.00434	0.866603	0.883319	0.947254	0.834931	0.836712	0.867813
4.53_757.17786m/z	757.178	4.53	Neg	1.3725	1.12638	1.39789	1.50942	1.25334	1.14422	1.05684	1.30243	1.74359	1.95964	1.95891	1.75839	1.99775	1.89248	2.0383	1.83579	1.81473	2.07935	2.02447	1.67398	1.88938	1.77029	2.32573	1.9397	1.87339	1.93497	1.86268	1.99167	1.74037	1.66218	1.71428	1.64718	0.776933	1.08587	1.12305	0.982454	1.218	1.13698	1.09097	1.05713	1.17982	1.07463	1.00617	1.04465	1.25475	1.0377
10.09_561.31591m/z	561.316	10.09	Neg	1.68588	1.12142	1.73826	1.6893	2.05958	1.62511	1.44444	1.53991	0.479393	0.595311	0.596591	0.50118	0.353277	0.644623	0.382524	0.426383	0.265041	0.260304	0.188846	0.203614	0.231843	0.197885	0.206191	0.221961	2.76105	3.11883	3.06898	3.06937	2.83982	3.0606	3.27241	2.21066	0.448112	0.253568	0.197959	0.456039	0.31899	0.254227	0.417758	0.397099	0.453752	0.49244	0.494787	0.583259	0.615525	0.548625
12.24_949.50569m/z	949.506	12.24	Neg	0.203518	0.260822	0.23477	0.270681	0.234828	0.233733	0.249407	0.24814	0.148812	0.173651	0.158591	0.186221	0.178937	0.147092	0.195986	0.188002	0.063292	0.0639842	0.0787252	0.0816336	0.0497483	0.117275	0.0951591	0.0785454	0.430564	0.409086	0.491109	0.417728	0.397401	0.388706	0.350735	0.470835	0.151798	0.133796	0.108887	0.157132	0.147227	0.109786	0.182249	0.125052	0.145627	0.144258	0.116626	0.151443	0.170749	0.145361
10.11_982.55714m/z	982.557	10.11	Neg	0.35008	0.259319	0.351648	0.331567	0.440825	0.305211	0.307141	0.315061	0.110499	0.122627	0.154348	0.0831173	0.101468	0.146576	0.13057	0.128241	0.0696373	0.0626011	0.0630301	0.0652395	0.0494956	0.0311561	0.0351359	0.0537565	0.287912	0.300492	0.319203	0.277056	0.272899	0.265091	0.30316	0.201143	0.171421	0.102606	0.0562331	0.159798	0.105103	0.103134	0.155626	0.126937	0.154918	0.185449	0.137926	0.205141	0.664654	0.250637
7.83_373.27471m/z	373.275	7.83	Neg	0.100796	0.0850749	0.102397	0.111121	0.108217	0.0873214	0.0870486	0.0983792	0.142533	0.166269	0.163766	0.163281	0.152997	0.153793	0.175618	0.196567	0.244079	0.229292	0.229097	0.200185	0.206506	0.155798	0.176984	0.205992	0.0514948	0.0575623	0.0650348	0.0575381	0.0549085	0.0495142	0.0477061	0.0558085	0.0963425	0.133976	0.0902123	0.0968141	0.0756448	0.0920195	0.0838423	0.273968	0.123662	0.20776	0.203688	0.179471	0.19181	0.167926
11.33_461.36172m/z	461.362	11.33	Neg	0.62611	0.605951	0.743378	0.745822	0.640524	0.658689	0.544129	0.644177	0.867829	0.936715	0.956169	0.961693	0.84677	0.901096	0.904619	0.96201	0.979373	1.02773	0.890116	0.871687	0.907844	0.890615	0.987888	0.936464	2.33716	2.13303	2.55965	2.64901	1.71929	1.7335	3.75074	2.43096	0.164331	0.249688	0.243193	0.186868	0.188658	0.274709	0.193481	0.241509	0.248306	0.168432	0.193409	0.142106	0.161504	0.163285
12.92_782.46200m/z	782.462	12.92	Neg	0.227659	0.187458	0.231075	0.21622	0.238251	0.22833	0.160701	0.187909	0.288244	0.328667	0.332924	0.322747	0.321875	0.349375	0.350611	0.332049	0.329101	0.307336	0.302992	0.307107	0.323494	0.319698	0.32322	0.316136	0.236069	0.245543	0.294913	0.267972	0.263691	0.238228	0.252313	0.24856	0.472204	0.516685	0.506979	0.508147	0.625953	0.482876	0.512039	0.583667	0.565238	0.572841	0.616869	0.611951	0.742219	0.624304
9.84_637.29074m/z	637.291	9.84	Neg	0.308209	0.277303	0.290271	0.295334	0.304322	0.258534	0.242107	0.279171	0.376581	0.389366	0.452891	0.374862	0.419109	0.40538	0.390886	0.440924	0.689722	0.47613	0.500675	0.429914	0.598694	0.497765	0.693875	0.555253	0.176502	0.14026	0.172592	0.189178	0.131217	0.154328	0.190069	0.115522	0.295726	0.452533	0.371202	0.419014	0.428576	0.48165	0.439357	0.536891	0.693012	0.502015	0.514188	0.521198	0.680276	0.539368
12.62_696.36314m/z	696.363	12.62	Neg	0.906742	0.711706	0.665784	0.589382	0.790432	0.717737	0.597797	0.673657	1.09735	1.23799	1.18718	0.978587	1.13706	1.25268	1.24608	1.21777	1.1444	1.09323	1.124	0.964038	1.26015	0.850044	0.798495	1.03348	0.697958	0.881662	0.967835	0.874936	0.948271	0.869018	0.947566	0.900058	1.04043	0.864905	0.899172	1.21818	0.857243	0.818435	0.831216	1.15219	0.924262	1.04517	0.94385	1.19813	1.14645	0.951158
1.44_319.08222m/z	319.082	1.44	Neg	0.0742498	0.0535978	0.0735334	0.07293	0.054673	0.0538845	0.0514954	0.0615798	0.0275763	0.0348381	0.0297772	0.0264515	0.0324069	0.0325334	0.0389553	0.0288623	0.0224012	0.0281464	0.0245634	0.0214588	0.026775	0.0268101	0.0278374	0.0254275	0.0938729	0.0974381	0.0973934	0.109655	0.0931221	0.0931582	0.100786	0.0839062	0.0391704	0.0289007	0.0289403	0.0408006	0.0405578	0.0316897	0.0418951	0.0374407	0.0322484	0.0431878	0.042096	0.0467637	0.0484799	0.043605
2.01_171.10317m/z	171.103	2.01	Neg	0.39499	0.412177	0.446304	0.501234	0.477983	0.521686	0.498173	0.483042	0.283891	0.308941	0.324659	0.356894	0.302601	0.273789	0.221911	0.309729	0.146164	0.110995	0.146734	0.134473	0.203287	0.192287	0.239215	0.167593	0.195699	0.209142	0.210972	0.234636	0.217198	0.199483	0.208683	0.178356	0.166595	0.17804	0.140813	0.197561	0.162117	0.184752	0.166362	0.107405	0.160304	0.160381	0.164111	0.13159	0.205912	0.156402
2.14_903.23972m/z	903.24	2.14	Neg	0.0638596	0.0545823	0.0820913	0.0934437	0.0822987	0.0711324	0.0611096	0.0692998	0.0193947	0.0277647	0.0248106	0.0256008	0.0265024	0.0300228	0.039179	0.0277827	0.0199105	0.018459	0.0257299	0.015697	0.0139595	0.0154067	0.022589	0.0188217	0.159004	0.17812	0.155437	0.166738	0.149601	0.147369	0.16089	0.204469	0.00847905	0.00634608	0.0121345	0.00961786	0.0108864	0.00769897	0.00926908	0.0101197	0.0111152	0.0111992	0.00881272	0.0115956	0.0173762	0.0110705
9.4_356.20593m/z	356.206	9.4	Neg	0.330331	0.196242	0.256483	0.183847	0.281862	0.217334	0.214996	0.174097	0.434575	0.447775	0.468935	0.397882	0.416566	0.446564	0.436139	0.447254	0.487255	0.416551	0.422693	0.448569	0.397264	0.411422	0.413569	0.428189	0.187816	0.216203	0.212636	0.221343	0.245208	0.210922	0.228579	0.136368	0.598576	0.671197	0.595318	0.757093	0.803461	0.675696	0.754964	0.732914	0.724717	0.67032	0.747321	0.752413	0.99215	0.78097
10.66_904.56703m/z	904.567	10.66	Neg	0.565315	0.451138	0.582929	0.530767	0.596446	0.467669	0.483752	0.500016	0.297048	0.340957	0.370168	0.319217	0.292159	0.317793	0.298394	0.340801	0.210651	0.209615	0.208446	0.178028	0.193852	0.194148	0.148236	0.191854	0.397223	0.399234	0.412547	0.413842	0.428178	0.367097	0.443427	0.236331	0.343124	0.237643	0.23288	0.321066	0.268597	0.287497	0.278495	0.252285	0.274808	0.317972	0.288708	0.326188	0.374874	0.329453
10.05_574.32675m/z	574.327	10.05	Neg	0.765884	0.57381	0.785496	0.776235	0.858755	0.664477	0.621675	0.658549	0.355821	0.390474	0.462563	0.362378	0.464738	0.455138	0.28892	0.335384	0.579688	0.818777	0.290463	0.349906	0.672024	0.256225	0.302742	0.467118	0.436711	0.418876	0.45075	0.397383	0.387473	0.405119	0.404723	0.318012	0.231405	0.323637	0.261339	0.311948	0.254221	0.303656	0.326461	0.282812	0.551883	0.386878	0.367494	0.434126	0.423438	0.39664
4.57_787.18927m/z	787.189	4.57	Neg	0.125151	0.0864622	0.124762	0.154888	0.131739	0.104279	0.0930043	0.122564	0.220128	0.284251	0.301559	0.246213	0.300531	0.278549	0.330506	0.248541	0.298107	0.330881	0.312475	0.266842	0.320349	0.273518	0.349478	0.307379	0.178576	0.195078	0.196246	0.20819	0.164999	0.158137	0.174661	0.149115	0.140016	0.186003	0.167001	0.176238	0.203349	0.196628	0.185659	0.170624	0.232988	0.195078	0.185515	0.197761	0.275295	0.195695
11.12_504.30842m/z	504.308	11.12	Neg	6.27933	5.49213	5.75801	5.92756	6.92631	5.46812	5.57638	5.36391	4.01268	4.14942	4.53184	3.57837	3.38235	4.46546	4.29281	4.41796	2.34537	2.48513	2.28825	2.09389	2.06155	1.81788	2.04107	2.16188	4.82472	4.69491	5.19852	4.2508	4.22678	4.27265	4.42412	3.61684	0.6595	0.789163	0.817024	0.741676	0.731476	0.817156	0.748889	0.523817	0.438547	0.495555	0.476412	0.489557	0.590248	0.516975
0.97_163.03906m/z	163.039	0.97	Neg	0.244188	0.22791	0.256853	0.272365	0.199414	0.224862	0.217064	0.236811	0.0390778	0.154104	0.0532986	0.136194	0.0605682	0.11758	0.0374849	0.0840628	0.0299275	0.0492138	0.0611899	0.0256887	0.0398773	0.109443	0.107888	0.0604612	0.367604	0.399168	0.368712	0.421965	0.341302	0.368423	0.391371	0.510838	0.0530226	0.0344491	0.0800374	0.0408454	0.0773396	0.0438807	0.05177	0.0221905	0.101181	0.034616	0.0307463	0.0300436	0.0570673	0.0515125
2.18_624.13616m/z	624.136	2.18	Neg	0.195392	0.223221	0.251245	0.290677	0.22157	0.221243	0.189549	0.238448	0.112705	0.132897	0.148986	0.107943	0.125544	0.129569	0.16028	0.125437	0.096542	0.112301	0.112023	0.0967263	0.0822898	0.0707619	0.141062	0.101672	0.53922	0.33766	0.204093	0.217979	0.154331	0.161857	0.247553	0.99125	0.0288161	0.0400861	0.0654778	0.03296	0.0519201	0.0529515	0.0496862	0.0386318	0.0461892	0.0410696	0.0490314	0.043588	0.0715452	0.0464207
1.23_523.12183m/z	523.122	1.23	Neg	0.0390234	0.0338969	0.0325244	0.0340722	0.0221695	0.0340592	0.0356609	0.0258922	0.00999065	0.0105096	0.0225553	0.0175537	0.0178643	0.016528	0.0189388	0.01555	0.0155945	0.0232294	0.0105746	0.0164197	0.0482104	0.0244298	0.0295073	0.0239951	0.267781	0.460597	0.357958	0.338411	0.338035	0.472397	0.259788	0.573877	0.0205924	0.0210997	0.0180108	0.025482	0.0178503	0.0221975	0.02058	0.0276288	0.0385468	0.0318689	0.0336424	0.0357771	0.0311524	0.0317995
11.27_743.42791m/z	743.428	11.27	Neg	0.320892	0.268422	0.36295	0.370264	0.390076	0.348192	0.269461	0.289171	0.52649	0.490833	0.548386	0.484847	0.56981	0.533158	0.60797	0.597746	0.40843	0.380645	0.444598	0.386039	0.327025	0.323898	0.337765	0.372628	0.362694	0.383369	0.4188	0.37555	0.424992	0.372875	0.399407	0.401609	0.450845	0.427201	0.392568	0.440925	0.351775	0.459726	0.506834	0.445438	0.456048	0.489203	0.439584	0.481741	0.461919	0.468235
13.05_381.33744m/z	381.337	13.05	Neg	0.285071	0.117891	0.144675	0.0973686	0.161641	0.150513	0.144743	0.0876702	0.46147	0.733238	0.423924	0.534812	0.433303	0.494451	0.448318	0.455027	0.73811	0.70045	0.678822	0.925757	0.685379	0.98448	0.686866	0.771409	0.0874877	0.0691351	0.0617367	0.0775539	0.0741494	0.0624307	0.0747397	0.0566798	0.320224	0.423713	0.410312	0.400143	0.56082	0.394897	0.431351	0.502283	0.469309	0.33341	0.395756	0.283702	0.311011	0.376017
11.07_617.31018m/z	617.31	11.07	Neg	0.523802	0.488326	0.565344	0.571985	0.588968	0.520353	0.439214	0.533927	0.724716	0.695459	0.798205	0.713947	0.744908	0.750348	0.697286	0.790929	0.69184	0.844227	0.720155	0.689888	0.719121	0.744976	0.801158	0.744481	0.423253	0.468581	0.479994	0.493096	0.449156	0.418578	0.433774	0.443124	0.56494	0.707269	0.713748	0.555861	0.547741	0.644348	0.534614	0.623939	0.592684	0.598434	0.560985	0.498773	0.508189	0.524841
14.64_680.49214m/z	680.492	14.64	Neg	0.601706	0.568422	0.670557	0.744128	0.591717	0.639319	0.550674	0.652907	0.85844	0.891868	1.04584	0.98374	0.992535	0.96017	1.07025	1.1	0.769209	0.868545	0.958218	0.694992	0.668685	0.691175	0.761621	0.773206	0.71991	0.748406	0.757281	0.738659	0.594803	0.657978	0.702718	0.737496	0.845371	0.759695	0.71252	0.867481	0.952602	0.968923	0.946208	0.836059	0.824261	0.759981	0.813551	0.781395	0.762519	0.805738
2.84_676.18905m/z	676.189	2.84	Neg	0.0584508	0.0722603	0.0540831	0.0687939	0.0496975	0.0575527	0.0668082	0.0645907	0.034835	0.0286476	0.0505008	0.0324244	0.039636	0.0378382	0.044385	0.0390207	0.0336832	0.0390824	0.0306202	0.0410055	0.046513	0.0229273	0.0316686	0.0350714	0.937939	1.01185	0.900205	0.980786	0.888578	0.876859	0.916886	1.21819	0.0552076	0.037979	0.054292	0.0539096	0.0339119	0.0434216	0.0366301	0.0679533	0.0625957	0.057802	0.0571992	0.0637985	0.0428142	0.0565564
10.04_463.22225m/z	463.222	10.04	Neg	1.45305	1.26369	1.56564	1.56028	1.61822	1.37915	1.32138	1.35111	0.947859	0.982978	1.13042	0.946815	0.918081	1.04474	1.00822	1.09164	0.839323	0.96095	0.891885	0.70063	0.870035	0.656885	0.817129	0.819548	0.537015	0.562097	0.621178	0.558869	0.511521	0.513799	0.527116	0.522551	1.40324	1.05081	0.710276	1.46442	1.34043	1.08777	1.53949	1.42314	1.57642	1.61971	1.53713	1.67414	1.37375	1.59979
2.69_726.18337m/z	726.183	2.69	Neg	0.0182697	0.0221844	0.0225482	0.023064	0.0232736	0.0223004	0.0252581	0.0261661	0.012625	0.0125865	0.0128099	0.0142217	0.0144227	0.014593	0.0141165	0.0145466	0.0117965	0.0175214	0.0141872	0.0118716	0.0175036	0.0134863	0.0153543	0.0145316	0.131879	0.137387	0.133584	0.144014	0.12373	0.117699	0.1351	0.173778	0.00492242	0.00570095	0.00863896	0.00588243	0.00495566	0.00392611	0.00616058	0.00661956	0.00730758	0.00733355	0.00549176	0.00822917	0.0119384	0.00729497
2.53_713.15264m/z	713.153	2.53	Neg	0.44148	0.436275	0.5575	0.652429	0.542026	0.475587	0.441144	0.559307	0.242025	0.249488	0.271787	0.207918	0.253731	0.243779	0.317555	0.230115	0.186251	0.231954	0.232157	0.177766	0.185463	0.150331	0.236715	0.200091	0.623604	0.649077	0.660368	0.633173	0.557925	0.564956	0.623556	0.652701	0.0687813	0.0815205	0.0934692	0.0787483	0.0887072	0.112168	0.09851	0.0947133	0.0954885	0.0874318	0.0818115	0.120254	0.13475	0.0951024
1.11_266.09004m/z	266.09	1.11	Neg	0.0502053	0.038255	0.0608098	0.0678158	0.0771618	0.0527122	0.0490967	0.0574871	0.0114425	0.0296087	0.0232688	0.0234365	0.0141652	0.0127955	0.00583819	0.00589753	0.0814892	0.0190611	0.00327179	0.0134578	0.055059	0.0103578	0.0212446	0.0291345	0.0698324	0.0774897	0.0607651	0.075834	0.0834015	0.0624143	0.0641727	0.0523149	0.0107329	0.0338495	0.0293848	0.0205646	0.0229479	0.0204938	0.0357765	0.0177049	0.103255	0.0572526	0.0544738	0.0162378	0.0337244	0.0449476
2.63_353.02367m/z	353.024	2.63	Neg	0.135747	0.127116	0.116384	0.130757	0.128442	0.136376	0.140357	0.142814	0.187562	0.180142	0.18002	0.191011	0.172499	0.17595	0.163193	0.182456	0.142626	0.179296	0.177415	0.187659	0.222809	0.259142	0.236467	0.200773	0.186417	0.19955	0.214752	0.232378	0.180589	0.176459	0.194952	0.176056	0.0603069	0.0847519	0.0728986	0.0597208	0.0548717	0.0870427	0.0474517	0.0960667	0.0665112	0.0813516	0.0627896	0.0996674	0.0873603	0.0677793
1.03_355.08989m/z	355.09	1.03	Neg	0.0803377	0.0814745	0.0767885	0.0941365	0.0541519	0.0869491	0.0988942	0.0952059	0.0268868	0.0307345	0.0352556	0.0439674	0.0311573	0.0537775	0.0420133	0.0404775	0.0267332	0.0317283	0.0332182	0.0289704	0.0391503	0.031577	0.0473504	0.034104	0.117418	0.135798	0.113684	0.246432	0.133232	0.132493	0.184433	0.125672	0.0549541	0.0356725	0.0322873	0.063368	0.0399903	0.0370631	0.0476623	0.0537824	0.0560973	0.0696685	0.064579	0.0805631	0.0878986	0.0707824
0.67_947.19233m/z	947.192	0.67	Neg	0.249475	0.326777	0.276956	0.328817	0.166213	0.253818	0.333997	0.314715	0.0496977	0.0284137	0.0618344	0.215692	0.0463851	0.133884	0.0150807	0.052654	0.0385271	0.0232378	0.0481819	0.0253084	0.0209393	0.0322009	0.0420153	0.0329158	0.165825	0.154627	0.108205	0.116658	0.125009	0.144462	0.157845	0.192671	0.0222526	0.0316517	0.0273235	0.0266178	0.0241084	0.026373	0.0223162	0.0475331	0.0322948	0.0271032	0.0230366	0.0576006	0.029406	0.0337947
12.7_386.25534m/z	386.255	12.7	Neg	1.00359	0.926688	1.02901	1.11998	0.942926	0.947725	0.839027	0.883224	1.1936	1.2558	1.35537	1.28614	1.26116	1.31412	1.17074	1.31349	1.15439	1.23301	1.04528	0.967064	1.25954	1.15841	1.37786	1.17079	0.486494	0.575002	0.625732	0.5759	0.517399	0.507766	0.547024	0.58728	0.642685	0.825227	0.799472	0.720415	0.815198	0.780337	0.732801	0.788119	0.856175	0.727402	0.813689	0.765458	0.957012	0.785677
11.68_574.39614m/z	574.396	11.68	Neg	8.74882	8.40482	9.57538	10.1958	9.34893	8.91431	7.93633	8.70654	11.1475	11.0969	12.0495	11.7905	11.5457	11.6678	11.34	12.4959	11.4328	11.9569	10.9942	8.77357	11.7191	11.2201	12.7348	11.2616	6.09849	6.09326	6.73539	6.16198	5.86213	5.78209	5.73688	6.00816	6.21421	7.65169	7.41818	6.65556	7.05682	7.19923	7.02805	6.92171	7.32448	7.30213	7.07852	7.3921	9.59522	7.24147
14.46_623.33345m/z	623.333	14.46	Neg	0.671269	0.741454	0.858824	0.823318	0.649608	0.73213	0.625425	0.674424	1.07415	1.11109	1.09269	0.950332	1.09323	1.23275	1.00021	1.10976	1.07879	1.13242	1.20969	0.984094	1.24381	0.98578	1.16508	1.11424	0.580821	0.510749	0.51291	0.421615	0.438023	0.438653	0.503058	0.488943	0.554689	0.91404	0.853083	0.641899	0.850368	0.740739	1.18151	0.914604	0.957686	0.630464	0.706788	0.682091	0.711935	0.81927
12.23_902.65744m/z	902.657	12.23	Neg	0.149807	0.0814627	0.115228	0.126902	0.189839	0.10755	0.0736701	0.104309	0.351165	0.455474	0.367108	0.309613	0.415992	0.377309	0.52591	0.374316	0.469894	0.446665	0.332118	0.434323	0.197228	0.204189	0.233423	0.33112	0.117241	0.172696	0.150258	0.134756	0.151549	0.161718	0.128974	0.115798	0.412064	0.268488	0.232943	0.345464	0.298239	0.262849	0.31146	0.420669	0.338152	0.417934	0.360189	0.415071	0.422519	0.392232
3.33_454.08047m/z	454.08	3.33	Neg	0.0109598	0.010915	0.0128008	0.0132609	0.0121751	0.011357	0.0100686	0.00956688	0.0178995	0.023175	0.0203027	0.0172407	0.0216044	0.020974	0.0205404	0.0204931	0.0180318	0.020901	0.0202335	0.0139197	0.0184571	0.015803	0.028872	0.0194597	0.069601	0.0726832	0.0781799	0.0654221	0.0577447	0.0617323	0.0680731	0.0737227	0.0153881	0.00999015	0.0193126	0.0170158	0.0153253	0.0145005	0.0186257	0.0184773	0.0220496	0.0209366	0.0218704	0.0295177	0.0276139	0.0230911
9.99_684.35206m/z	684.352	9.99	Neg	0.659186	0.440182	0.647004	0.607858	0.726216	0.522679	0.516379	0.52346	0.250923	0.236112	0.264733	0.214907	0.299692	0.253928	0.404762	0.243837	0.232412	0.198001	0.255181	0.221735	0.193058	0.169508	0.167147	0.205292	0.645364	0.651978	0.663707	0.630544	0.651866	0.613024	0.608202	0.483109	0.935733	0.53175	0.338926	0.938614	0.629458	0.562869	0.852506	0.800087	0.828949	1.02189	0.988304	1.27542	1.21861	1.14419
3.3_517.07982m/z	517.08	3.3	Neg	0.0845128	0.0893788	0.0851082	0.0913876	0.0730957	0.0906727	0.0822403	0.0861853	0.125452	0.145338	0.131875	0.124787	0.114918	0.124923	0.110531	0.113115	0.113545	0.127655	0.115214	0.10064	0.11452	0.0951822	0.151675	0.116919	0.236608	0.273357	0.246757	0.257283	0.239724	0.242102	0.236983	0.253332	0.0509182	0.0703234	0.110613	0.0462017	0.0649433	0.0771226	0.0662004	0.0658793	0.0725825	0.0639107	0.0621629	0.0615017	0.0703129	0.0597313
7.42_327.21765m/z	327.218	7.42	Neg	0.130797	0.122347	0.149705	0.159538	0.220502	0.146089	0.126137	0.134102	0.397349	0.434173	0.510365	0.474504	0.506286	0.477038	0.702805	0.520981	0.550202	0.468287	0.570874	0.455641	0.465525	0.521752	0.576013	0.515471	0.240608	0.272828	0.29389	0.298768	0.301993	0.261673	0.275476	0.24227	1.26248	0.872008	0.766844	1.17561	0.80248	0.967289	1.03765	1.14052	1.13695	0.695087	1.21678	0.599821	0.639824	0.777195
11.54_587.29764m/z	587.298	11.54	Neg	0.380328	0.328509	0.390821	0.363249	0.352617	0.379848	0.371101	0.368303	0.556717	0.653699	0.573332	0.630147	0.550362	0.596397	0.453573	0.599011	0.559528	0.634137	0.632944	0.540133	0.655495	0.688339	0.805326	0.645129	0.359012	0.333456	0.364303	0.553711	0.303469	0.306919	0.509908	0.308703	0.564804	0.301567	0.364452	0.369198	0.271942	0.291601	0.532132	0.4998	0.32627	0.563797	0.544348	0.560097	0.568829	0.539156
14.73_859.55889m/z	859.559	14.73	Neg	1.06606	1.02996	1.19381	1.18341	1.08153	1.14922	0.960754	1.10072	1.42226	1.36004	1.51955	1.5286	1.56064	1.57237	1.47593	1.51361	1.23093	1.46209	1.41119	1.50061	1.27407	1.12643	1.35647	1.3374	1.32962	1.09314	1.17102	1.33818	1.19497	1.43215	1.40834	1.42146	0.911251	1.04406	1.1136	0.94024	1.00437	1.02127	0.954853	1.09556	0.928877	0.820938	0.874362	0.847858	0.882837	0.843716
12.06_411.97212m/z	411.972	12.06	Neg	0.50156	0.618171	0.646465	0.725195	0.640023	0.557798	0.626124	0.600387	0.449044	0.402496	0.513701	0.402714	0.425143	0.44466	0.342996	0.459705	0.216325	0.282352	0.176092	0.148216	0.259522	0.191991	0.220548	0.213578	0.619423	0.559679	0.627948	0.459684	0.418423	0.469917	0.447582	0.411675	0.197161	0.225623	0.267446	0.261215	0.187684	0.258368	0.24443	0.104003	0.147253	0.125318	0.13434	0.128373	0.152333	0.142898
13.66_559.39881m/z	559.399	13.66	Neg	0.692779	0.721001	0.799369	0.802783	0.693385	0.642168	0.519932	0.699582	0.989759	0.978575	1.09533	0.991834	0.988918	0.994244	1.14188	1.00902	1.0819	1.1141	1.10669	0.937831	0.777625	0.747734	0.908426	0.953473	1.68415	1.86014	2.07852	1.56671	1.54997	1.56003	1.53991	1.75818	0.732735	0.645239	0.626739	0.677368	0.613607	0.590593	0.700661	0.64285	0.621202	0.723728	0.671041	0.670161	0.598874	0.664584
8.25_507.29595m/z	507.296	8.25	Neg	2.61805	2.40265	2.91186	3.02	2.74977	2.2331	2.02917	2.49427	3.48351	3.95635	3.92784	3.55185	3.85273	3.62054	3.86902	3.89694	3.47401	3.8393	3.65699	3.10133	3.47892	2.96801	3.7346	3.46474	1.54132	1.66027	1.8536	1.85772	1.79713	1.52591	1.64621	1.60753	1.50391	1.79175	1.78725	1.64107	1.68696	1.82308	1.56356	1.69255	1.63531	1.53265	1.43737	1.50646	1.96418	1.51925
11.98_572.39964m/z	572.4	11.98	Neg	0.19665	0.171459	0.190382	0.198343	0.251771	0.180227	0.171803	0.195016	0.320746	0.308881	0.363523	0.323419	0.389294	0.357785	0.406966	0.339847	0.319842	0.335224	0.318373	0.302073	0.383351	0.346601	0.380897	0.340909	0.189507	0.195317	0.206858	0.185408	0.19589	0.195881	0.186739	0.198436	0.318436	0.2862	0.240223	0.335934	0.254972	0.285063	0.302708	0.371252	0.331706	0.432219	0.387522	0.382234	0.489042	0.411122
0.63_377.08543m/z	377.085	0.63	Neg	205.436	220.061	202.42	238.391	166.106	231.031	244.81	235.575	85.054	92.1783	76.423	179.385	61.1529	136.669	16.7395	42.2349	29.4653	15.0002	44.0883	43.9866	8.26759	46.2912	27.1525	30.6074	138.073	164.865	110.803	148.949	143.563	136.522	155.59	157.796	1.00322	4.01496	51.2013	6.51017	50.6113	3.05857	4.83046	80.7548	28.5716	41.0204	37.8426	75.8283	43.0441	44.8607
5.41_273.94327m/z	273.943	5.41	Neg	0.0203644	0.0168311	0.0267795	0.0279808	0.0204071	0.0236251	0.0162467	0.020436	0.0391504	0.0505382	0.0447815	0.0505367	0.0398063	0.0310939	0.0450767	0.0409771	0.0574786	0.0501	0.0462338	0.0349467	0.0484869	0.0524267	0.0663579	0.0508615	0.0387762	0.0443543	0.0398955	0.0423065	0.0357913	0.0325904	0.0372841	0.031749	0.0280258	0.0386657	0.0356543	0.0287603	0.0388765	0.0395611	0.0441601	0.0278333	0.0431636	0.0388186	0.0339962	0.0374951	0.0392579	0.0365337
13.71_594.27922m/z	594.279	13.71	Neg	0.138403	0.140769	0.167238	0.135549	0.124885	0.14239	0.126628	0.118007	0.217597	0.18454	0.217589	0.1896	0.161599	0.203883	0.17112	0.200071	0.213705	0.212709	0.169597	0.180162	0.299644	0.171717	0.211124	0.20838	0.108471	0.0993918	0.10783	0.0974599	0.0968644	0.0953523	0.101495	0.101598	0.0972637	0.121851	0.10439	0.114985	0.127279	0.109426	0.115989	0.165364	0.150171	0.106103	0.115121	0.102482	0.134077	0.114065
12.16_436.17608m/z	436.176	12.16	Neg	0.0564865	0.105545	0.0541494	0.0469549	0.0383699	0.0566369	0.0757031	0.0408967	0.1296	0.186122	0.122426	0.166229	0.129514	0.124012	0.12502	0.132678	0.162521	0.153679	0.129382	0.158233	0.148881	0.192837	0.22319	0.16696	0.0568026	0.071694	0.0709788	0.0697635	0.0695558	0.0736054	0.0601252	0.0840749	0.160147	0.208487	0.162106	0.140146	0.157629	0.127978	0.135424	0.159122	0.148481	0.13424	0.15567	0.139089	0.0826086	0.131845
10.05_573.32728m/z	573.327	10.05	Neg	2.10604	1.56237	2.16373	2.08663	2.42691	1.79434	1.72166	1.80179	1.00077	1.04821	1.29422	0.942751	1.29671	1.23413	0.694591	0.898181	1.68945	2.40451	0.708315	1.41877	1.9503	0.748326	0.855626	1.39647	1.07286	1.03515	1.14207	0.95886	0.972819	0.964572	0.96646	0.75331	0.653707	1.3398	0.775023	0.922367	0.692262	0.815198	0.84091	0.903361	1.5653	1.03518	1.04652	1.21424	1.17979	1.10884
13.55_531.38710m/z	531.387	13.55	Neg	0.284603	0.352417	0.342768	0.369819	0.33721	0.279261	0.300205	0.305667	0.637208	0.495401	0.614206	0.646149	0.631606	0.590085	0.735748	0.733118	0.545203	0.603302	0.605484	0.469968	0.432158	0.422618	0.551623	0.518622	1.09051	1.05542	1.17378	0.998091	0.952902	0.972695	0.942633	1.07333	0.49244	0.401821	0.370104	0.451449	0.367661	0.372041	0.43426	0.455129	0.413528	0.480301	0.504337	0.521489	0.459531	0.488777
2.13_888.18505m/z	888.185	2.13	Neg	0.427682	0.377073	0.534002	0.599407	0.526417	0.455784	0.372465	0.512084	0.18546	0.212662	0.209084	0.145789	0.204579	0.207057	0.2469	0.172502	0.121039	0.171263	0.157875	0.118177	0.109567	0.0926321	0.167914	0.134067	0.416508	0.42954	0.421499	0.413644	0.357941	0.362394	0.401878	0.423151	0.0537913	0.0588914	0.081906	0.0542213	0.062282	0.0727361	0.0733403	0.0575531	0.0600104	0.0479475	0.0473278	0.0438837	0.0702063	0.0501831
14.77_974.56932m/z	974.569	14.77	Neg	1.39815	1.87579	1.61176	2.02642	1.50235	1.52996	1.38338	1.78911	0.778416	0.908843	1.02263	1.04512	1.03337	0.865914	1.03436	0.974003	0.583029	0.688584	0.779231	0.658497	0.666754	0.660826	0.920733	0.708236	2.69794	2.08223	2.12534	1.77964	1.77303	2.01535	1.96848	1.70471	0.837573	0.942455	1.00692	0.947079	1.0582	1.08721	0.963153	0.936214	0.868754	0.776034	0.881558	0.81621	0.801718	0.849397
8.38_611.42661m/z	611.427	8.38	Neg	0.150451	0.100933	0.182118	0.193292	0.344435	0.116528	0.076464	0.134236	1.19956	1.25541	1.40678	1.04382	1.42989	0.979582	1.8628	1.45533	1.53618	0.720337	1.17911	0.839089	0.661459	0.457812	0.775036	0.881289	0.0670368	0.0605403	0.0826007	0.070134	0.0950199	0.0675495	0.0746242	0.0560818	1.48962	2.23522	1.2743	1.79315	1.53927	1.76247	1.38308	1.84511	1.55907	1.88771	1.80547	1.90669	1.93767	1.66122
13.77_809.49285m/z	809.493	13.77	Neg	0.919436	0.865689	1.00155	0.926283	0.936984	0.85332	0.839911	0.84698	1.08154	1.20928	1.16419	1.18592	1.14229	1.21176	1.12944	1.24822	1.20435	1.78262	1.28643	1.57822	1.72923	0.969255	1.04775	1.37112	1.02021	0.936219	0.98353	0.240115	1.49636	0.336178	1.06381	0.176125	1.21701	1.2776	1.22821	1.29902	1.42308	1.60109	1.20605	1.46489	1.46547	1.23484	1.37678	1.32537	1.46186	1.29759
12.13_861.69072m/z	861.691	12.13	Neg	1.75762	1.53436	1.67748	1.6069	1.72909	1.59841	1.54772	1.56284	2.00541	2.17756	2.05447	2.16169	1.93347	2.04631	1.94552	1.99385	1.92371	2.17727	2.11784	1.92924	2.06267	2.39958	2.45374	2.15201	0.935517	1.01808	1.00237	1.1675	0.993524	0.962292	0.949276	0.822279	2.03438	2.20978	2.38452	1.99633	2.22714	2.28277	2.08905	1.97474	2.09921	1.9946	1.94218	1.79676	1.60997	1.85869
12.72_624.41382m/z	624.414	12.72	Neg	0.455117	0.450538	0.488887	0.521174	0.480893	0.447929	0.358438	0.409858	0.600372	0.608221	0.701146	0.694598	0.715427	0.664369	0.725942	0.706192	1.02294	0.728311	0.741274	0.561709	0.739861	0.646714	0.753405	0.74203	0.255684	0.270604	0.28432	0.260983	0.27102	0.223132	0.245283	0.254268	1.06666	0.848101	0.72436	1.17083	0.980268	0.820865	1.07212	0.971179	0.394576	1.15721	1.12739	1.40455	1.36057	1.16676
1.03_354.08922m/z	354.089	1.03	Neg	0.333798	0.380715	0.297237	0.361167	0.194584	0.360051	0.445633	0.38255	0.083975	0.0974326	0.088435	0.134167	0.0518319	0.17226	0.116829	0.13941	0.0720307	0.0535925	0.0901045	0.0766009	0.0686272	0.0789975	0.125927	0.0808401	0.19641	0.198356	0.158755	0.218326	0.172439	0.214345	0.21035	0.256457	0.0336928	0.0541756	0.0868637	0.0564761	0.0794835	0.0667316	0.0801205	0.0926209	0.0834078	0.0806508	0.0897912	0.136415	0.142074	0.0936969
0.65_298.90635m/z	298.906	0.65	Neg	0.0273774	0.0161821	0.021306	0.0143389	0.0469159	0.0122688	0.010773	0.0119099	0.0657262	0.085577	0.074676	0.0499464	0.0680444	0.0608441	0.0914851	0.0638251	0.0585191	0.0916005	0.0648803	0.06856	0.0770037	0.066359	0.0561824	0.069015	0.0467691	0.0489941	0.058433	0.0657454	0.0631503	0.0379583	0.0520226	0.0355515	0.12631	0.109255	0.100147	0.102389	0.0942034	0.0783242	0.0832742	0.0654861	0.0594128	0.0950174	0.0615363	0.0669873	0.0595193	0.0705454
9.97_296.29815m/z	296.298	9.97	Neg	0.0748159	0.0421463	0.0673596	0.0533729	0.0761405	0.0764449	0.0632012	0.0606889	0.18454	0.185885	0.144301	0.19886	0.163454	0.104342	0.162533	0.147451	0.145979	0.103887	0.143266	0.146113	0.0972381	0.120131	0.125626	0.126034	0.0472927	0.0609199	0.0585065	0.0753137	0.0788205	0.0716763	0.0628955	0.0336525	0.226491	0.274919	0.221073	0.22218	0.229765	0.199553	0.190764	0.177222	0.129568	0.15523	0.145944	0.130511	0.0791835	0.136294
2.02_466.12236m/z	466.122	2.02	Neg	0.0415204	0.0727645	0.0472279	0.0590001	0.0411369	0.0517852	0.0608993	0.0434569	0.0919125	0.0842946	0.0954903	0.089979	0.0805042	0.0911359	0.0921603	0.0797761	0.0559279	0.0689336	0.0513767	0.0603892	0.0731426	0.065868	0.075835	0.0644961	1.97724	1.97095	1.6519	1.73605	1.73424	1.73759	1.74906	2.77066	0.0601669	0.0601849	0.0825682	0.0596026	0.0666968	0.0722556	0.0728032	0.0703203	0.0719737	0.0704092	0.067973	0.0798685	0.0900515	0.0728826
10.58_527.40412m/z	527.404	10.58	Neg	2.05784	2.0997	2.08556	2.07471	1.91303	2.19129	2.21986	1.97982	3.91977	4.02072	3.33824	3.98939	3.82525	2.87506	3.46702	3.52561	5.67458	3.08734	5.17097	3.86495	3.4673	3.98052	3.73654	4.14031	1.93258	1.86291	2.04675	1.86178	1.71319	1.79403	1.83113	1.30804	4.18684	4.51017	4.80743	4.13493	4.40899	3.94665	4.09971	4.25446	3.86239	3.6111	4.16043	3.94981	3.83438	3.9075
0.63_379.08285m/z	379.083	0.63	Neg	78.6413	87.804	77.8382	94.0728	63.0021	91.5091	97.9882	94.594	29.7942	32.8408	26.662	67.0161	21.0153	50.454	5.67001	14.5127	10.0801	4.95787	14.9623	15.0151	2.77626	15.7402	9.20945	10.3916	49.7464	61.352	39.9907	55.0635	53.0308	50.4072	58.3048	58.6058	0.3648	1.34119	17.584	2.11915	17.3046	1.03536	1.60303	28.482	9.7069	14.0251	12.9443	26.8574	15.0368	15.5496
13.35_785.50391m/z	785.504	13.35	Neg	0.325802	0.40583	0.410875	0.283772	0.349031	0.26319	0.254302	0.283777	0.44177	0.62376	0.673112	0.755527	0.553579	0.622597	0.579226	0.637893	0.753196	0.507807	0.645059	0.775102	0.730174	0.857705	0.986226	0.750753	0.527141	0.362694	0.375868	0.316084	0.306536	0.323875	0.309019	0.249792	0.583263	0.498834	0.504839	0.612864	0.544148	0.462869	0.570174	0.690701	0.727927	0.689353	0.812717	0.653465	0.685633	0.757918
13.72_931.50054m/z	931.501	13.72	Neg	0.339215	0.357432	0.357508	0.358825	0.346492	0.306411	0.345133	0.340813	0.269023	0.303654	0.323878	0.329439	0.276246	0.280436	0.291994	0.292143	0.238363	0.252793	0.349246	0.257785	0.254708	0.283535	0.335513	0.281706	0.363189	0.328544	0.275131	0.0886935	0.359929	0.114947	0.137807	0.16757	0.178153	0.170471	0.172747	0.178582	0.164894	0.170641	0.16809	0.204179	0.186977	0.175412	0.191066	0.15608	0.146866	0.162728
1.04_353.08758m/z	353.088	1.04	Neg	1.80026	2.03269	1.57155	1.91225	1.03519	1.97689	2.42444	2.05175	0.410432	0.478776	0.427488	0.684972	0.222729	0.864498	0.583203	0.705625	0.302045	0.195884	0.427515	0.32774	0.205347	0.288349	0.510884	0.322538	0.949519	0.995146	0.766676	1.09236	0.876399	1.07625	1.0844	1.29551	0.14828	0.227229	0.376639	0.207327	0.364213	0.257327	0.331485	0.404085	0.330025	0.336002	0.350218	0.657829	0.679049	0.406902
1.77_451.12387m/z	451.124	1.77	Neg	0.224225	0.329521	0.230792	0.328273	0.187892	0.246927	0.273562	0.279945	0.0898517	0.0975782	0.115522	0.132332	0.12438	0.147786	0.107564	0.0993405	0.080268	0.0997994	0.0903799	0.0648688	0.102422	0.0642333	0.135865	0.0911195	1.89409	2.0595	1.75554	1.92038	1.80771	1.88595	1.86401	2.4602	0.0373093	0.0313422	0.0659259	0.0370163	0.039583	0.0314364	0.0386668	0.042947	0.0478942	0.0430553	0.0451675	0.0476371	0.0788297	0.049165
12.72_602.42879m/z	602.429	12.72	Neg	3.51423	3.27669	3.98981	4.07168	3.60918	3.6248	3.09569	3.26955	4.67118	4.48723	5.05316	4.83064	4.92527	5.06793	4.93666	5.45121	4.60035	5.22005	4.45134	4.02176	4.99904	4.68543	5.2146	4.7418	2.03541	2.10765	2.4691	2.1045	2.07503	2.02795	1.99795	2.05782	3.43535	3.9157	3.53155	3.66116	3.83005	3.78076	3.71858	4.01906	4.01569	3.7777	4.06728	3.94696	4.886	3.95637
2.55_335.08261m/z	335.083	2.55	Neg	0.445816	0.363757	0.460367	0.487579	0.496023	0.415638	0.41139	0.446551	0.16599	0.341137	0.160507	0.275518	0.162642	0.311884	0.198044	0.179843	0.0829184	0.102464	0.109942	0.0920612	0.0840253	0.187562	0.133632	0.113229	0.282675	0.335612	0.338824	0.325977	0.280433	0.3044	0.304771	0.314632	0.401367	0.247192	0.208184	0.419654	0.288559	0.190002	0.285555	0.139862	0.188245	0.424003	0.19352	0.270291	0.307154	0.284203
0.63_381.08648m/z	381.086	0.63	Neg	2.54074	2.89751	2.49405	3.07922	1.98255	3.00564	3.32143	3.18713	0.994944	1.04221	0.902543	2.16107	0.688808	1.64462	0.22033	0.467107	0.329743	0.222603	0.49943	0.488205	0.196288	0.506965	0.32097	0.366315	1.59037	1.95345	1.27846	1.77541	1.71684	1.57259	1.89558	1.88169	0.0563494	0.0745552	0.541923	0.101535	0.527878	0.0818389	0.0670205	0.898872	0.303998	0.465903	0.445841	0.880227	0.88103	0.562504
14.49_628.47826m/z	628.478	14.49	Neg	0.133182	0.112156	0.130594	0.127402	0.140335	0.118022	0.0846846	0.151141	0.199559	0.225723	0.198032	0.195727	0.200382	0.197883	0.205402	0.201311	0.215622	0.198735	0.23599	0.170881	0.239383	0.2256	0.273013	0.222746	0.206204	0.175306	0.181397	0.13828	0.134558	0.179325	0.1905	0.172222	0.172536	0.19613	0.156748	0.188438	0.166821	0.134533	0.158618	0.245875	0.206277	0.210386	0.241237	0.186757	0.205967	0.209292
0.56_356.98106m/z	356.981	0.56	Neg	0.0112783	0.0339423	0.0129832	0.0133351	0.0209356	0.01081	0.0156528	0.0105207	0.0546013	0.0603762	0.073592	0.0638923	0.0962536	0.0788276	0.0911065	0.088576	0.109301	0.103426	0.107065	0.0602973	0.234475	0.0999567	0.259069	0.139084	0.0990393	0.119622	0.101399	0.0964003	0.0937641	0.128177	0.0964071	0.118174	0.0989255	0.130964	0.0774325	0.11634	0.0744967	0.0817467	0.117931	0.0638466	0.11874	0.0913682	0.127404	0.0602795	0.0614782	0.0879062
10.56_227.20224m/z	227.202	10.56	Neg	5.94784	6.1598	6.15212	5.55184	5.88822	6.37181	5.97651	5.88069	12.4953	12.9628	10.4113	12.4946	12.5268	8.92862	11.3792	11.1259	19.8549	10.2544	17.3481	12.9112	10.9452	12.8511	11.2077	13.6247	6.42671	5.90762	6.26692	5.95139	5.9144	5.88821	6.11879	4.51898	13.693	14.4917	14.7679	14.4313	14.4338	12.0478	13.0368	14.1062	12.3004	12.1837	13.9194	13.8547	14.3055	13.5994
9.33_283.19837m/z	283.198	9.33	Neg	0.116118	0.096143	0.127102	0.151501	0.154013	0.142584	0.131897	0.148414	0.340431	0.283096	0.319796	0.400976	0.340078	0.226731	0.388449	0.36482	0.31488	0.217097	0.313938	0.286153	0.214487	0.228595	0.253024	0.261168	0.116303	0.112597	0.12074	0.12228	0.127817	0.117792	0.140864	0.0863954	0.778733	0.645319	0.445511	0.839203	0.628868	0.569264	0.751959	0.725159	0.713667	0.800872	0.77122	0.944652	0.852892	0.846876
14.71_860.56114m/z	860.561	14.71	Neg	0.537438	0.542645	0.596242	0.628709	0.567264	0.633525	0.555596	0.63096	0.7508	0.739826	0.822849	0.815763	0.843216	0.814953	0.802845	0.84579	0.708793	0.764601	0.768831	0.769034	0.758786	0.709101	0.762194	0.748763	0.65698	0.678248	0.646903	0.550974	0.568746	0.551611	0.582008	0.684614	0.561964	0.633306	0.663314	0.553525	0.626022	0.629161	0.550604	0.640925	0.625062	0.499688	0.53901	0.565617	0.564673	0.535734
2.11_713.15416m/z	713.154	2.11	Neg	0.530696	0.598483	0.671474	0.875667	0.660581	0.582301	0.546479	0.734904	0.264357	0.276899	0.320406	0.230756	0.286885	0.278188	0.379881	0.26658	0.218149	0.268206	0.277431	0.214726	0.227132	0.164732	0.270238	0.234373	0.685717	0.712759	0.718745	0.667269	0.613232	0.608931	0.674238	0.707208	0.0772899	0.0879176	0.105516	0.0899322	0.0979435	0.126129	0.106993	0.120537	0.110948	0.108962	0.0921695	0.142203	0.13354	0.108968
3.76_199.12953m/z	199.13	3.76	Neg	0.0778183	0.0667998	0.0790481	0.0804044	0.0802468	0.0908978	0.0797947	0.0796703	0.0547427	0.0623883	0.0592073	0.0660972	0.0542015	0.0504136	0.0440577	0.0556763	0.0325795	0.0298391	0.0293571	0.0287323	0.0388989	0.0387905	0.0435831	0.0345401	0.0355961	0.0360238	0.0336226	0.0382741	0.0325276	0.0316873	0.0311095	0.0313304	0.0317367	0.0320143	0.0297566	0.0355891	0.0301182	0.0313172	0.0344123	0.0222454	0.0299636	0.0305537	0.0286093	0.0247175	0.0323993	0.0286979
2.18_561.13996m/z	561.14	2.18	Neg	0.41284	0.448796	0.48629	0.591041	0.443517	0.42923	0.374812	0.483853	0.239337	0.272148	0.326795	0.231058	0.279894	0.293438	0.329391	0.247164	0.207385	0.251095	0.244955	0.207507	0.227468	0.156345	0.301433	0.228027	0.278245	0.297929	0.261897	0.284071	0.232052	0.237402	0.257069	0.312992	0.0810727	0.101339	0.128091	0.0996761	0.127972	0.132708	0.121871	0.113641	0.148202	0.134787	0.125445	0.118475	0.213637	0.133664
7.89_581.33362m/z	581.334	7.89	Neg	0.325618	0.473056	0.382995	0.494326	0.70115	0.533371	0.29954	0.491414	0.860203	0.94342	0.844386	1.18803	0.930205	0.884906	1.11525	0.90917	1.18541	0.979818	1.20787	0.987164	0.978627	0.904979	0.95101	1.02784	0.622927	0.633533	0.640002	0.587603	0.590311	0.545879	0.531665	0.694981	0.990035	0.723486	0.853303	0.802896	0.614129	0.676884	0.713703	0.913199	0.79607	0.992759	0.910373	0.986971	1.25265	0.973924
2.31_433.10951m/z	433.11	2.31	Neg	0.235774	0.229153	0.293023	0.343592	0.28225	0.243522	0.203201	0.290027	0.105742	0.113021	0.118113	0.0982928	0.11818	0.113708	0.144053	0.101628	0.0750918	0.108122	0.0915335	0.0674956	0.0855405	0.0660655	0.104116	0.0854235	0.855337	0.895085	0.842009	0.817429	0.73982	0.762003	0.815485	0.869631	0.0491782	0.0469253	0.0603936	0.0601207	0.0578983	0.0551412	0.0567529	0.0532082	0.0633348	0.0585103	0.0600276	0.0606866	0.0808798	0.0610314
10.1_562.30871m/z	562.309	10.1	Neg	0.539027	0.376607	0.561081	0.530042	0.661328	0.505265	0.464321	0.48658	0.189879	0.220706	0.231995	0.187529	0.158066	0.237075	0.177553	0.205869	0.203471	0.176928	0.129092	0.163668	0.157669	0.109379	0.118152	0.151194	0.870296	1.0109	1.00582	1.02083	0.920714	1.01293	1.05459	0.756559	0.165216	0.130039	0.0928362	0.162377	0.114998	0.122247	0.142614	0.155111	0.160393	0.186326	0.193159	0.217286	0.553402	0.246539
2.43_458.12737m/z	458.127	2.43	Neg	0.0648732	0.123987	0.0691394	0.0890314	0.0709485	0.0772645	0.100079	0.075159	0.140881	0.130937	0.180401	0.146453	0.136845	0.151517	0.154607	0.132692	0.100228	0.121918	0.102529	0.108223	0.126617	0.102816	0.126045	0.112625	4.53327	4.62618	3.77922	4.14242	3.91134	3.77571	4.04495	6.56565	0.189173	0.197502	0.260165	0.154823	0.183535	0.207528	0.202723	0.212305	0.225678	0.234157	0.21673	0.251019	0.269337	0.220933
3.6_802.18498m/z	802.185	3.6	Neg	3.58642	3.21244	3.89964	4.2315	3.59529	3.55875	3.33694	3.82536	2.56344	2.77445	2.80298	2.56679	2.50218	2.59713	2.55846	2.65738	1.95062	2.36486	2.29845	2.14861	1.9843	1.84844	2.64298	2.17689	0.336922	0.37641	0.401736	0.377521	0.323186	0.333577	0.330986	0.394815	0.0449528	0.0688921	0.118994	0.0441539	0.0771699	0.0985994	0.0581524	0.0543751	0.046316	0.0453209	0.0384997	0.0344489	0.0603483	0.0405812
9.97_297.24389m/z	297.244	9.97	Neg	6.79691	4.72916	6.33407	5.48543	6.93252	7.16555	6.11555	5.80493	17.789	19.0355	13.9779	19.8711	16.1224	10.8066	16.3722	14.8603	14.5948	11.1532	14.0395	15.4085	9.90492	13.2717	12.2669	12.9485	5.16683	5.66596	6.07899	6.73898	6.54768	6.20643	6.37896	3.79727	23.5657	29.0508	23.5548	24.2564	24.9384	21.2536	21.4187	20.572	14.4607	17.4159	17.6827	15.0932	10.7811	16.0154
10.56_309.20528m/z	309.205	10.56	Neg	1.46028	1.57351	1.53226	1.42816	1.50878	1.55236	1.53914	1.52218	2.81809	2.9459	2.39656	2.81659	2.79455	2.12776	2.6583	2.50958	4.15515	2.40819	3.80008	2.80847	2.46784	2.86501	2.64128	3.02086	1.7127	1.6013	1.63377	1.52055	1.51017	1.49721	1.52992	1.23422	2.98216	3.0422	3.20377	3.01985	3.01352	2.62678	2.79709	3.09229	2.75626	2.75046	3.09815	2.96956	3.00352	2.98513
4.48_587.09177m/z	587.092	4.48	Neg	0.11973	0.101907	0.12634	0.137202	0.125323	0.113352	0.0956	0.114815	0.170925	0.178438	0.19893	0.186599	0.197929	0.218105	0.210231	0.174097	0.215329	0.239345	0.194184	0.16821	0.230457	0.171559	0.267906	0.212427	0.23119	0.256035	0.239264	0.251485	0.227795	0.221889	0.235431	0.214934	0.0900234	0.0959969	0.0894673	0.0937208	0.0988886	0.112427	0.0991185	0.10504	0.147264	0.133579	0.121933	0.122367	0.166754	0.126431
13.71_787.48621m/z	787.486	13.71	Neg	0.486618	0.530789	0.583996	0.470087	0.492202	0.492896	0.471671	0.47992	0.641197	0.622005	0.649641	0.675776	0.605831	0.658446	0.648309	0.735123	0.75855	0.637137	0.638581	0.718488	0.66785	0.664348	0.837033	0.703141	0.665278	0.500369	0.630205	0.615331	0.852395	0.813066	0.552175	0.592138	0.516926	0.483508	0.52571	0.552438	0.753072	0.458636	0.560769	0.612292	0.565136	0.545306	0.639281	0.582437	0.606935	0.603077
13.79_717.45776m/z	717.458	13.79	Neg	6.16647	5.23206	6.37855	5.19224	5.1685	5.44574	4.85807	4.90691	9.00258	7.75216	7.35009	7.68608	8.51471	8.85687	6.89713	8.53577	10.1257	8.80268	8.46354	8.09869	8.82788	9.64618	8.09005	8.86496	6.86496	6.34541	7.10599	6.82578	7.14154	7.03473	7.66771	7.27959	10.1216	12.6151	12.8096	11.4721	11.6412	11.0895	9.62124	11.0096	10.6456	8.57793	9.72417	9.49222	10.941	9.37202
2.17_887.18159m/z	887.182	2.17	Neg	0.829631	0.726646	1.02226	1.17161	1.00416	0.874416	0.721659	0.975934	0.346503	0.410234	0.416527	0.323313	0.401663	0.39111	0.479467	0.349953	0.236886	0.328218	0.290921	0.236246	0.239671	0.199793	0.30807	0.262829	0.823236	0.794866	0.803687	0.75952	0.691906	0.69354	0.793487	0.812483	0.115638	0.117461	0.160636	0.121383	0.146664	0.167869	0.161701	0.122662	0.114416	0.104776	0.101847	0.0983441	0.16351	0.109519
11.18_586.31395m/z	586.314	11.18	Neg	1.13432	1.06639	1.10002	1.14676	1.15851	1.01309	1.05043	1.03695	0.912176	0.914272	0.990589	0.876783	0.774842	0.992061	0.871928	1.0034	0.738235	0.77341	0.702967	0.629056	0.754894	0.668306	0.735099	0.714567	0.957219	0.952078	1.02624	1.49948	0.836395	0.88462	1.51282	0.813027	0.261109	0.288565	0.252328	1.23726	0.239059	0.271554	0.228057	0.244901	0.232513	0.236219	0.242833	0.228861	0.570716	0.276995
14.08_886.55186m/z	886.552	14.08	Neg	0.564083	0.73818	0.6162	0.620714	0.558142	0.654885	0.684998	0.67838	0.445453	0.476206	0.445565	0.424564	0.450696	0.493921	0.511731	0.481885	0.50033	0.365218	0.570464	0.565367	0.514588	0.557534	0.459081	0.504655	0.523491	0.439586	0.460226	0.0806385	0.477461	0.480146	0.489761	0.487104	0.476266	0.410188	0.354517	0.421769	0.39707	0.396967	0.437688	0.463795	0.426222	0.436409	0.424305	0.445191	0.372961	0.431959
4.05_287.05666m/z	287.057	4.05	Neg	0.0304666	0.0241271	0.0273119	0.0306073	0.0293664	0.0237223	0.027047	0.0249362	0.0439835	0.0445881	0.0444951	0.0422901	0.0484223	0.0528347	0.0487149	0.0402437	0.0502687	0.0523284	0.048692	0.0402129	0.0663767	0.0529654	0.0744374	0.0550402	0.340911	0.325857	0.324921	0.37535	0.30159	0.299427	0.282608	0.284008	0.252431	0.318217	0.350396	0.272245	0.408621	0.408217	0.383651	0.33832	0.596107	0.472312	0.436032	0.422726	0.719917	0.47519
0.63_375.88298m/z	375.883	0.63	Neg	1.93346	2.31525	2.01612	2.46158	1.61341	2.41108	2.58956	2.51326	0.754369	0.811514	0.641025	1.73285	0.51977	1.28892	0.106392	0.338624	0.21439	0.0881899	0.351007	0.342278	0.0532144	0.346822	0.189167	0.226438	1.25074	1.59172	0.976094	1.42493	1.33441	1.24813	1.50939	1.43924	0.0168199	0.0277574	0.397988	0.0285567	0.39297	0.0210485	0.0292754	0.710685	0.19629	0.325532	0.281814	0.616281	0.333275	0.346815
2.31_576.12751m/z	576.128	2.31	Neg	2.81824	2.59717	3.52669	3.95606	3.35023	3.23952	2.93295	3.45144	1.77546	1.75284	1.90288	1.61855	1.87007	1.90439	2.25211	1.75948	1.30372	1.63221	1.54256	1.28013	1.48957	1.3131	1.68662	1.46399	4.23276	4.33005	4.41799	4.20702	3.84973	3.96311	4.09903	4.2655	0.570484	0.631979	0.74756	0.637188	0.646135	0.789118	0.729726	0.636945	0.715352	0.635404	0.591696	0.612039	0.75929	0.630158
10.09_247.16800m/z	247.168	10.09	Neg	0.0349376	0.0433869	0.0375157	0.0410282	0.0451608	0.0389134	0.0356403	0.038612	0.0573313	0.0525256	0.060232	0.05069	0.0591211	0.0523817	0.059178	0.061315	0.0645014	0.0586978	0.0620101	0.0507683	0.0544374	0.0620671	0.0595418	0.0588606	0.0606432	0.0507962	0.0597198	0.063304	0.0584678	0.0488046	0.054434	0.048368	0.0673173	0.0651708	0.0538722	0.0658161	0.059614	0.0539198	0.0516719	0.0587708	0.0680756	0.0655982	0.0605455	0.06929	0.0739735	0.0675532
2.3_735.17404m/z	735.174	2.3	Neg	0.0321661	0.0357751	0.0396448	0.0429165	0.0355119	0.0330631	0.0343388	0.0330513	0.0276896	0.028228	0.0248071	0.0263837	0.0283951	0.0264461	0.0256387	0.0273428	0.0195026	0.0293924	0.0235482	0.0193824	0.0264908	0.019141	0.0322011	0.0242369	0.195952	0.190581	0.200749	0.145684	0.1383	0.161944	0.159223	0.210695	0.0044909	0.00595992	0.0125789	0.00841526	0.0138476	0.00824425	0.00927961	0.0131101	0.0143729	0.0108727	0.0116911	0.0124405	0.0198443	0.0130071
12.52_723.43090m/z	723.431	12.52	Neg	1.11922	0.689987	1.04919	0.931727	1.06873	0.742495	0.603391	0.886093	1.6292	1.72737	1.6548	1.24271	1.55044	1.43399	1.70708	1.61696	1.68532	1.8137	1.23347	1.22173	0.878092	0.800898	0.866614	1.21426	1.15704	1.38417	1.49959	1.41263	1.34494	1.34078	1.32117	1.36334	0.750627	0.619476	0.557508	0.681156	0.617881	0.565207	0.669871	0.73747	0.568552	0.766537	0.771377	0.80395	0.86946	0.801794
11.06_595.32791m/z	595.328	11.06	Neg	8.57786	7.44983	8.58059	8.62435	8.35245	8.01635	7.02506	7.87105	10.3091	10.4771	11.0965	10.9963	9.44049	10.2002	9.94439	10.4228	10.3935	11.1894	10.4729	8.83663	10.8089	10.5395	12.2188	10.6371	7.69573	8.49047	8.77096	8.66865	7.88025	7.69516	7.79088	8.53686	6.56907	8.92444	9.43465	6.85054	8.15598	8.47754	7.29491	7.56577	7.68505	7.27401	7.09277	6.52921	6.96981	6.75173
2.83_199.12647m/z	199.126	2.83	Neg	0.0570383	0.0514074	0.0512922	0.0553702	0.0581164	0.0502856	0.045828	0.0549059	0.0675628	0.0766797	0.0729037	0.0711061	0.0646509	0.068386	0.0671937	0.0748044	0.0608568	0.0500578	0.0505142	0.0431239	0.0790509	0.0565626	0.0648204	0.0578552	0.0493636	0.0538506	0.0529906	0.0509488	0.0478923	0.0461604	0.049023	0.0530101	0.0560618	0.0557805	0.0454557	0.0591788	0.0476549	0.0434839	0.0464549	0.051798	0.0577813	0.0656207	0.0569771	0.0682188	0.0839584	0.0647546
13.81_881.51851m/z	881.519	13.81	Neg	1.19367	1.5222	1.24775	1.24256	1.20125	1.31213	1.29643	1.5343	0.844995	1.00248	0.847656	0.866738	0.829554	0.850647	0.856044	0.879421	0.770688	0.764289	0.919824	0.856055	0.742524	0.86794	0.845626	0.823849	1.14381	1.04876	0.992026	1.0016	1.09578	1.03083	1.17058	1.31616	0.556504	0.712033	0.661168	0.678408	0.677899	0.690197	0.722881	0.70681	0.698499	0.491843	0.642375	0.455047	0.400214	0.53554
12.98_830.58815m/z	830.588	12.98	Neg	0.334092	0.296321	0.33969	0.316713	0.343094	0.302051	0.266954	0.278217	0.401459	0.452567	0.426197	0.457798	0.397915	0.40463	0.424427	0.391536	0.303133	0.35558	0.285221	0.298037	0.262379	0.280989	0.292727	0.296866	0.305427	0.347357	0.349417	0.371864	0.339268	0.325023	0.342282	0.354039	0.215335	0.20095	0.169405	0.201594	0.171818	0.18476	0.191452	0.209155	0.185906	0.193836	0.192501	0.205716	0.209008	0.19626
9.74_542.27993m/z	542.28	9.74	Neg	0.60929	0.651506	0.720123	0.814712	0.713842	0.676038	0.645465	0.706135	0.499919	0.448269	0.537078	0.516346	0.528446	0.525051	0.50904	0.505276	0.434147	0.450144	0.429463	0.356648	0.440805	0.361363	0.461072	0.419092	0.651248	0.706481	0.73297	0.655082	0.652823	0.616444	0.622252	0.602638	0.29514	0.337386	0.332224	0.306179	0.322907	0.33186	0.302212	0.281492	0.269011	0.275888	0.261802	0.286569	0.54177	0.305328
11.17_688.38163m/z	688.382	11.17	Neg	0.78083	0.677814	0.715981	0.754292	0.842415	0.693623	0.63943	0.616421	0.507268	0.452745	0.568827	0.468131	0.418526	0.51658	0.524259	0.50924	0.30534	0.334973	0.332633	0.264583	0.282955	0.267155	0.270446	0.294012	0.842292	0.784963	0.849484	0.751933	0.732377	0.748546	0.720383	0.480379	0.560903	0.3678	0.297219	0.520482	0.454301	0.391622	0.538539	0.505813	0.522694	0.516748	0.55385	0.575292	0.558228	0.574254
3.1_531.14073m/z	531.141	3.1	Neg	0.102119	0.106541	0.177621	0.253181	0.176296	0.106103	0.113143	0.119788	0.303556	0.29509	0.320495	0.371746	0.296194	0.315078	0.334649	0.337023	0.39853	0.312184	0.289871	0.239802	0.318547	0.323753	0.305838	0.312646	0.212221	0.196043	0.19563	0.279547	0.254864	0.194285	0.248998	0.200546	0.282115	0.229548	0.255338	0.208257	0.170346	0.177891	0.174749	0.259024	0.213027	0.291095	0.283022	0.240193	0.291703	0.238574
10.65_461.28945m/z	461.289	10.65	Neg	1.71551	1.54603	1.74702	1.73194	1.573	1.60442	1.52104	1.60759	1.41183	1.40253	1.48244	1.288	1.32375	1.44974	1.39051	1.51171	1.26484	1.4238	1.27347	0.981536	1.37364	1.32481	1.43912	1.29732	2.00456	2.22008	2.26055	2.22705	2.22124	2.11877	1.82446	2.28549	1.03918	1.20094	1.12804	1.14253	1.27591	1.31739	1.1492	1.18268	1.04133	1.07149	0.947473	0.943009	1.22998	1.03098
7.89_582.33589m/z	582.336	7.89	Neg	0.12786	0.176114	0.148555	0.198075	0.261574	0.197184	0.108751	0.181616	0.316888	0.362973	0.318997	0.43031	0.359448	0.327256	0.430904	0.331205	0.416179	0.373275	0.439866	0.388253	0.360552	0.342931	0.347846	0.381272	0.236518	0.231468	0.235853	0.209257	0.224056	0.203711	0.200013	0.246899	0.417819	0.322094	0.338509	0.363204	0.277689	0.287571	0.319334	0.383062	0.348045	0.433007	0.43439	0.443585	0.553074	0.437864
8.38_612.42748m/z	612.427	8.38	Neg	0.0690791	0.0436273	0.0771129	0.0713574	0.146162	0.0457433	0.0389187	0.0649104	0.480709	0.51733	0.576101	0.427608	0.579962	0.395241	0.775653	0.604454	0.610282	0.297602	0.483248	0.337627	0.274027	0.204153	0.314493	0.360205	0.0392018	0.0412129	0.0413764	0.0381613	0.0478405	0.0359861	0.0347478	0.0333215	0.661675	0.914161	0.532366	0.742183	0.644408	0.717043	0.573801	0.782154	0.674538	0.75875	0.740929	0.752438	0.818655	0.701084
9.91_406.21896m/z	406.219	9.91	Neg	0.0608827	0.0390098	0.0626681	0.0572101	0.0721304	0.0400903	0.0426927	0.0490314	0.105535	0.1209	0.128282	0.107953	0.138529	0.11568	0.163191	0.143445	0.151222	0.131686	0.13209	0.108488	0.119479	0.0910213	0.183945	0.131133	0.0297374	0.0271031	0.0284623	0.0294503	0.0240021	0.0237116	0.0229749	0.0193369	0.203735	0.187828	0.128821	0.223224	0.154936	0.161082	0.171636	0.299169	0.227623	0.281277	0.266298	0.284131	0.264195	0.259612
8.38_615.45322m/z	615.453	8.38	Neg	0.0355895	0.0416605	0.0580701	0.0540576	0.242981	0.0197713	0.0320758	0.0397342	0.397405	0.289381	0.415679	0.267975	0.834462	0.284937	1.41524	0.544959	0.759269	0.377311	0.824325	0.574736	0.376295	0.318888	0.358481	0.512758	0.0394807	0.0281068	0.0545769	0.0398137	0.0807676	0.0357183	0.0391261	0.024853	1.83733	1.72763	1.09853	1.85013	1.56025	1.4448	1.61336	1.79163	1.50724	1.9432	1.75833	2.10378	1.94162	1.78138
3.29_513.10140m/z	513.101	3.29	Neg	0.168434	0.179395	0.176495	0.224112	0.15939	0.184329	0.167575	0.187766	0.319606	0.383973	0.399158	0.304497	0.369744	0.349794	0.407198	0.303155	0.355607	0.392699	0.35258	0.325236	0.387949	0.293889	0.455913	0.366267	1.78972	1.80743	1.82239	1.7588	1.56962	1.59889	1.59469	1.68691	0.205328	0.211281	0.286691	0.163063	0.231458	0.249119	0.246618	0.230761	0.343025	0.310496	0.28597	0.322636	0.383005	0.283163
8.57_565.17144m/z	565.171	8.57	Neg	0.0260375	0.0175593	0.0203098	0.0178332	0.0183967	0.00996217	0.0085948	0.0124856	0.0513685	0.0459634	0.0478693	0.035494	0.0539747	0.0434121	0.0672996	0.0546906	0.216441	0.97726	0.23446	0.522506	0.860501	0.510655	1.14074	0.637508	0.124033	0.0728375	0.0599357	0.0458474	0.0365803	0.0253723	0.0255717	0.0211668	0.0978051	0.0864719	0.071875	0.0888823	0.0815852	0.077224	0.0827196	0.105219	0.124927	0.180142	0.184663	0.8602	0.194151	0.253088
12.04_613.28830m/z	613.288	12.04	Neg	0.138086	0.0904119	0.12734	0.113237	0.14256	0.129224	0.0831119	0.123051	0.169953	0.275601	0.238079	0.250754	0.209298	0.269324	0.232861	0.227575	0.255339	0.330755	0.330701	0.249902	0.302843	0.335003	0.388002	0.313221	0.0718474	0.0822763	0.0645805	0.0786767	0.0909383	0.0837896	0.0909692	0.0619188	0.172559	0.201363	0.209449	0.18004	0.24505	0.197359	0.202897	0.194016	0.21781	0.206143	0.198491	0.181253	0.212817	0.198462
12.07_690.42654m/z	690.427	12.07	Neg	1.72426	1.42149	1.70253	1.73835	1.68547	1.56856	1.29813	1.45784	1.96487	2.23585	2.22589	2.19307	2.14526	2.29959	2.16886	2.22083	1.89691	2.15116	1.8887	1.53967	2.1191	2.06406	2.32706	1.99809	1.6523	1.81929	2.15868	1.89922	1.94736	1.82529	1.91171	2.00769	2.67604	2.8236	2.81501	2.83905	3.14114	2.93068	2.78915	2.88014	2.87966	2.87071	2.95439	3.03392	3.58901	3.00234
12.74_482.38548m/z	482.385	12.74	Neg	0.222831	0.205783	0.238797	0.243542	0.222988	0.189436	0.165658	0.223123	0.278947	0.312228	0.314525	0.309782	0.296361	0.339422	0.294749	0.301197	0.269743	0.333086	0.276509	0.237625	0.307158	0.31266	0.350681	0.298209	0.0796097	0.106309	0.132717	0.120112	0.092136	0.109441	0.108554	0.102319	0.180846	0.242799	0.19297	0.214447	0.233938	0.248647	0.231351	0.216348	0.246969	0.214465	0.22371	0.196123	0.288023	0.224623
13.69_510.39051m/z	510.391	13.69	Neg	0.0818916	0.0914685	0.0901153	0.0923575	0.0780229	0.0667763	0.062017	0.0696319	0.170265	0.189677	0.188017	0.126359	0.159412	0.177502	0.211201	0.175308	0.286181	0.275819	0.244529	0.184195	0.219912	0.169428	0.270089	0.235736	0.0895721	0.114741	0.131906	0.101077	0.102987	0.095196	0.106314	0.0993209	0.0950265	0.10858	0.072831	0.109059	0.0885009	0.11191	0.0829462	0.13431	0.119788	0.123744	0.121986	0.119593	0.108992	0.11501
0.63_382.08743m/z	382.087	0.63	Neg	0.339644	0.411173	0.320685	0.453236	0.261641	0.441752	0.484918	0.4491	0.116314	0.15992	0.11597	0.287075	0.109875	0.238703	0.0528559	0.0626575	0.1175	0.183769	0.0797204	0.0662785	0.110396	0.0640849	0.0606432	0.0974845	0.241662	0.28852	0.193339	0.20788	0.263168	0.211218	0.242209	0.290115	0.0129418	0.0189571	0.0602329	0.0175465	0.0596212	0.0155888	0.019373	0.10586	0.0613141	0.0797185	0.0571434	0.133913	0.12917	0.0874659
14.79_975.57383m/z	975.574	14.79	Neg	0.987493	1.27572	1.1406	1.33643	0.989823	1.1203	1.02072	1.14862	0.784003	0.767883	0.856726	0.888065	0.733425	0.750902	0.873743	0.761545	0.520013	0.516033	0.617184	0.51736	0.49311	0.524708	0.693297	0.554529	1.45668	1.18658	1.13547	1.04589	1.03428	1.09834	0.616123	1.00552	0.863394	0.768038	0.844138	0.910288	0.850454	0.909058	0.935572	0.847023	0.750073	0.823969	0.793018	0.877376	0.826352	0.85845
2.18_865.19917m/z	865.199	2.18	Neg	8.38653	7.11351	10.9906	12.4719	10.6155	8.9347	7.23103	10.1655	3.16832	3.41959	3.62888	2.61957	3.66697	3.44673	4.49551	3.01796	2.04199	2.86195	2.5482	2.12449	2.14878	1.79316	2.75099	2.32422	8.12343	8.29633	8.31489	7.62766	6.72425	6.95144	7.5856	8.25462	1.01762	1.10086	1.39707	1.17091	1.24728	1.48133	1.48708	1.08346	1.21589	1.10299	1.03477	1.12458	1.76715	1.18541
9.41_475.27174m/z	475.272	9.41	Neg	2.38355	1.58701	2.35191	2.1789	2.46915	1.71041	1.47533	1.91784	0.645327	0.93082	0.845656	0.623693	0.689261	0.904581	0.642843	0.567808	0.463262	0.623967	0.423295	0.397075	0.516366	0.369847	0.458611	0.464632	2.66474	2.97887	3.19671	2.87748	2.77939	2.69132	2.73273	2.21	0.358836	0.427925	0.386533	0.447845	0.407544	0.409919	0.406591	0.304732	0.316792	0.331085	0.301272	0.315634	0.37836	0.342482
9.83_437.20445m/z	437.204	9.83	Neg	0.0724099	0.0901041	0.0881102	0.100525	0.0865845	0.090871	0.0887218	0.0766371	0.128395	0.123386	0.142142	0.143239	0.133195	0.11708	0.15741	0.132378	0.128676	0.113057	0.142365	0.118216	0.107515	0.113356	0.128111	0.121614	0.111963	0.13412	0.137832	0.126053	0.116784	0.11814	0.142842	0.1413	0.167572	0.158086	0.137571	0.171148	0.149691	0.154171	0.173446	0.16133	0.16002	0.176851	0.173137	0.194303	0.173522	0.173652
7.8_356.21038m/z	356.21	7.8	Neg	0.1765	0.0903995	0.136811	0.108041	0.186986	0.10707	0.0904524	0.0959724	0.303471	0.320895	0.297464	0.30475	0.349889	0.223631	0.396251	0.268357	0.34917	0.278005	0.341698	0.329013	0.228306	0.239524	0.255101	0.288688	0.0518827	0.0443715	0.0490057	0.0493177	0.0575159	0.0442755	0.0476857	0.0402653	0.546936	0.567845	0.473918	0.543369	0.515049	0.486348	0.528982	0.538805	0.572501	0.575366	0.562468	0.555511	0.562624	0.553456
0.65_881.13721m/z	881.137	0.65	Neg	0.504636	0.53539	0.512563	0.626287	0.232582	0.626937	0.412901	0.519405	0.0886807	0.0592726	0.102147	0.342129	0.0582242	0.213957	0.0239646	0.0614766	0.0328392	0.0176902	0.0561198	0.0385998	0.0177895	0.0313724	0.0455014	0.0342732	0.287669	0.333715	0.166594	0.203484	0.20943	0.232877	0.229463	0.315412	0.0243706	0.0207561	0.0391819	0.0221119	0.0394102	0.0195764	0.0180734	0.0702666	0.0280325	0.0258059	0.0255649	0.0898199	0.0287459	0.0381268
2.19_432.09628m/z	432.096	2.19	Neg	1.20982	1.07014	1.52531	1.76476	1.496	1.25932	1.05533	1.46488	0.502719	0.563523	0.593123	0.440248	0.607973	0.566807	0.714286	0.490595	0.372033	0.493508	0.439574	0.37047	0.386039	0.309746	0.497501	0.409839	1.7547	1.73328	1.68083	1.5443	1.36045	1.43179	1.51781	1.76567	0.177	0.202517	0.263794	0.203395	0.221841	0.262858	0.252156	0.198349	0.222113	0.210607	0.208297	0.211611	0.309116	0.217666
11.68_637.39268m/z	637.393	11.68	Neg	18.082	17.0815	19.1309	19.7582	18.6779	18.0618	16.8003	17.8054	21.5747	21.9535	22.7983	23.2993	22.0666	23.0941	22.4919	24.0155	21.2176	23.0725	21.5545	17.6612	22.8373	22.4037	25.9211	22.0954	12.8889	13.6215	14.3302	13.4542	12.5913	12.8568	12.8996	13.0587	14.4102	16.2016	15.555	15.4048	15.6945	15.8412	16.2669	15.9236	16.3484	17.1233	16.9167	17.7434	23.66	17.8944
14.46_973.56195m/z	973.562	14.46	Neg	2.51999	3.46418	2.97099	3.74184	2.6026	2.81764	2.5144	3.22702	1.36078	1.66971	1.79232	1.92967	1.79012	1.59484	1.79277	1.68634	1.13612	1.2552	1.49437	1.19843	1.11453	1.19407	1.67407	1.29526	4.11036	3.03854	3.01793	2.52303	2.54834	2.83956	2.86239	2.41811	0.348659	1.66955	1.99711	1.56642	1.71443	1.846	1.81254	1.69604	1.47314	1.3048	1.49873	1.38731	0.345847	1.11242
0.68_969.18916m/z	969.189	0.68	Neg	0.14627	0.178861	0.166277	0.217547	0.132501	0.167581	0.152965	0.195384	0.0537598	0.0331067	0.0757248	0.132963	0.032084	0.104638	0.017947	0.0483372	0.0330925	0.0198374	0.0498619	0.0177443	0.0222794	0.0303825	0.0399438	0.0304488	0.10615	0.139113	0.0756624	0.0949943	0.113153	0.0924995	0.13082	0.128238	0.0202573	0.0229094	0.0273253	0.0263532	0.0265938	0.0176709	0.0259569	0.0409603	0.0364907	0.028078	0.0227348	0.0530472	0.0255898	0.0331113
0.62_380.94826m/z	380.948	0.62	Neg	0.186515	0.197464	0.18143	0.209328	0.143752	0.207658	0.215948	0.201026	0.126689	0.124707	0.122003	0.174131	0.115322	0.143626	0.100523	0.120267	0.0904356	0.105979	0.107002	0.0975756	0.129057	0.104044	0.135742	0.109977	0.121853	0.148981	0.123515	0.1358	0.130342	0.127757	0.134758	0.138439	0.108429	0.115986	0.101589	0.104808	0.112251	0.112761	0.0835635	0.123101	0.0895888	0.128553	0.126081	0.105937	0.120217	0.11012
3.9_235.02545m/z	235.025	3.9	Neg	0.447991	0.519149	0.502895	0.57179	0.577596	0.532545	0.493533	0.556599	0.979031	1.07176	1.23016	1.14487	1.24919	1.23597	1.4518	1.47188	0.989846	0.997997	0.971145	0.827481	1.07508	0.970511	1.074	0.98658	0.467837	0.52396	0.567977	0.568814	0.538274	0.50891	0.508868	0.535887	0.920995	0.833907	0.771011	0.846448	0.622031	0.638362	0.575459	1.27921	0.863305	1.31011	1.21986	1.17614	1.36455	1.10916
0.62_742.75299m/z	742.753	0.62	Neg	0.0503642	0.0319082	0.0508915	0.0312687	0.0897657	0.0255845	0.0259257	0.0248217	0.130205	0.129166	0.107417	0.0917901	0.121108	0.10744	0.153873	0.109866	0.0997607	0.160236	0.108114	0.113699	0.146809	0.132318	0.11827	0.125601	0.0588629	0.0808593	0.0882252	0.102027	0.0632361	0.085931	0.0822356	0.0852229	0.0870609	0.13558	0.161361	0.13084	0.134957	0.130194	0.13461	0.12487	0.104266	0.14084	0.133545	0.0847596	0.112049	0.120498
1.87_681.11943m/z	681.119	1.87	Neg	0.131238	0.146773	0.160592	0.205128	0.151545	0.144445	0.123729	0.152661	0.0719753	0.0858075	0.0956463	0.0696907	0.0864834	0.0878146	0.100403	0.0769349	0.0498453	0.0773695	0.0696746	0.0507364	0.0526644	0.04137	0.083767	0.0607753	0.0706854	0.0635275	0.0585776	0.0663577	0.0457764	0.0529817	0.053061	0.0692558	0.0191037	0.025296	0.0319225	0.0240592	0.0305759	0.0313674	0.0285695	0.0303571	0.0252603	0.0271432	0.0276901	0.0262977	0.0419387	0.027196
12.37_597.50186m/z	597.502	12.37	Neg	0.0479749	0.0317951	0.0634439	0.0652115	0.0526701	0.0485018	0.0402602	0.0464415	0.276849	0.118468	0.20521	0.175203	0.197348	0.178043	0.211787	0.198391	0.902316	0.290977	0.309208	0.732159	0.579661	0.324425	0.261895	0.485806	0.0396382	0.0288934	0.0443581	0.0268753	0.0380513	0.043055	0.0368756	0.0277372	0.165955	0.222615	0.117478	0.209015	0.087315	0.198575	0.185407	0.172909	0.532111	0.219287	0.198374	0.240847	0.231279	0.256171
1.87_613.11138m/z	613.111	1.87	Neg	0.177799	0.129181	0.190531	0.212584	0.178678	0.153315	0.116789	0.146486	0.0492243	0.0662515	0.0599105	0.0589241	0.0655055	0.0686333	0.071076	0.0469011	0.0372088	0.0433786	0.0413611	0.0358044	0.0400892	0.0342573	0.0525828	0.0406689	0.318164	0.323584	0.250114	0.290823	0.276005	0.277619	0.28205	0.509832	0.0166335	0.0255462	0.0359211	0.0300132	0.0330483	0.027576	0.0359122	0.024705	0.0242068	0.0259617	0.0271273	0.0287859	0.0512835	0.0319362
2.7_775.39736m/z	775.397	2.7	Neg	0.0487812	0.0512602	0.0323457	0.0562903	0.03661	0.0412225	0.0591057	0.0555271	0.016773	0.00911372	0.016083	0.0173182	0.013779	0.0183216	0.0161772	0.0142994	0.00949715	0.0211481	0.0142502	0.0178952	0.0289102	0.0222296	0.0233024	0.0196047	0.398285	0.407698	0.380476	0.416428	0.362246	0.354627	0.391918	0.450144	0.0477598	0.0400219	0.0221717	0.0520052	0.0310699	0.0250689	0.0376891	0.0532816	0.0597852	0.0663959	0.0604821	0.0652408	0.102246	0.0690404
11.68_472.36360m/z	472.364	11.68	Neg	0.691761	0.603819	0.73334	0.721462	0.661053	0.654286	0.579209	0.649562	0.819292	0.834639	0.917272	0.906209	0.878181	0.853405	0.786734	0.9152	0.813838	0.863431	0.797472	0.644078	0.819859	0.844272	0.886621	0.809939	0.423035	0.438289	0.471197	0.445017	0.387582	0.403958	0.400125	0.37921	0.441058	0.566567	0.542822	0.517941	0.51328	0.534251	0.496142	0.540358	0.543981	0.546771	0.539195	0.549213	0.701208	0.548672
8.82_592.27895m/z	592.279	8.82	Neg	0.279058	0.253921	0.310726	0.311742	0.243962	0.262118	0.249846	0.254129	0.212815	0.20644	0.209187	0.189494	0.196105	0.195863	0.205367	0.206631	0.156548	0.171662	0.164658	0.130471	0.138722	0.121985	0.170243	0.150613	0.0897737	0.0898014	0.0921097	0.0912985	0.0877439	0.0788868	0.0868706	0.0797167	0.124914	0.102568	0.0945965	0.129292	0.100477	0.123177	0.116781	0.115811	0.117675	0.137895	0.122353	0.148416	0.141597	0.136696
9.46_342.26554m/z	342.266	9.46	Neg	0.0568716	0.0567272	0.0556906	0.0449303	0.0549287	0.047814	0.0467959	0.0487935	0.111655	0.104974	0.138857	0.148266	0.134492	0.102825	0.115131	0.161509	0.15828	0.12965	0.232602	0.103627	0.101258	0.105277	0.126768	0.13678	0.0538426	0.0512558	0.0577572	0.0493997	0.0486071	0.0600088	0.0542996	0.0453009	0.0848299	0.125848	0.0891061	0.102625	0.104276	0.100002	0.102104	0.194016	0.0928952	0.110308	0.105799	0.121945	0.135908	0.138943
5.52_598.31765m/z	598.318	5.52	Neg	0.296119	0.184541	0.218705	0.218142	0.220001	0.198672	0.205737	0.229571	0.105968	0.165677	0.117491	0.127203	0.128413	0.134437	0.13716	0.106738	0.073024	0.0868935	0.0564012	0.0807794	0.077191	0.0983722	0.0828098	0.079353	0.089406	0.0840741	0.081629	0.0981717	0.0929175	0.0798946	0.0812808	0.135449	0.22214	0.228278	0.277561	0.249817	0.324959	0.245008	0.26283	0.165917	0.182299	0.181138	0.195951	0.133001	0.183279	0.186698
2.11_772.20315m/z	772.203	2.11	Neg	0.0701231	0.182726	0.0864685	0.119784	0.0881613	0.113127	0.143158	0.103203	0.206641	0.193804	0.275108	0.214848	0.210127	0.232534	0.233456	0.217334	0.140834	0.171513	0.165587	0.159119	0.14854	0.117249	0.170317	0.153308	7.5689	8.31702	7.33418	6.91893	6.76815	6.96954	7.46424	12.3612	0.0581794	0.075942	0.121856	0.0771595	0.0711793	0.0946391	0.0725037	0.0842942	0.0863584	0.0797491	0.0805618	0.0881828	0.108678	0.0796932
9.86_534.25293m/z	534.253	9.86	Neg	0.244097	0.220939	0.272081	0.278751	0.262188	0.233231	0.228548	0.233348	0.143944	0.189538	0.205951	0.163609	0.172788	0.190402	0.192232	0.19676	0.141372	0.200411	0.155296	0.129535	0.150768	0.120637	0.14177	0.148541	0.254977	0.277551	0.32774	0.294237	0.282659	0.279119	0.306743	0.2626	0.133074	0.136237	0.122832	0.150422	0.118607	0.150256	0.13518	0.117407	0.12923	0.143865	0.125787	0.160688	0.159265	0.145088
14.32_677.45227m/z	677.452	14.32	Neg	0.520378	0.512885	0.571192	0.602529	0.529923	0.510954	0.441173	0.506812	0.809689	0.817102	1.01095	0.962972	1.0019	0.883487	1.05489	1.11119	0.962552	0.884008	1.07764	0.937189	0.95203	1.11722	0.739428	0.952866	0.552253	0.892962	0.525859	0.417806	0.433219	0.423536	0.411606	0.443682	0.378138	0.846959	0.57636	0.383823	0.822919	0.881226	1.00086	0.99699	0.979783	1.0776	0.992144	1.21905	1.16066	1.13672
11.68_576.40153m/z	576.402	11.68	Neg	0.692946	0.689918	0.785383	0.857729	0.757402	0.718394	0.645058	0.692583	0.979261	0.895633	0.994366	0.937591	0.976754	0.949109	0.966438	1.00841	0.944579	0.965911	0.953258	0.795862	0.99935	1.01306	1.05269	0.960673	0.529871	0.524667	0.521926	0.503606	0.463702	0.489655	0.488656	0.491528	0.649787	0.708406	0.708418	0.679272	0.65363	0.692891	0.716946	0.685041	0.775278	0.786592	0.792852	0.804685	0.99762	0.806979
0.67_386.03852m/z	386.039	0.67	Neg	0.095347	0.141391	0.102011	0.150182	0.101378	0.115736	0.112446	0.150104	0.0488077	0.06125	0.0693139	0.0504071	0.0468384	0.0896899	0.0256358	0.026856	0.0329799	0.0357541	0.0210426	0.0298271	0.0467861	0.0443547	0.0380523	0.0355424	0.0867502	0.0916662	0.0863231	0.118783	0.096987	0.0841972	0.114294	0.100043	0.0275468	0.0718968	0.0239966	0.0388697	0.0269253	0.0424384	0.0723456	0.0349151	0.0540208	0.0417079	0.0383092	0.0408553	0.0536991	0.0421133
13.64_595.41087m/z	595.411	13.64	Neg	0.218712	0.267993	0.235866	0.203735	0.251398	0.212253	0.206141	0.235861	0.353002	0.352584	0.379171	0.368772	0.38876	0.380027	0.466936	0.409969	0.397431	0.384427	0.446466	0.380686	0.399797	0.38893	0.415577	0.401902	0.331642	0.238597	0.268654	0.232261	0.280946	0.226808	0.213585	0.267826	0.718741	0.552237	0.610917	0.650862	0.543868	0.538553	0.648002	0.632877	0.607547	0.754671	0.651772	0.813021	0.717122	0.726767
10.74_380.27838m/z	380.278	10.74	Neg	0.293883	0.256932	0.286397	0.279113	0.301128	0.278716	0.252788	0.26825	0.365956	0.430501	0.433497	0.361527	0.37	0.421828	0.374746	0.373134	0.280442	0.452001	0.487724	0.242529	0.533788	0.374784	0.368037	0.391329	0.107216	0.11141	0.112888	0.109281	0.101958	0.111433	0.10207	0.085895	0.376658	0.487651	0.393176	0.4652	0.585213	0.558951	0.52823	0.38154	0.463576	0.385281	0.374301	0.417539	0.484014	0.420864
0.59_744.73068m/z	744.731	0.59	Neg	0.0443203	0.0291088	0.049006	0.0477718	0.0965693	0.0440835	0.0303795	0.0230606	0.118581	0.109973	0.130069	0.11322	0.125069	0.12175	0.152989	0.0991707	0.0998358	0.165006	0.117516	0.101047	0.186294	0.113943	0.101525	0.126452	0.0567755	0.0726059	0.0895281	0.0827837	0.102402	0.0933493	0.0678806	0.0602538	0.116932	0.109028	0.174278	0.117363	0.143355	0.097388	0.103184	0.146522	0.0917853	0.135536	0.117866	0.106832	0.115317	0.120884
10.59_391.21445m/z	391.214	10.59	Neg	0.850568	1.05453	0.977862	0.980503	0.883264	0.913576	0.914572	0.97206	0.848231	0.820291	0.775231	0.799838	0.796992	0.716177	0.805258	0.810919	0.897873	0.650813	0.835312	0.659154	0.608535	0.693765	0.735363	0.725831	0.882867	0.845849	0.835627	0.784248	0.833176	0.743918	0.854794	0.63003	0.720342	0.755186	0.754177	0.754096	0.6873	0.654466	0.699051	0.743043	0.626513	0.648961	0.711653	0.691517	0.71548	0.686914
6.33_311.22286m/z	311.223	6.33	Neg	0.282735	0.244571	0.304708	0.358798	0.388263	0.274156	0.218324	0.32384	0.977198	1.37156	1.03185	0.986411	1.15767	0.947974	1.52087	1.12728	2.04735	1.85157	1.83041	1.79011	4.67929	4.26732	2.52892	2.71357	0.297828	0.285606	0.303581	0.299015	0.266055	0.26791	0.271102	0.208742	1.50834	1.68106	2.67816	1.72103	2.70835	1.37417	1.80118	3.71631	12.3356	5.63872	5.21776	5.40645	8.24377	5.89957
12.08_940.56550m/z	940.566	12.08	Neg	0.667962	0.572179	0.737413	0.726629	0.642053	0.657187	0.487876	0.573722	0.868204	0.924974	0.918476	0.887963	0.947316	1.00896	0.845155	1.0298	0.83852	0.91277	0.775582	0.717214	1.01426	0.953515	1.06634	0.896885	0.60511	0.70154	0.828709	0.730022	0.7248	0.725051	0.700076	0.706582	1.0588	1.09327	1.20521	1.08056	1.25508	1.25452	1.13653	1.25995	1.25068	1.13802	1.20596	1.19542	1.36524	1.19675
10.57_229.20495m/z	229.205	10.57	Neg	0.123283	0.107171	0.11297	0.111618	0.110876	0.107477	0.116474	0.119308	0.200858	0.229471	0.184202	0.22239	0.215538	0.166939	0.217767	0.188018	0.344857	0.188958	0.288835	0.213923	0.221095	0.25349	0.180199	0.241622	0.101283	0.10285	0.108675	0.114449	0.0962258	0.120272	0.107181	0.070304	0.237133	0.245363	0.244825	0.249781	0.227235	0.207815	0.22625	0.216555	0.202393	0.203338	0.225508	0.226139	0.27329	0.23056
7.87_813.34791m/z	813.348	7.87	Neg	0.271468	0.225824	0.254058	0.230684	0.183764	0.181792	0.169537	0.231458	0.122491	0.115946	0.149803	0.0932958	0.0774925	0.178375	0.0957624	0.0992063	0.0812252	0.129759	0.0836788	0.0828955	0.109346	0.0711222	0.0756292	0.0905224	0.0263415	0.0465398	0.0649034	0.0479831	0.0419056	0.0477218	0.0456576	0.0202792	0.0870328	0.0601628	0.0438468	0.0955397	0.059782	0.0557041	0.0851836	0.0925329	0.0891171	0.104128	0.091611	0.117149	0.132348	0.106001
10.62_802.50008m/z	802.5	10.62	Neg	1.4739	1.09555	1.44988	1.36362	1.61208	1.21003	1.17296	1.31617	0.767758	0.851393	0.911626	0.683373	0.686112	0.737071	0.783409	0.748497	0.353462	0.294436	0.322025	0.301655	0.269502	0.264454	0.278876	0.297773	0.837433	0.83888	0.85298	0.889302	0.670805	0.786593	0.744034	0.451861	0.24254	0.211588	0.198912	0.255039	0.199803	0.237795	0.236711	0.17182	0.186819	0.211748	0.215411	0.215465	0.239089	0.231782
12_455.23886m/z	455.239	12	Neg	0.413918	0.413171	0.397146	0.424028	0.349109	0.405614	0.405905	0.37717	0.387584	0.34692	0.365298	0.374911	0.330362	0.308811	0.363378	0.358405	0.311173	0.369255	0.336989	0.254359	0.310992	0.344198	0.405641	0.33323	0.320292	0.343926	0.31629	0.324148	0.273594	0.295475	0.304723	0.310149	0.264603	0.287739	0.337694	0.26117	0.262069	0.290672	0.28313	0.306624	0.452482	0.279052	0.256391	0.267409	0.222642	0.27177
1.24_525.12043m/z	525.12	1.24	Neg	0.0224753	0.0302251	0.019733	0.0249873	0.0121329	0.0224007	0.029317	0.0188597	0.00243274	0.00419691	0.0057205	0.00967274	0.0039182	0.00828738	0.00428563	0.00666346	0.00689353	0.00540384	0.00474794	0.00314646	0.0116742	0.00571626	0.00986999	0.00677889	0.114488	0.187068	0.143531	0.148001	0.137759	0.189793	0.111271	0.23182	0.00219082	0.00412653	0.00388746	0.00580197	0.00600496	0.00278479	0.00563038	0.00683002	0.00853165	0.00443841	0.00627197	0.00623771	0.0198574	0.00800989
14.19_566.42367m/z	566.424	14.19	Neg	0.113251	0.16148	0.147355	0.159269	0.146838	0.186393	0.151066	0.117827	0.218717	0.215242	0.236859	0.259867	0.208684	0.246192	0.212489	0.284731	0.287758	0.244385	0.255796	0.185641	0.311578	0.235845	0.328037	0.264149	0.241849	0.198977	0.236674	0.198567	0.201515	0.188901	0.25261	0.204478	0.209259	0.203093	0.164304	0.207294	0.184777	0.180444	0.193593	0.228251	0.240556	0.199761	0.19778	0.233884	0.229531	0.219024
0.7_507.11838m/z	507.118	0.7	Neg	0.300254	0.293478	0.281465	0.335814	0.178219	0.342982	0.341963	0.275465	0.130781	0.0943731	0.136408	0.219906	0.0908313	0.192688	0.033152	0.0992203	0.0541773	0.0431797	0.104723	0.0808226	0.0467364	0.0770594	0.0726525	0.0684787	0.22795	0.204475	0.162105	0.175423	0.17387	0.201077	0.211087	0.272415	0.0146641	0.0205251	0.0628353	0.0251325	0.0511337	0.0271323	0.0220375	0.115556	0.0614428	0.0660063	0.0646511	0.112423	0.0655773	0.0704486
2.4_849.20480m/z	849.205	2.4	Neg	1.1103	0.912909	1.34205	1.50189	1.32073	1.09253	0.883507	1.24126	0.466533	0.503468	0.538656	0.404007	0.563368	0.490012	0.647359	0.442761	0.333041	0.432256	0.399877	0.345024	0.346089	0.28831	0.442034	0.369518	1.1249	1.15198	1.13632	1.07549	0.95073	0.963046	1.05269	1.14026	0.171593	0.183822	0.26136	0.179915	0.22709	0.248874	0.25312	0.181074	0.20716	0.193975	0.185348	0.185403	0.291561	0.202427
2.32_598.11020m/z	598.11	2.32	Neg	0.240767	0.213164	0.292992	0.317127	0.293228	0.259758	0.244194	0.277854	0.156638	0.158967	0.178157	0.147182	0.154818	0.172407	0.199402	0.155563	0.114049	0.141425	0.126852	0.106946	0.134624	0.105644	0.146301	0.12512	0.300623	0.29865	0.311644	0.288053	0.286644	0.293138	0.287714	0.286221	0.0459153	0.0545	0.0667856	0.0449069	0.0514565	0.0700162	0.0602379	0.0464146	0.0565093	0.0497203	0.0503556	0.0544561	0.0658769	0.052147
11.45_382.29498m/z	382.295	11.45	Neg	0.718147	0.695426	0.726665	0.741138	0.707889	0.655329	0.619046	0.64686	0.974302	0.929689	1.06914	0.86033	0.895512	1.02696	0.81681	0.959651	0.728889	1.0098	0.839467	0.626647	1.42156	0.890255	0.94066	0.922469	0.420844	0.420314	0.468825	0.432713	0.42337	0.428758	0.418341	0.332447	0.587502	0.780042	0.622023	0.666419	0.716505	0.825041	0.751698	0.655727	0.720936	0.653539	0.611239	0.571487	0.720332	0.633668
4.62_400.02855m/z	400.029	4.62	Neg	0.0720388	0.0535313	0.0671261	0.0683086	0.0634235	0.0674819	0.0578915	0.0667016	0.16268	0.146219	0.156604	0.150193	0.13637	0.210863	0.147068	0.128433	0.149816	0.170123	0.152071	0.130454	0.174884	0.157997	0.198569	0.161988	0.0993465	0.0833125	0.0846669	0.0901809	0.0808466	0.0882877	0.0659856	0.0605198	0.119261	0.121875	0.161759	0.105839	0.131275	0.143734	0.144205	0.138235	0.177593	0.160434	0.157702	0.149589	0.154619	0.149501
5.2_375.27441m/z	375.274	5.2	Neg	0.314268	0.337214	0.378623	0.476349	0.485429	0.357357	0.270885	0.438912	0.11413	0.120962	0.132595	0.0963575	0.165065	0.105669	0.192785	0.12261	0.118606	0.0997889	0.122984	0.110461	0.0978885	0.0794763	0.100425	0.104233	0.626966	0.647854	0.658358	0.646036	0.607989	0.563965	0.607522	0.610057	0.26218	0.235603	0.163086	0.329907	0.186168	0.247758	0.287301	0.278675	0.273961	0.323017	0.293082	0.369507	0.484451	0.350086
8.37_613.44339m/z	613.443	8.37	Neg	0.194228	0.130111	0.241073	0.237783	0.423597	0.132578	0.0945595	0.170956	2.11997	1.91792	2.53435	1.77885	2.66096	1.95439	3.38752	2.83215	3.66997	1.83233	2.9102	2.01836	1.67253	1.02509	1.7515	2.12571	0.153528	0.124694	0.260631	0.161317	0.195557	0.156626	0.172062	0.0677119	2.59173	3.81321	1.997	3.00448	2.48093	3.02229	2.42764	4.0871	3.38069	3.81243	3.64747	3.96096	4.75378	3.49476
13.79_393.28566m/z	393.286	13.79	Neg	0.827039	0.857978	0.857324	0.783809	0.779198	0.755159	0.754222	0.703709	1.16896	1.12615	1.1724	1.13105	0.87471	1.05155	0.934663	0.998131	1.05482	1.20378	1.07348	0.891912	1.05989	1.0415	1.15528	1.06867	0.806559	0.728285	0.746308	0.692651	0.700864	0.658052	0.65631	0.672219	0.792561	0.976296	0.932549	0.816824	0.813451	0.879158	0.754793	0.863708	0.78484	0.830159	0.840751	0.792978	0.684138	0.75458
1.42_585.22394m/z	585.224	1.42	Neg	0.142117	0.0838648	0.115038	0.118143	0.137346	0.124775	0.0978798	0.117459	0.0451537	0.0627274	0.0610136	0.0553047	0.0512778	0.0835032	0.0531315	0.0544586	0.0356524	0.0673199	0.040901	0.0665247	0.0830965	0.130598	0.0760816	0.0714534	0.242302	0.290358	0.273162	0.32665	0.304209	0.279977	0.294092	0.330846	0.0543807	0.0832683	0.0806963	0.0593605	0.0438691	0.0576166	0.0573153	0.0488459	0.077789	0.0695644	0.0685442	0.0465669	0.0773016	0.0642076
2.03_757.21508m/z	757.215	2.03	Neg	0.0376611	0.0627531	0.0300012	0.0414809	0.029969	0.0431183	0.0593855	0.0421232	0.0193595	0.0240778	0.0316278	0.0298182	0.0241402	0.0282653	0.024835	0.026001	0.0129429	0.0171309	0.0198683	0.0140235	0.017606	0.0141186	0.0195763	0.0164666	1.46168	1.51026	1.35155	1.4045	1.32664	1.32063	1.45171	1.83886	0.0139687	0.0214485	0.0280764	0.02192	0.0225929	0.0219304	0.0192359	0.0178161	0.02585	0.0191012	0.0193706	0.0231426	0.0239423	0.0204071
9.17_477.22928m/z	477.229	9.17	Neg	0.211551	0.210979	0.225018	0.251292	0.235591	0.206991	0.19271	0.227008	0.271876	0.302214	0.31024	0.306998	0.276755	0.27665	0.313746	0.299728	0.34368	0.931445	0.266374	0.232251	0.511316	0.299148	0.344289	0.418358	0.253782	0.256023	0.235251	0.287359	0.272029	0.235408	0.28349	0.244082	0.313959	0.314728	0.426973	0.271053	0.276994	0.482781	0.259869	0.307906	0.232326	0.280316	0.298579	0.296541	0.250294	0.271111
14.15_687.49573m/z	687.496	14.15	Neg	0.779408	0.712203	1.00404	0.704145	0.654188	0.881647	0.631308	0.546248	2.03351	1.08254	1.62803	1.40006	1.51517	1.48311	1.64871	1.36929	1.65449	1.63977	1.80787	1.89275	1.44923	1.34112	1.40807	1.59904	2.94734	1.74879	4.71989	5.84968	5.45102	7.98498	2.84643	3.91074	2.21698	1.836	1.69762	1.72739	1.71283	1.61519	1.91578	1.84598	1.67437	1.95218	1.70311	1.7574	1.51229	1.78183
2.12_771.19968m/z	771.2	2.12	Neg	0.194835	0.469654	0.230647	0.297523	0.213083	0.275121	0.366327	0.272206	0.524424	0.470781	0.689682	0.544766	0.539664	0.579446	0.582509	0.541893	0.347286	0.414208	0.371671	0.410606	0.382112	0.293977	0.448184	0.381149	20.707	22.9309	19.8807	18.9483	18.5759	18.8092	20.1994	34.7598	0.164782	0.206013	0.309139	0.180912	0.201722	0.225486	0.199934	0.205748	0.22897	0.199527	0.195372	0.236644	0.286647	0.21056
9.23_403.24756m/z	403.248	9.23	Neg	0.697062	1.1058	1.05475	1.2252	1.10073	1.33331	1.3823	1.13613	1.82258	1.5477	1.9261	2.05241	1.83254	1.8886	1.74191	2.30046	1.69076	1.58112	1.85454	1.49687	1.7965	1.80168	2.15544	1.76813	1.56447	1.50077	1.56098	1.6399	1.64602	1.52657	1.62411	1.61309	1.42527	1.93603	1.74231	1.24261	1.1985	1.35518	1.00292	2.04765	1.76	2.11334	2.00311	1.6825	1.59066	1.64191
10.56_226.48201m/z	226.482	10.56	Neg	0.0639264	0.064387	0.0672996	0.0565268	0.064833	0.0724748	0.0615139	0.0666594	0.148228	0.170885	0.128732	0.146771	0.1417	0.0977416	0.121985	0.140395	0.209903	0.107566	0.183155	0.131856	0.127161	0.155404	0.110996	0.146577	0.0684085	0.0666977	0.07523	0.0614149	0.0727632	0.0683873	0.075609	0.0458144	0.15264	0.158607	0.163477	0.163354	0.164778	0.138804	0.150144	0.154458	0.129781	0.140316	0.144531	0.154864	0.14069	0.145453
0.66_905.16934m/z	905.169	0.66	Neg	0.567732	0.478617	0.525878	0.640361	0.281361	0.751707	0.49496	0.56258	0.104286	0.0757279	0.135517	0.322526	0.0763044	0.278495	0.0267683	0.0649588	0.0392367	0.0233916	0.0834968	0.0493649	0.0287629	0.0412414	0.0545989	0.0457276	0.298623	0.372968	0.189051	0.227367	0.241486	0.256358	0.295732	0.364019	0.0374884	0.0346249	0.0446553	0.0347852	0.0431521	0.0305541	0.031154	0.0699484	0.0493322	0.0408639	0.0328194	0.093435	0.0354399	0.0503643
15.26_568.49427m/z	568.494	15.26	Neg	0.623503	0.670802	0.649497	0.511106	0.634875	0.771135	0.770235	0.636394	0.395391	0.363035	0.379292	0.389389	0.429045	0.394852	0.373635	0.418685	0.248579	0.320475	0.266558	0.310495	0.308597	0.274672	0.304812	0.290598	0.36709	0.378234	0.377008	0.30257	0.303526	0.393913	0.350673	0.272154	0.298363	0.339683	0.475966	0.296503	0.34058	0.339341	0.35352	0.336692	0.365621	0.254125	0.275585	0.279041	0.276627	0.287317
1.75_514.11971m/z	514.12	1.75	Neg	0.237294	0.362172	0.247599	0.300983	0.161979	0.262667	0.334726	0.248138	0.0561684	0.064998	0.0874989	0.103258	0.085231	0.119311	0.0874327	0.105164	0.0503764	0.065114	0.0649881	0.0515926	0.0871529	0.0493912	0.117791	0.0694866	2.05783	2.94328	2.64382	2.47694	2.56802	2.80092	2.24379	3.4984	0.013083	0.0189601	0.0463657	0.0210675	0.0281651	0.0255945	0.0226626	0.0212243	0.0329414	0.0223151	0.0264764	0.0212869	0.0320988	0.024874
18.7_101.93110m/z	101.931	18.7	Neg	0.0513063	0.0530696	0.0488406	0.0477938	0.0548479	0.0537997	0.0604337	0.07826	0.11066	0.0806898	0.0980413	0.0895878	0.0904757	0.0847177	0.0875811	0.103073	0.0810628	0.0885313	0.0754442	0.0746061	0.0881673	0.0968228	0.111792	0.0880609	0.0928529	0.0880115	0.0800055	0.0840022	0.0821396	0.0889824	0.0751685	0.0734676	0.0705064	0.0783801	0.0786801	0.0667786	0.0726862	0.0774996	0.0624536	0.0710288	0.0433163	0.0416999	0.0388445	0.0408027	0.0399908	0.0389797
1.91_519.17863m/z	519.179	1.91	Neg	0.0760642	0.0664543	0.0824001	0.0879432	0.0782064	0.078616	0.0671918	0.0764026	0.0490274	0.0538217	0.0538487	0.0486301	0.0652517	0.052731	0.0601463	0.0520421	0.0450164	0.0621968	0.0422772	0.0480718	0.110162	0.0655826	0.0621094	0.0622023	0.253036	0.273125	0.256022	0.263185	0.253448	0.238917	0.250298	0.211592	0.050831	0.0485691	0.0369486	0.0650346	0.044851	0.0529302	0.0581213	0.0649951	0.0943061	0.0793752	0.0748675	0.0777274	0.0936945	0.079852
7.45_209.12016m/z	209.12	7.45	Neg	0.0206148	0.0167269	0.0207793	0.0213947	0.0233252	0.0245643	0.0177138	0.0223142	0.0581119	0.0652186	0.0694682	0.0769153	0.0808104	0.0895511	0.099547	0.091729	0.127265	0.0763854	0.0856064	0.0692045	0.0712569	0.074102	0.082347	0.0837382	0.0235201	0.0275982	0.0266041	0.0255573	0.028873	0.0265999	0.0242378	0.0281756	0.0925273	0.108278	0.0945524	0.0850196	0.099541	0.0895735	0.0693951	0.0893208	0.080429	0.0847138	0.0812286	0.0769198	0.0820737	0.0789747
2.74_577.13429m/z	577.134	2.74	Neg	1.32525	1.29915	1.7372	2.14977	1.69318	1.40663	1.10848	1.68335	0.631956	0.669677	0.805091	0.534298	0.730143	0.706363	0.944434	0.615271	0.456591	0.64557	0.56973	0.480623	0.493316	0.367388	0.612541	0.517966	1.04602	1.02915	1.02762	0.932136	0.803234	0.876482	0.920382	1.10885	0.182032	0.206478	0.253942	0.21804	0.237977	0.299139	0.281578	0.239499	0.242009	0.220148	0.207799	0.234011	0.380583	0.236717
2.17_773.20690m/z	773.207	2.17	Neg	0.0315171	0.0650756	0.0386073	0.0493505	0.0364397	0.0423777	0.0515991	0.0409403	0.0757395	0.0629128	0.0867184	0.0763607	0.0706496	0.0766503	0.0762904	0.080439	0.0421105	0.0557217	0.0563342	0.0533617	0.0499878	0.0424386	0.0650317	0.0521409	2.6966	3.05026	2.63359	2.54801	2.47036	2.5026	2.71025	4.35913	0.0267803	0.029711	0.0505488	0.0294047	0.0357025	0.0354608	0.0291879	0.0310821	0.0399388	0.0264461	0.027042	0.0373105	0.0409422	0.0312378
2.16_562.14507m/z	562.145	2.16	Neg	0.147521	0.15427	0.172218	0.207803	0.157106	0.146267	0.129064	0.172284	0.0822467	0.094624	0.121602	0.0828179	0.0995183	0.0980483	0.115193	0.0922284	0.0750819	0.0922306	0.0841623	0.0763759	0.0836233	0.0551505	0.104333	0.0815653	0.156031	0.16298	0.161279	0.153701	0.130376	0.141215	0.137061	0.174233	0.0301276	0.0417593	0.0458094	0.0333927	0.0453566	0.0475902	0.0460874	0.0441857	0.0531026	0.0501862	0.0455741	0.0523743	0.0685629	0.0494785
0.66_883.13083m/z	883.131	0.66	Neg	0.747066	0.561914	0.71983	0.948138	0.380739	0.912409	0.692347	0.866754	0.133538	0.0986246	0.174654	0.455107	0.0850039	0.339301	0.0163407	0.0803808	0.0475132	0.0217377	0.0885929	0.0494485	0.0217317	0.044073	0.0433189	0.0452023	0.3907	0.495184	0.273254	0.282815	0.310965	0.298227	0.38388	0.377747	0.0237741	0.0217826	0.0321163	0.0260735	0.0385558	0.0223804	0.0184141	0.0836662	0.0318134	0.0441974	0.0367783	0.128618	0.0429209	0.0521861
10.08_952.57611m/z	952.576	10.08	Neg	0.279414	0.176259	0.284723	0.276658	0.367709	0.249118	0.229279	0.233264	0.0914428	0.0742377	0.0773404	0.0579366	0.0939456	0.0837655	0.0926626	0.174179	0.534368	0.223059	0.150094	0.397733	0.147323	0.0464038	0.0440492	0.220433	0.631726	0.657773	0.792796	0.661322	0.608938	0.614081	0.669943	0.493992	0.197375	0.125429	0.0628351	0.230378	0.139126	0.155476	0.164588	0.20747	0.181808	0.154018	0.321474	0.254044	0.39594	0.278592
10.12_966.62912m/z	966.629	10.12	Neg	0.216436	0.16962	0.233176	0.248882	0.246992	0.198668	0.157525	0.202353	0.092064	0.119627	0.143982	0.0833743	0.0990702	0.108953	0.125455	0.123274	0.0829975	0.0619114	0.0762638	0.0643813	0.0672099	0.0440976	0.0491477	0.0637156	0.273564	0.290315	0.413167	0.379776	0.324524	0.346341	0.356511	0.266089	0.189307	0.107349	0.0742436	0.184563	0.122554	0.112184	0.14897	0.171756	0.170368	0.201948	0.19392	0.221656	0.231926	0.21695
14.43_852.56155m/z	852.562	14.43	Neg	0.372367	0.353571	0.415691	0.424641	0.342951	0.39033	0.379952	0.357835	0.478755	0.587079	0.631525	0.705254	0.554933	0.628073	0.57777	0.593145	0.432326	0.471883	0.440058	0.448161	0.383695	0.497545	0.577444	0.464445	0.353214	0.32651	0.304867	0.3304	0.272904	0.328242	0.298063	0.285656	0.310033	0.376875	0.359498	0.334476	0.390727	0.359883	0.37181	0.399446	0.325638	0.367056	0.361259	0.32963	0.294007	0.3395
13.9_908.54450m/z	908.544	13.9	Neg	8.63958	10.4798	9.5722	8.37406	9.69536	10.5754	9.52509	11.0604	6.1362	7.59561	5.6051	7.60766	7.22688	6.00711	6.41558	6.54905	7.38126	5.83433	7.15152	8.27631	5.02446	5.94241	5.9401	6.5072	2.31383	1.88375	1.87316	1.66654	1.89894	1.99022	1.98778	1.48509	3.44872	3.99532	6.65773	3.28799	3.89226	3.21829	3.3868	3.58499	3.05002	2.6367	3.13159	2.12483	1.81066	2.63385
0.67_483.13162m/z	483.132	0.67	Neg	10.3601	11.8259	10.9038	11.2792	6.18036	13.3975	14.8842	10.8059	4.90352	2.9232	3.40227	7.63267	3.32815	5.62873	0.892575	3.58619	1.85327	0.660486	4.04343	2.50105	0.448823	2.95521	2.44395	2.12946	8.33454	7.94347	5.40733	5.43702	6.13139	7.55724	5.46834	8.55781	0.0567528	0.193501	2.39018	0.21383	1.93139	0.228005	0.338032	4.08937	1.85272	1.84779	2.4868	3.86232	2.1558	2.3783
10.17_490.29345m/z	490.293	10.17	Neg	0.330003	0.245146	0.323854	0.294115	0.360095	0.288474	0.26754	0.269852	0.168933	0.172138	0.182547	0.164923	0.146104	0.16762	0.141836	0.166679	0.135546	0.153278	0.123107	0.114765	0.140342	0.140431	0.152589	0.137151	0.421529	0.425646	0.472622	0.416192	0.397621	0.391286	0.411373	0.343637	0.119116	0.111181	0.09717	0.121488	0.114344	0.114023	0.117426	0.116326	0.125788	0.130914	0.125207	0.142924	0.140395	0.133079
2.19_432.59775m/z	432.598	2.19	Neg	0.571674	0.496947	0.709156	0.809407	0.682357	0.599662	0.470725	0.668167	0.240457	0.255162	0.265517	0.286988	0.273863	0.248646	0.334476	0.233083	0.159791	0.311403	0.208903	0.186269	0.165401	0.14055	0.212784	0.197871	0.511959	0.514676	0.505857	0.476162	0.419839	0.428295	0.461229	0.507599	0.0735719	0.0849823	0.109734	0.0831937	0.099681	0.115025	0.11013	0.0715236	0.0881249	0.0747177	0.0724649	0.0758261	0.128694	0.0836447
12.79_992.69008m/z	992.69	12.79	Neg	0.166361	0.164028	0.203111	0.192958	0.193708	0.171798	0.14646	0.187412	0.416235	0.377162	0.532021	0.41723	0.281159	0.459253	0.328369	0.445453	0.370793	0.452885	0.39558	0.372281	0.508604	0.551271	0.486136	0.448221	0.0626494	0.0728048	0.0757726	0.0574442	0.0750976	0.0606297	0.0704219	0.0472334	0.267749	0.259071	0.256598	0.260526	0.255284	0.260533	0.306298	0.313711	0.274566	0.250903	0.270007	0.269576	0.280648	0.262697
6.34_243.19560m/z	243.196	6.34	Neg	0.0218242	0.022859	0.0267015	0.0266353	0.0263488	0.0226748	0.016585	0.0199461	0.0641503	0.0617625	0.0586391	0.0616298	0.077987	0.0742446	0.0907262	0.0859354	0.0802512	0.076141	0.0765739	0.0494228	0.0560846	0.0830701	0.0676707	0.0698878	0.041016	0.0295346	0.0329853	0.0289109	0.0265713	0.027545	0.0290395	0.0198899	0.233443	0.146233	0.102518	0.241302	0.145994	0.139662	0.19914	0.214909	0.228935	0.257109	0.247215	0.286878	0.299025	0.272656
10.12_995.61279m/z	995.613	10.12	Neg	3.66216	1.97768	3.27599	3.15009	4.28249	2.7499	2.39671	2.70232	0.367407	0.495971	0.519966	0.361718	0.236349	0.53512	0.241567	0.288862	0.0930711	0.0790101	0.0758119	0.068326	0.0887969	0.0687557	0.0610011	0.0763961	3.44616	3.62788	4.09863	3.60226	3.3882	3.41936	3.61651	2.18183	0.220769	0.115987	0.0852692	0.216667	0.141414	0.143008	0.199895	0.17657	0.21388	0.209495	0.195957	0.265712	0.281093	0.246752
12.55_660.43308m/z	660.433	12.55	Neg	5.22429	3.78269	5.02983	4.45637	4.59821	3.52166	2.54688	4.09355	6.68611	8.75349	8.04259	6.10423	6.7439	7.76786	7.91767	6.8883	6.51105	7.26413	5.30254	5.16906	3.08794	2.91512	3.49872	4.82122	5.06394	6.2445	6.92527	6.48191	5.97657	6.00559	5.98618	6.57789	1.8878	2.01071	1.92391	1.91239	1.7179	1.74466	1.73653	2.4197	1.29917	1.67029	1.72485	2.10676	2.68762	1.93285
0.67_885.16497m/z	885.165	0.67	Neg	0.482079	0.667073	0.405088	0.709498	0.216546	0.687959	0.769734	0.688286	0.0958464	0.0627093	0.100459	0.268217	0.0793693	0.203342	0.0153434	0.0690494	0.0537069	0.0213029	0.0798194	0.052915	0.0317964	0.0400726	0.0572832	0.0481281	0.229315	0.275885	0.138672	0.173279	0.18816	0.183561	0.217208	0.246352	0.0384683	0.0345916	0.0358785	0.0256835	0.0379389	0.0265748	0.0230696	0.0640629	0.0386171	0.0380261	0.0367421	0.0965945	0.0371617	0.044343
12.59_767.56921m/z	767.569	12.59	Neg	0.212956	0.175329	0.164701	0.165696	0.217924	0.157917	0.134021	0.162478	0.0866727	0.132265	0.101884	0.0837292	0.0784724	0.0891461	0.0883899	0.0869885	0.0385907	0.0309763	0.0336734	0.027178	0.0305493	0.0413035	0.044546	0.0352596	0.0295539	0.0536299	0.0484594	0.0304637	0.0576156	0.0476184	0.0407069	0.0314341	0.13306	0.140478	0.162591	0.135438	0.183873	0.144894	0.195077	0.0884097	0.110972	0.125015	0.0903379	0.0965131	0.120102	0.118829
1.84_850.19100m/z	850.191	1.84	Neg	0.0920458	0.136625	0.107946	0.148351	0.108893	0.107542	0.123257	0.121764	0.0527706	0.0653545	0.0828639	0.0644604	0.0737845	0.0815995	0.0839885	0.079243	0.0396853	0.0560709	0.0469419	0.0457463	0.0488482	0.0374813	0.0666333	0.0487725	1.22402	1.38942	1.20962	1.06938	1.07539	1.18743	1.08193	2.24353	0.0230286	0.0301522	0.0538818	0.0202693	0.032534	0.0395168	0.0359268	0.0399775	0.030698	0.0322168	0.0359164	0.0411996	0.0423206	0.0328446
12.21_294.25501m/z	294.255	12.21	Neg	0.0749181	0.0662929	0.0751134	0.079197	0.0781019	0.0700294	0.0500328	0.0718119	0.103962	0.102554	0.114863	0.118596	0.0963356	0.100902	0.103027	0.0883842	0.109823	0.124399	0.119458	0.0808008	0.129606	0.12025	0.13867	0.117572	0.0298833	0.0277134	0.0478781	0.0380313	0.0289556	0.0276295	0.0366486	0.0254213	0.0978752	0.177137	0.149343	0.147683	0.148528	0.137808	0.156997	0.133013	0.141497	0.123338	0.151238	0.115572	0.12947	0.128968
12.92_717.45508m/z	717.455	12.92	Neg	17.2096	13.373	17.833	17.3839	15.5106	15.9295	12.5306	13.864	20.7647	22.1741	21.9211	20.7559	22.5761	23.0957	21.2675	23.6489	21.5407	21.2606	18.171	18.207	21.7943	19.1927	21.9704	20.3052	17.7942	19.6257	23.3647	20.854	19.101	19.237	19.9514	20.9776	30.7455	37.071	35.9082	35.0647	43.4732	35.69	34.0218	37.8811	38.5255	32.9232	35.641	34.6472	44.0657	35.8236
12.38_521.31227m/z	521.312	12.38	Neg	6.63008	6.02055	7.02685	7.35675	6.63341	6.36779	5.43597	6.32926	8.01729	8.44433	9.02819	9.12756	7.98193	8.56399	8.32092	8.5956	7.88078	8.97219	8.03937	6.5941	8.70139	7.92472	9.24007	8.19323	3.71482	3.98879	4.33009	4.16562	3.72352	3.67128	3.70892	4.04102	4.36355	5.23103	5.23924	4.56381	4.89534	5.07568	4.47857	5.01203	5.02469	4.85413	4.71927	4.74699	5.86174	4.7272
12.98_689.42533m/z	689.425	12.98	Neg	1.04649	0.897758	1.11171	1.16029	1.06314	1.01854	0.830438	0.937262	1.38472	1.42174	1.52096	1.47755	1.65484	1.46991	1.71364	1.59687	1.478	1.3778	1.30235	1.24107	1.39118	1.31251	1.45368	1.36523	1.1195	1.14743	1.42953	1.26101	1.27458	1.12727	1.24271	1.32491	2.73451	2.28464	2.08768	2.49397	2.74905	2.2501	2.58994	2.4804	2.80169	2.66941	2.7279	2.87127	3.28498	2.88519
0.68_567.13421m/z	567.134	0.68	Neg	0.215387	0.184557	0.246611	0.202997	0.141557	0.224479	0.19069	0.202853	0.119881	0.0631461	0.0803445	0.153441	0.0749009	0.135181	0.0256406	0.0961258	0.0578236	0.0383822	0.117027	0.0637187	0.0439797	0.0678049	0.0956806	0.0692024	0.232214	0.196125	0.123723	0.141187	0.164874	0.159268	0.153762	0.225143	0.0151439	0.0119161	0.0377773	0.0169956	0.0379878	0.0162188	0.0103344	0.0986328	0.0811361	0.0431814	0.0515559	0.10616	0.0549632	0.0621106
8.36_380.20952m/z	380.21	8.36	Neg	0.332628	0.243041	0.348573	0.342103	0.546987	0.273674	0.213324	0.284184	1.45359	1.29738	1.58664	1.26619	1.7383	1.30433	2.27097	1.74963	1.99719	1.32411	1.88082	1.44062	1.27231	0.975626	1.33464	1.46076	0.266478	0.22725	0.321935	0.262962	0.354678	0.230711	0.246109	0.16017	2.58881	2.38429	1.70145	2.71827	2.13658	2.10934	2.41642	2.70213	2.97947	2.91192	2.83123	3.20447	3.19377	2.9595
0.69_423.11135m/z	423.111	0.69	Neg	12.8916	17.3769	12.8166	16.9674	8.51747	17.2064	19.0399	16.9372	5.68748	4.40144	5.50367	10.2457	4.20142	8.24805	1.30152	4.1066	2.37969	1.06314	4.52886	3.1759	0.597899	3.04406	2.5898	2.48276	9.19033	9.67417	6.65492	7.60997	8.03486	8.13346	8.11176	9.29931	0.058008	0.253924	2.76854	0.310682	2.3975	0.263317	0.360783	4.80034	2.04475	2.48445	2.7057	5.05322	2.5977	2.8814
1.93_969.22865m/z	969.229	1.93	Neg	0.0451121	0.0391596	0.0560621	0.0758518	0.0600845	0.0559722	0.0412957	0.0584006	0.0139362	0.016069	0.0193338	0.0123358	0.0134089	0.0154547	0.0233106	0.0134843	0.0113382	0.0101316	0.0120402	0.00808479	0.00956504	0.00859522	0.013527	0.0104689	0.371971	0.497487	0.372168	0.395752	0.375476	0.40057	0.372083	0.807516	0.00395527	0.00656616	0.0107994	0.00454078	0.00826301	0.00972188	0.00629429	0.00462032	0.00368856	0.00485547	0.00442411	0.00399997	0.00634736	0.00424056
2.05_168.10221m/z	168.102	2.05	Neg	0.151666	0.102746	0.121731	0.118643	0.150632	0.0886422	0.075211	0.10823	0.0223887	0.0888111	0.0360485	0.0347524	0.0308896	0.0366277	0.0275273	0.0180737	0.0269263	0.0371962	0.0287067	0.0218075	0.0349726	0.0174941	0.0311243	0.0283182	0.0309665	0.0476887	0.0412506	0.047795	0.0447635	0.0422893	0.0395392	0.0217216	0.0125628	0.0223499	0.0291969	0.0147877	0.0511565	0.0193471	0.0305319	0.0115017	0.0202264	0.0148736	0.0140657	0.0104696	0.0144849	0.0155788
13.98_883.53056m/z	883.531	13.98	Neg	2.37534	3.55817	2.53523	2.61561	2.18865	2.95352	2.89764	3.20313	1.34403	1.46625	1.4182	1.35421	1.53762	1.35156	1.76996	1.57942	1.46152	1.38105	1.98517	1.87523	1.43377	1.4839	1.3922	1.57326	2.19715	1.94594	2.13829	1.81812	1.89634	2.05645	2.11851	2.42004	0.990816	1.09108	0.970248	0.963656	1.00475	1.06516	0.999315	1.16062	0.986262	0.935066	0.981605	0.908135	0.701982	0.920965
2.56_724.13823m/z	724.138	2.56	Neg	0.0460748	0.0593017	0.0581814	0.0661479	0.0549548	0.0571133	0.05328	0.0596248	0.0395223	0.0390591	0.0432978	0.0340452	0.0387121	0.0468655	0.044793	0.0442384	0.027188	0.0340844	0.0344884	0.026853	0.0313731	0.0217495	0.0309545	0.0295273	0.287947	0.330042	0.297332	0.291	0.280877	0.277077	0.303385	0.345158	0.0124582	0.0108323	0.0265717	0.00802978	0.0141864	0.0176512	0.0158242	0.00945298	0.0122829	0.00983566	0.0126252	0.0113762	0.0126992	0.0116924
0.67_907.15938m/z	907.159	0.67	Neg	0.504636	0.657217	0.465062	0.651685	0.240417	0.671545	0.739466	0.60242	0.0928147	0.0548356	0.104673	0.288985	0.0664732	0.226796	0.0243018	0.0659754	0.0373474	0.0234353	0.0778066	0.050553	0.023831	0.0497135	0.0511903	0.0448396	0.280428	0.317745	0.149165	0.215476	0.256078	0.230778	0.267782	0.271013	0.0258319	0.026801	0.029764	0.0310014	0.0275046	0.0291915	0.0299021	0.0569639	0.0328092	0.0387993	0.0329789	0.0967927	0.0420357	0.0457118
12.15_993.74193m/z	993.742	12.15	Neg	1.02201	0.719952	0.879404	0.852214	1.064	0.832787	0.71727	0.737915	0.510269	0.629676	0.529826	0.497544	0.460519	0.435421	0.174911	0.45988	0.103056	0.270249	0.214763	0.24284	0.283376	0.349731	0.264236	0.246893	0.288644	0.326869	0.355242	0.352538	0.370283	0.31959	0.330311	0.199873	0.44202	0.510228	0.708347	0.509988	0.6545	0.562398	0.544569	0.337383	0.393339	0.346679	0.340831	0.332827	0.361775	0.38115
10.08_953.57270m/z	953.573	10.08	Neg	0.620063	0.401933	0.602398	0.643485	0.79923	0.518728	0.468684	0.537587	0.12601	0.130359	0.154877	0.110978	0.122968	0.147299	0.15086	0.135869	0.230392	0.130378	0.106902	0.18096	0.118963	0.0578477	0.0522184	0.12538	0.646684	0.647185	0.779371	0.696036	0.611724	0.646393	0.712338	0.463434	0.289897	0.169497	0.102528	0.271236	0.188599	0.182082	0.245094	0.242817	0.281989	0.349381	0.317528	0.413215	0.433734	0.372397
15.81_606.48736m/z	606.487	15.81	Neg	1.05333	0.896956	0.802039	0.57174	0.768483	0.944358	1.01719	0.77309	0.389918	0.322254	0.381469	0.436546	0.573632	0.465842	0.417619	0.366982	0.221396	0.277983	0.271495	0.388195	0.316238	0.325413	0.311873	0.301799	0.442046	0.463015	0.453738	0.367835	0.32714	0.529841	0.383187	0.335249	0.314958	0.186993	0.535237	0.215348	0.21144	0.283169	0.37438	0.276591	0.354042	0.288473	0.168411	0.396478	0.171778	0.268587
9.25_483.27848m/z	483.278	9.25	Neg	3.52694	3.69571	3.90427	4.19945	4.31544	4.23065	3.7148	4.03288	5.16369	4.84007	5.29618	5.66921	5.09254	5.01599	5.36217	5.65381	5.34694	5.76846	5.74263	4.78022	6.02492	6.08086	5.93904	5.66901	4.48208	4.43757	4.45142	4.68627	4.48116	4.50839	4.21417	4.5959	5.84985	5.98212	6.57641	5.21082	5.11065	5.43624	4.96583	5.44981	5.02599	5.6706	5.4671	5.12674	4.91187	5.1595
13.69_666.44168m/z	666.442	13.69	Neg	0.727625	0.784567	0.870178	0.72324	0.781268	0.700374	0.613244	0.656175	1.12046	1.0434	1.1134	0.962951	1.14526	1.09824	1.28434	1.13673	1.62634	1.22268	1.32226	1.34762	1.21486	1.21006	1.2343	1.31116	0.451125	0.464182	0.523752	0.482783	0.583638	0.49771	0.597666	0.529743	1.62647	1.39469	1.27384	1.76358	1.59564	1.41226	1.63146	1.79845	1.80178	1.77046	1.84039	2.18977	2.3162	2.02236
2.29_721.66559m/z	721.666	2.29	Neg	0.108322	0.122698	0.161475	0.175551	0.137049	0.150051	0.134548	0.147811	0.0758109	0.0683384	0.0836999	0.0761157	0.0762643	0.0882057	0.103938	0.0906523	0.0609367	0.0658702	0.0675112	0.0514673	0.0641344	0.0612821	0.0805922	0.064542	0.277909	0.30878	0.326094	0.307421	0.271154	0.277814	0.30885	0.304307	0.0177329	0.0218369	0.0212711	0.0187638	0.0194203	0.0279731	0.0242786	0.0143028	0.0218322	0.0180905	0.0159567	0.0172206	0.0215612	0.0176575
10.67_385.31233m/z	385.312	10.67	Neg	0.0512215	0.0614127	0.0612634	0.0703868	0.0755892	0.0732219	0.0610511	0.0690677	0.199562	0.161043	0.141038	0.155331	0.167231	0.102182	0.140196	0.134673	0.150864	0.200265	0.145062	0.324479	0.160926	0.146902	0.145961	0.182065	0.0596433	0.0771074	0.0784808	0.0647369	0.074206	0.0768419	0.0700175	0.0481177	0.191989	0.278614	0.142664	0.209731	0.140729	0.177537	0.143888	0.178515	0.152129	0.21723	0.216254	0.165504	0.126521	0.181009
12.52_942.68410m/z	942.684	12.52	Neg	1.23529	0.831756	1.18753	1.10343	1.21194	0.864981	0.6643	0.930718	1.5907	1.87383	1.75334	1.50768	1.66837	1.7042	1.92033	1.54744	1.80734	1.76893	1.37027	1.51533	1.07396	0.970946	1.02929	1.3623	0.986524	1.24338	1.43108	1.30945	1.16383	1.09779	1.1764	1.09874	0.889034	0.889365	0.777941	0.878754	0.85517	0.76842	0.779339	0.883055	0.699348	0.857123	0.854725	0.819699	0.960255	0.871608
13.39_759.48282m/z	759.483	13.39	Neg	0.552746	0.438127	0.467616	0.416794	0.59697	0.462052	0.45449	0.423191	0.634907	0.830583	0.713793	0.709946	0.731094	0.812212	0.789222	0.755592	0.735754	0.685853	0.702914	0.736143	0.655172	0.789298	0.690489	0.71366	1.29939	1.34278	1.24249	1.29346	1.41955	1.29347	1.4042	1.03561	0.785838	0.707315	0.71344	0.741951	0.697358	0.613583	0.62966	0.978637	0.793525	0.932385	0.994972	0.867865	0.822704	0.864484
12.92_418.24812m/z	418.248	12.92	Neg	1.44974	1.14018	1.60686	1.46116	1.40643	1.36362	1.10092	1.20503	1.85271	2.06232	1.88423	1.9337	1.87997	2.00493	1.76816	1.9668	1.93676	1.89073	1.55909	1.6368	1.89178	1.80883	2.00523	1.81846	1.49836	1.62093	1.9276	1.73793	1.59038	1.58211	1.74394	1.7984	2.31552	2.90698	2.76294	2.69911	3.27121	2.65366	2.63329	2.88287	3.05547	2.58629	2.74408	2.61879	3.29511	2.76479
12.77_836.53924m/z	836.539	12.77	Neg	0.576074	0.534699	0.623025	0.635207	0.566302	0.593191	0.538505	0.5441	0.708103	0.704047	0.755642	0.782207	0.659431	0.693157	0.704273	0.711593	0.794213	0.760656	0.759634	0.617752	0.706638	0.731183	0.838238	0.744045	0.637682	0.677696	0.707013	0.681674	0.640648	0.629972	0.641752	0.673137	0.592986	0.660411	0.596376	0.581679	0.575057	0.561093	0.548887	0.606611	0.584843	0.585686	0.606074	0.585405	0.544673	0.576105
12.58_885.68470m/z	885.685	12.58	Neg	0.708161	0.578054	0.823642	0.808283	0.790568	0.734467	0.589714	0.646324	0.96201	0.982572	0.978077	1.0415	1.01256	1.03327	1.01747	1.02508	0.996983	1.11848	0.922557	0.922422	1.24635	1.12208	1.08264	1.05879	0.326669	0.373973	0.453357	0.418236	0.381176	0.336423	0.358984	0.362205	0.790774	0.891929	0.82529	0.821505	0.91012	0.915336	0.944776	0.883647	0.869787	0.919636	0.945536	0.820513	0.867118	0.85173
9.23_735.37851m/z	735.379	9.23	Neg	0.520342	0.369631	0.476697	0.55596	0.571527	0.427607	0.337709	0.547687	0.181215	0.193486	0.213971	0.16295	0.255246	0.222962	0.281876	0.172798	0.312306	0.443482	0.253905	0.263473	0.391654	0.24266	0.246098	0.307654	0.701899	0.694166	0.677296	0.71269	0.702402	0.649083	0.681451	0.578658	0.55996	0.404898	0.359973	0.596437	0.393356	0.387969	0.533801	0.498808	0.887762	0.727702	0.678603	0.816532	0.838329	0.791401
0.68_424.11284m/z	424.113	0.68	Neg	2.09647	2.99788	2.15512	2.85597	1.41931	2.7825	3.24049	2.78279	0.910031	0.728435	0.895783	1.71554	0.688433	1.38628	0.197987	0.695394	0.377543	0.170217	0.774284	0.515512	0.133913	0.528031	0.43274	0.418891	1.47989	1.62895	1.09052	1.22574	1.34364	1.35281	1.34891	1.56634	0.0502541	0.0834562	0.470122	0.0705577	0.406684	0.0616225	0.106664	0.784965	0.371792	0.408281	0.439753	0.864218	0.445746	0.488916
11.7_790.56795m/z	790.568	11.7	Neg	0.999933	0.84256	1.09827	1.14004	1.0701	0.934666	0.760871	0.95071	1.23705	1.43712	1.44181	1.41763	1.35678	1.50944	1.39006	1.50016	1.35531	1.34311	1.20232	0.995331	1.38048	1.2575	1.47744	1.28736	0.356517	0.406717	0.507773	0.405254	0.351505	0.401874	0.404149	0.38802	0.664773	0.884886	0.798886	0.813983	0.849387	0.755132	0.850876	0.797579	0.910178	0.903498	0.880512	0.946141	1.50398	0.961869
10.17_447.31044m/z	447.31	10.17	Neg	15.33	15.1713	17.3116	18.2664	16.5204	15.6555	12.7925	16.037	20.5129	21.4388	22.1648	21.7122	22.1046	20.4723	22.5812	21.3982	19.8638	22.3495	20.2995	17.2819	20.662	18.991	22.7662	20.3163	15.0553	16.7055	17.9431	17.2332	15.6991	15.5104	15.3699	14.919	11.7351	14.438	15.0098	11.6985	13.4427	14.0162	11.4515	12.3226	11.7015	11.1672	10.8624	9.67288	12.0305	10.504
15.07_812.51009m/z	812.51	15.07	Neg	2.00475	2.02041	1.82754	1.82783	1.79958	1.80021	1.90655	1.78868	2.46062	2.20602	2.35968	2.65127	2.27854	2.55613	2.47182	2.67906	2.29467	2.49495	2.32536	2.07374	2.305	2.29323	3.01803	2.40071	2.43332	2.20563	2.26663	2.1646	2.08267	2.28787	2.00559	2.15758	2.81963	3.0987	3.55229	2.94315	2.97947	3.18775	2.64193	2.91785	2.70085	2.6266	2.80026	2.65273	2.32878	2.60174
9.86_407.19083m/z	407.191	9.86	Neg	0.195324	0.167192	0.1674	0.194869	0.205346	0.172975	0.176858	0.154681	0.260766	0.246437	0.238434	0.236995	0.24224	0.218446	0.266526	0.241903	0.282381	0.251324	0.225651	0.209454	0.233708	0.258504	0.383578	0.263514	0.2109	0.144747	0.139459	0.1746	0.149492	0.159488	0.12449	0.140436	0.332164	0.26882	0.266632	0.293659	0.258207	0.246416	0.286788	0.296671	0.298165	0.323535	0.316433	0.324504	0.301217	0.304959
13.76_359.26341m/z	359.263	13.76	Neg	0.0740807	0.0617887	0.0794041	0.07552	0.0580193	0.0616215	0.0578759	0.0542178	0.0888778	0.0863082	0.0948437	0.115907	0.0887093	0.0971671	0.0875683	0.10214	0.0923501	0.10721	0.101391	0.081195	0.0992002	0.079422	0.107407	0.0954536	0.090843	0.0855026	0.105623	0.0922379	0.0808285	0.0754741	0.0923954	0.0965717	0.0742486	0.0667493	0.0915028	0.0610145	0.0650678	0.0707208	0.0554884	0.0636324	0.0805128	0.0693866	0.0639972	0.0627236	0.0572418	0.0632597
0.64_506.92229m/z	506.922	0.64	Neg	0.0223263	0.00938832	0.0364775	0.0216925	0.0501539	0.0216581	0.0127402	0.0182036	0.0875498	0.0616172	0.065296	0.0566649	0.0530494	0.058497	0.0712097	0.0707399	0.0500364	0.0726756	0.0661907	0.0778904	0.0690174	0.115721	0.0673228	0.0741221	0.0549942	0.0541235	0.064251	0.0415942	0.0472688	0.0593831	0.0379298	0.0492833	0.0869656	0.101852	0.12026	0.0948063	0.0940575	0.149762	0.118761	0.1069	0.0732401	0.0763533	0.106993	0.0597411	0.0659289	0.080685
2.7_839.39506m/z	839.395	2.7	Neg	0.0130451	0.0166213	0.0124189	0.0178668	0.0108807	0.013116	0.0145058	0.0166946	0.0083827	0.00603623	0.00581861	0.00464306	0.0114832	0.0069464	0.00776216	0.00287418	0.00632661	0.0125718	0.00678231	0.0141371	0.0230898	0.012566	0.00692736	0.0117716	0.143762	0.175491	0.154721	0.181398	0.151896	0.167677	0.168113	0.189755	0.0166103	0.013479	0.00718319	0.0248779	0.0085487	0.00774686	0.0114603	0.0253039	0.028165	0.0246944	0.0241543	0.0208358	0.0339926	0.0250087
12.27_554.51298m/z	554.513	12.27	Neg	0.0463884	0.0576212	0.0691566	0.0407362	0.0291334	0.0651816	0.0607523	0.0408948	0.136423	0.110283	0.0994146	0.0946907	0.0938651	0.103021	0.091756	0.15052	0.23895	0.158816	0.166389	0.220622	0.192179	0.181938	0.164784	0.189097	0.0638399	0.0334178	0.0454691	0.0459083	0.0494756	0.0558023	0.0521856	0.0487961	0.082397	0.115791	0.113959	0.143411	0.128383	0.123582	0.0913785	0.174075	0.154224	0.0988142	0.133396	0.115975	0.115785	0.122858
14.36_211.00197m/z	211.002	14.36	Neg	0.0681161	0.0642499	0.0744818	0.0722165	0.0696723	0.0676436	0.0621663	0.0658414	0.060158	0.0583054	0.0562423	0.0614411	0.0557532	0.0505306	0.0438753	0.0440353	0.0421548	0.0458877	0.0410557	0.0300471	0.045731	0.0474522	0.0561147	0.0440633	0.0582163	0.0646271	0.0599568	0.0533012	0.0478213	0.0655712	0.0532953	0.0586885	0.0390699	0.048427	0.0492024	0.0443546	0.0496497	0.0494334	0.0434488	0.0481835	0.0469319	0.0448073	0.0461491	0.0372194	0.0323925	0.0391262
15.32_949.56902m/z	949.569	15.32	Neg	1.08819	1.79229	1.38202	0.879604	1.16817	1.55869	1.37502	1.51442	0.460512	0.345411	0.409592	0.444413	0.391236	0.682455	0.450828	0.44737	0.216694	0.173393	0.238847	0.328588	0.108003	0.182392	0.317878	0.223685	1.14932	1.0271	1.17012	0.892772	0.893358	1.19575	0.962015	1.04387	0.35256	0.432048	0.409356	0.446198	0.487786	0.514502	0.429225	0.507854	0.38786	0.272598	0.399725	0.353861	0.45083	0.393036
13.38_297.27534m/z	297.275	13.38	Neg	0.172558	0.241862	0.140042	0.148336	0.145159	0.161744	0.158118	0.137266	0.299773	0.35871	0.291425	0.382737	0.372218	0.395436	0.303557	0.481644	0.518284	0.370562	0.56085	0.364402	0.32959	0.376542	0.380752	0.414426	0.119804	0.129822	0.130497	0.114432	0.117949	0.10606	0.125356	0.090587	0.279376	0.327117	0.219247	0.311578	0.219168	0.241192	0.221447	0.429286	0.210626	0.240738	0.286493	0.288952	0.400736	0.277722
12.19_630.40966m/z	630.41	12.19	Neg	0.178917	0.193434	0.103988	0.134412	0.168729	0.148893	0.15289	0.139727	0.28392	0.35231	0.296773	0.342546	0.359114	0.245053	0.384592	0.285406	0.326745	0.339559	0.345836	0.374526	0.326301	0.388718	0.373042	0.353532	0.155432	0.17711	0.198992	0.188508	0.198875	0.192368	0.169506	0.189519	0.620557	0.491719	0.405599	0.526761	0.442572	0.422885	0.53106	0.478254	0.512955	0.569411	0.572834	0.611208	0.52245	0.578846
18.7_61.98852m/z	61.9885	18.7	Neg	3.80075	4.46937	4.22973	4.30175	4.29592	4.45298	4.72089	4.6936	5.9878	5.5624	5.77131	6.017	5.33213	5.82195	5.47213	5.93284	5.79476	6.39522	6.24358	5.47286	6.93951	6.55627	7.12999	6.36174	6.58544	7.06949	6.25027	6.14337	6.3932	6.33733	5.93737	6.50431	6.42104	6.71291	7.3258	6.14129	6.24985	6.75291	6.35119	6.32732	6.4221	6.29081	5.96752	6.05374	5.34337	5.8906
2.18_876.18167m/z	876.182	2.18	Neg	0.0481427	0.040823	0.0667544	0.0787554	0.0552513	0.0575491	0.0537539	0.0692063	0.0223782	0.0175708	0.0209283	0.0207881	0.0260606	0.0235949	0.0351053	0.0234284	0.0255199	0.0218525	0.0250738	0.0187515	0.0267167	0.0198646	0.0307388	0.024074	0.204526	0.242696	0.251348	0.216852	0.214327	0.224499	0.242385	0.225881	0.00557994	0.00875239	0.00755123	0.00785945	0.0066086	0.00633568	0.00806856	0.00788709	0.0100755	0.00504557	0.00553052	0.00578966	0.00877212	0.00671719
1.74_515.12275m/z	515.123	1.74	Neg	0.0680435	0.10231	0.0685871	0.0879935	0.0461046	0.0774545	0.0969763	0.0676211	0.015293	0.0215987	0.0236226	0.0284961	0.0210714	0.0288233	0.0257085	0.0269834	0.0138683	0.0192139	0.0233727	0.0157953	0.0277275	0.0184707	0.0324783	0.021561	0.527537	0.704544	0.622934	0.598095	0.604852	0.676725	0.544701	0.839023	0.00700976	0.00750877	0.0151064	0.010524	0.00869679	0.00906016	0.00998253	0.0124633	0.015316	0.0139042	0.0112266	0.0150589	0.0196068	0.0136865
10.4_823.48245m/z	823.482	10.4	Neg	7.09418	5.01389	7.29934	7.22806	7.91309	6.37283	5.14993	6.43095	2.8898	3.29825	3.50255	2.99598	2.91404	3.28727	3.10532	2.94587	0.364485	0.407785	1.35337	1.03387	0.398245	0.390196	0.481903	0.632837	6.17822	6.62899	7.4324	7.33732	6.50692	6.34619	6.44257	6.12316	1.26411	1.34166	1.3049	1.18458	1.16603	1.18452	1.19926	0.926465	0.646608	0.888488	0.972743	0.900155	8.50119	1.98568
2.01_253.10627m/z	253.106	2.01	Neg	0.0507156	0.0525988	0.0551189	0.0572028	0.0591229	0.0623611	0.059527	0.0540545	0.0372699	0.0388114	0.0424384	0.0467725	0.0461266	0.0367343	0.0473408	0.0443618	0.0226012	0.0197582	0.0306419	0.0261246	0.0290876	0.0283749	0.0311943	0.0268261	0.0196402	0.0175709	0.0190788	0.0212323	0.0247594	0.0176349	0.021784	0.0151831	0.0614084	0.0415595	0.0316476	0.0627266	0.0435333	0.0425706	0.0497401	0.049883	0.0574992	0.0650792	0.0655241	0.0808482	0.0829683	0.0718465
2.7_776.39834m/z	776.398	2.7	Neg	0.0179214	0.0223048	0.0150902	0.0215082	0.0174035	0.0197838	0.0238503	0.0190879	0.0100244	0.0115223	0.0110698	0.0134275	0.0153777	0.0124027	0.0067403	0.00601741	0.0126184	0.0195174	0.00384074	0.0191625	0.0264591	0.0211435	0.0127923	0.0165049	0.158122	0.170182	0.149134	0.171883	0.145742	0.150352	0.147626	0.186642	0.0242903	0.0208431	0.0185797	0.0332979	0.0197237	0.0193976	0.0206569	0.0499706	0.0492333	0.0471248	0.0410255	0.0459076	0.058038	0.045908
0.66_839.13451m/z	839.135	0.66	Neg	0.48513	0.46904	0.43675	0.738439	0.269122	0.614012	0.5322	0.682794	0.0836748	0.0688014	0.10326	0.323779	0.0574892	0.222525	0.011665	0.0462435	0.0322161	0.0196308	0.0553691	0.0297441	0.0211386	0.0379209	0.0340587	0.0328683	0.214623	0.36917	0.166279	0.20415	0.190112	0.197222	0.297994	0.267119	0.0220187	0.0220977	0.0306309	0.0238417	0.0225805	0.0176763	0.024141	0.0555313	0.0282341	0.0251985	0.0249043	0.109596	0.0317813	0.0422398
9.67_413.21136m/z	413.211	9.67	Neg	0.182356	0.239605	0.288154	0.311008	0.298881	0.22199	0.196703	0.254879	0.0983378	0.0890805	0.139452	0.102356	0.132864	0.101389	0.139366	0.114465	0.0927209	0.0902822	0.096526	0.070245	0.070434	0.0763794	0.0941527	0.0843915	0.254514	0.225218	0.239734	0.196543	0.238448	0.194818	0.221768	0.163054	0.151245	0.105417	0.0930835	0.166569	0.121856	0.113791	0.135754	0.153994	0.16395	0.183678	0.178663	0.324906	0.278549	0.223009
12.19_351.21943m/z	351.219	12.19	Neg	0.739359	0.670659	0.737686	0.656102	0.750046	0.733658	0.727451	0.679908	0.874969	0.905324	0.861183	0.960938	0.904188	0.955885	0.923828	0.903806	0.974252	0.998782	0.980156	0.986998	0.954113	1.09122	1.04579	1.00447	0.738964	0.709136	0.656673	0.720853	0.760478	0.761707	0.824089	0.693482	0.978983	0.978751	1.16968	0.948737	0.97888	1.05695	1.05319	1.02368	1.10542	1.0601	1.04907	1.007	0.942897	1.03325
0.81_554.20235m/z	554.202	0.81	Neg	0.116573	0.239453	0.125165	0.150991	0.135099	0.119232	0.144778	0.118574	0.0246925	0.0251839	0.0460437	0.0495769	0.0347298	0.108164	0.0091065	0.0288055	0.025545	0.019824	0.0290411	0.0249939	0.0279748	0.0552107	0.0505554	0.0333064	0.172969	0.180601	0.124414	0.0935303	0.095872	0.158132	0.112752	0.177436	0.00585637	0.00600334	0.0258462	0.00971836	0.0216746	0.00893686	0.00687192	0.0612881	0.0515407	0.0394013	0.0511493	0.051094	0.0492278	0.0422028
1.93_662.11677m/z	662.117	1.93	Neg	0.0967545	0.0999724	0.115292	0.150312	0.108254	0.0996786	0.0890432	0.111462	0.0533288	0.0595374	0.0672775	0.0505554	0.0578476	0.0634245	0.0762587	0.0609185	0.0403993	0.0545853	0.0524489	0.04437	0.0413934	0.032393	0.0567856	0.0460536	0.153184	0.145132	0.129079	0.12349	0.113457	0.123776	0.112019	0.186444	0.0127294	0.0198702	0.0211846	0.0169917	0.0226873	0.0259649	0.0229349	0.0189386	0.02282	0.0211681	0.0208942	0.0204296	0.0348386	0.0220575
2.27_875.18244m/z	875.182	2.27	Neg	0.0570122	0.0599282	0.0798659	0.0985697	0.0784393	0.0801287	0.0750087	0.0801768	0.0348321	0.0285909	0.0443369	0.043227	0.0368363	0.0422392	0.0552525	0.040759	0.0352065	0.0374013	0.0398363	0.0321904	0.0411385	0.0305614	0.0499422	0.0380395	0.330372	0.339529	0.366754	0.330521	0.300163	0.315724	0.36673	0.357488	0.00897906	0.0064281	0.0117075	0.0072289	0.00677223	0.00972842	0.0120021	0.0061366	0.00800669	0.00937537	0.0093213	0.0062312	0.00912595	0.00786621
0.68_320.96009m/z	320.96	0.68	Neg	0.0561387	0.00982544	0.0499604	0.0147648	0.0985885	0.0226088	0.01034	0.0160772	0.103667	0.184635	0.136083	0.118273	0.149387	0.113601	0.165415	0.115723	0.137152	0.14491	0.127263	0.140826	0.14526	0.127084	0.139687	0.137455	0.0682492	0.0879819	0.110085	0.127936	0.105096	0.0659699	0.0901807	0.0673963	0.208591	0.200763	0.179868	0.198937	0.192903	0.159919	0.152113	0.118621	0.100091	0.166605	0.0968379	0.153902	0.162932	0.138196
12.24_681.49886m/z	681.499	12.24	Neg	0.813503	0.782986	0.889218	0.818913	0.771654	0.778292	0.690489	0.759689	1.03479	1.03787	1.0566	1.05946	1.10011	1.07912	1.21877	1.11612	1.11517	1.20646	1.16111	1.02122	1.09793	1.06094	1.22027	1.12616	0.796726	0.839396	0.839526	0.875366	0.840329	0.827777	0.793975	0.88368	1.27551	1.15139	1.23061	1.50047	1.24057	1.2838	1.22912	1.27509	1.33811	1.43391	1.33349	1.58608	1.46225	1.4576
12.51_752.48335m/z	752.483	12.51	Neg	0.571157	0.495474	0.543997	0.585489	0.559857	0.467073	0.514007	0.433022	0.66981	0.936629	0.868143	0.791228	0.713884	0.81998	0.726397	0.790296	0.770893	0.920595	0.708894	0.654104	0.809962	0.973053	0.916379	0.821983	0.385074	0.415377	0.436082	0.410738	0.47547	0.43865	0.414485	0.391576	0.708401	0.81519	0.676265	0.750006	0.714594	0.677149	0.685811	0.931148	0.912436	0.995813	0.919286	0.816923	0.791673	0.84213
2.49_712.16272m/z	712.163	2.49	Neg	0.253564	0.251693	0.315921	0.38077	0.295218	0.300607	0.298754	0.318465	0.183371	0.177137	0.199957	0.171996	0.184063	0.202776	0.229491	0.208944	0.147345	0.185845	0.16521	0.138619	0.18164	0.160421	0.191782	0.167266	0.530899	0.548728	0.593596	0.561368	0.502801	0.540181	0.539121	0.548936	0.0531155	0.0582994	0.0798001	0.0570532	0.0723952	0.0720738	0.0740488	0.0548053	0.0689108	0.0580225	0.0561302	0.0597749	0.06031	0.0581726
2.36_850.20772m/z	850.208	2.36	Neg	0.545712	0.45869	0.6773	0.772785	0.664071	0.577269	0.435906	0.635292	0.238282	0.277312	0.288798	0.211719	0.282306	0.258933	0.336007	0.232766	0.170274	0.236408	0.205567	0.178378	0.178077	0.15716	0.247109	0.196139	0.688721	0.687477	0.670384	0.622107	0.550295	0.562055	0.586925	0.678987	0.0864183	0.10192	0.133051	0.0926428	0.115247	0.136348	0.126446	0.0843838	0.107699	0.0986468	0.087733	0.0884507	0.13361	0.0965712
14.83_836.51829m/z	836.518	14.83	Neg	0.84829	1.28946	0.990976	0.961824	1.14432	1.17975	1.2752	0.98875	1.79019	1.97009	1.87993	1.84723	1.87301	2.36997	2.09012	2.67385	1.85219	1.67217	2.47399	1.95747	2.17462	2.03314	2.28964	2.06474	3.18639	2.78965	0.156857	2.29468	2.20198	0.164647	2.6614	0.154764	2.13826	2.5666	3.24795	2.11253	2.76499	2.6893	2.51845	3.30387	3.07214	2.49093	3.0528	2.63263	2.39721	2.62134
11.08_475.34142m/z	475.341	11.08	Neg	2.09231	1.92126	2.18824	2.27201	2.15682	2.02121	1.65639	2.10158	2.60117	2.81583	2.76025	2.93792	2.58159	2.53476	2.80753	2.76419	2.785	2.80177	2.72918	2.266	2.69457	2.51803	3.06028	2.69354	0.868103	0.929492	0.984593	0.999909	0.902413	0.876129	0.843654	0.828055	1.53841	1.84434	2.06285	1.50058	1.86694	1.88464	1.54757	1.60315	1.57594	1.46296	1.43947	1.28913	2.08083	1.46586
18.62_125.92861m/z	125.929	18.62	Neg	0.837715	0.885733	0.966638	0.725053	0.875634	0.828058	1.04278	1.02221	1.24522	1.14656	1.3598	1.39068	1.23139	1.28034	1.25761	1.33269	1.26904	1.40297	1.33038	1.2802	1.27248	1.40936	1.42162	1.34086	1.47603	1.39415	1.33835	1.33275	1.29837	1.25902	1.27202	1.1126	1.08223	1.15044	1.2142	1.05053	1.05517	1.15166	1.01975	1.00495	0.721996	0.658609	0.610795	0.543774	0.503327	0.59061
11.58_558.42156m/z	558.422	11.58	Neg	0.394005	0.395744	0.479344	0.470503	0.463587	0.394369	0.366146	0.443347	0.578045	0.589955	0.616848	0.617312	0.551818	0.581955	0.541775	0.608655	0.545064	0.560312	0.578034	0.499002	0.962752	0.564491	0.669276	0.625562	0.237121	0.246693	0.296079	0.266221	0.233482	0.219732	0.266925	0.205439	0.567636	0.469219	0.415783	0.448527	0.428942	0.467871	0.444766	0.459151	0.520836	0.803986	0.45159	0.401972	0.477353	0.489773
11.08_501.30811m/z	501.308	11.08	Neg	1.79544	1.6883	1.99712	2.12369	2.20085	1.75983	1.63615	1.80805	1.25811	1.54718	1.44422	1.34078	1.34449	1.38847	1.1301	1.19252	0.822596	0.772478	0.70303	0.609477	0.690237	0.569306	0.712518	0.697092	0.674348	0.64034	0.695034	0.582662	0.597137	0.616649	0.591917	0.406374	0.688398	0.853735	0.746022	0.919746	1.01429	0.915969	0.984483	0.577135	0.693582	0.685317	0.605821	0.699087	0.825958	0.72967
2.7_838.39273m/z	838.393	2.7	Neg	0.0318529	0.0335466	0.0211799	0.0353496	0.0178253	0.0294021	0.0355393	0.0375717	0.00820098	0.00835847	0.0133739	0.0117855	0.00956822	0.014532	0.00666711	0.0081746	0.00668218	0.0183095	0.00267103	0.0152885	0.0218692	0.0200323	0.0171206	0.0145676	0.358237	0.43928	0.383627	0.449722	0.365084	0.383496	0.40432	0.552726	0.0109348	0.016071	0.010143	0.0183279	0.0114605	0.0146612	0.0107156	0.0255186	0.0286495	0.0242607	0.0272678	0.0201571	0.0270597	0.0232131
10.87_381.22822m/z	381.228	10.87	Neg	0.363488	0.384085	0.369625	0.36407	0.295925	0.386145	0.377213	0.349663	0.544358	0.496605	0.486642	0.478878	0.398803	0.433633	0.503012	0.474583	0.411145	0.511611	0.438187	0.371755	0.480606	0.384173	0.922972	0.502921	0.396022	0.329736	0.326403	0.324139	0.263733	0.346507	0.34592	0.304221	1.68097	0.876437	0.604882	1.51329	1.15372	0.949813	1.35004	1.59933	1.63485	2.00611	1.95088	2.27967	2.62937	2.1045
0.69_425.11353m/z	425.114	0.69	Neg	0.538705	0.822582	0.578797	0.785249	0.347494	0.714239	0.837542	0.745079	0.238889	0.170333	0.237734	0.424776	0.178344	0.332443	0.0744244	0.195582	0.116651	0.0851294	0.192491	0.130955	0.0966056	0.136287	0.162193	0.131473	0.417935	0.409949	0.297103	0.3031	0.365354	0.353588	0.347187	0.443145	0.0224038	0.0386253	0.113258	0.028221	0.0945442	0.0368088	0.0430082	0.205039	0.120144	0.127934	0.132809	0.237498	0.138226	0.142782
11.94_634.45377m/z	634.454	11.94	Neg	20.2456	16.5812	19.8918	20.3591	20.9709	18.3341	16.6605	18.5486	24.0702	25.9512	25.5171	26.0555	24.3061	24.6761	24.4423	25.2242	24.8449	26.9736	25.2551	21.4496	24.6748	27.5612	28.6594	25.6312	9.42409	9.99111	9.65532	10.1591	9.59269	9.5185	9.3314	7.35045	20.2091	24.9776	23.9911	21.8208	24.1033	23.9266	22.6412	21.1862	22.9719	22.3137	21.7642	20.4313	22.3136	21.1897
14.03_705.48063m/z	705.481	14.03	Neg	0.925485	0.793233	0.845079	0.853592	0.823009	0.762688	0.647824	0.753985	3.12277	1.75273	2.22379	2.0706	1.97963	1.9027	1.99813	2.92612	5.66171	3.73651	3.38488	6.44775	3.81983	2.80451	2.59675	4.06456	2.11677	1.63769	3.09921	4.14176	3.76832	4.65996	1.9508	2.26003	3.5768	2.70825	2.08083	2.95217	1.6003	2.43113	1.62724	3.32551	1.97955	3.39384	3.56803	2.6844	3.01349	2.89829
14.47_622.34714m/z	622.347	14.47	Neg	1.93116	2.25934	2.59978	2.65423	1.93679	2.2976	1.91455	2.23211	3.08857	3.30744	3.36923	2.88566	3.27898	3.72346	2.92543	3.29908	3.27233	3.47774	3.71419	3.03739	3.91116	2.99352	3.64672	3.43615	1.87048	1.57506	1.57122	1.26549	1.29045	1.3559	1.55711	1.44173	2.2477	2.67964	2.55191	2.44551	2.86775	2.68333	2.32987	3.27102	3.21977	2.31973	2.52262	2.59942	2.50945	2.53658
15.77_608.48666m/z	608.487	15.77	Neg	0.444194	0.385318	0.330807	0.241458	0.330271	0.421513	0.444507	0.334169	0.178343	0.12594	0.153009	0.210703	0.239757	0.215443	0.164499	0.154556	0.0903958	0.129776	0.131516	0.181309	0.143518	0.132396	0.13953	0.135492	0.199318	0.210649	0.182429	0.174882	0.139403	0.226952	0.166777	0.149012	0.130182	0.0721641	0.239368	0.0975082	0.098147	0.116456	0.162569	0.119956	0.17489	0.122929	0.0741132	0.184969	0.0727831	0.128087
13.64_630.45751m/z	630.458	13.64	Neg	0.626869	0.63192	0.771496	0.710363	0.586756	0.724143	0.569381	0.613302	0.89449	0.837178	0.893718	0.877168	0.976661	0.961514	0.904347	1.04889	1.03378	1.06499	0.939688	0.861835	1.05873	0.81777	1.01313	0.969989	0.481909	0.451704	0.494217	0.408645	0.449982	0.410477	0.413965	0.412226	0.632769	0.838555	0.747676	0.706901	0.848524	0.840907	0.643799	0.831373	0.812557	0.655937	0.832165	0.705701	0.916968	0.735369
10.87_482.35829m/z	482.358	10.87	Neg	0.0503544	0.0422915	0.0622168	0.0537841	0.0576145	0.0462603	0.0306268	0.0534982	0.0718734	0.0812512	0.0793754	0.100552	0.0786922	0.0763758	0.0777158	0.0817121	0.0708809	0.0845988	0.054086	0.0661694	0.0722562	0.0806091	0.0866286	0.0736041	0.0681203	0.0800409	0.0885697	0.092125	0.0747556	0.0758435	0.0695697	0.0555468	0.0290717	0.0343631	0.0286312	0.0285296	0.0265929	0.0332904	0.0345847	0.0286022	0.0353273	0.0291758	0.0324652	0.0221659	0.0382082	0.0294201
10.1_975.55074m/z	975.551	10.1	Neg	0.538543	0.281213	0.522639	0.496691	0.668114	0.433157	0.384259	0.468361	0.0779519	0.105217	0.089879	0.0733549	0.0993201	0.104977	0.124386	0.0823196	0.0787848	0.0701893	0.0816213	0.093012	0.0659476	0.0415223	0.0276816	0.065537	0.365727	0.439944	0.47653	0.428926	0.366124	0.355546	0.396538	0.241277	0.269199	0.167385	0.110027	0.287025	0.204029	0.160055	0.276407	0.246855	0.256166	0.3341	0.304791	0.365484	0.346765	0.33359
11.22_606.33620m/z	606.336	11.22	Neg	8.63236	6.77977	7.55698	7.31733	7.70075	6.9859	7.15897	6.89274	6.02365	6.49767	6.52608	6.49468	5.09731	6.20193	5.00587	6.28522	4.9562	5.91359	4.8381	4.43376	5.23518	4.95247	6.18111	5.21577	6.97121	7.04792	7.80108	6.93146	6.29737	6.72934	6.63544	5.1217	3.2456	2.80141	2.27986	3.61672	3.43399	2.70612	3.72134	2.64618	2.84748	2.99183	2.94894	3.33846	2.48906	3.10508
0.67_462.95451m/z	462.955	0.67	Neg	0.0455623	0.0157106	0.0317948	0.0285181	0.0520476	0.0207791	0.0165315	0.0271688	0.0713034	0.102228	0.0784229	0.073452	0.0646406	0.0676601	0.092686	0.118046	0.0672838	0.0825824	0.103415	0.0759861	0.110903	0.0806888	0.164619	0.0979255	0.0440535	0.0412246	0.0543951	0.0637461	0.0661291	0.0445734	0.0559581	0.0509887	0.0796131	0.11055	0.103154	0.11706	0.10429	0.0904924	0.0837615	0.0975167	0.0902164	0.077333	0.0793932	0.0705119	0.0657804	0.0785577
8.35_320.23106m/z	320.231	8.35	Neg	0.108405	0.106106	0.117414	0.118837	0.240042	0.0874343	0.0796616	0.103851	0.717091	0.702336	0.820092	0.667427	0.971468	0.760635	1.30057	0.913903	1.00448	0.917139	1.08947	0.838512	0.797115	0.701947	0.83887	0.883933	0.106815	0.104259	0.105635	0.10309	0.16604	0.101612	0.104804	0.0932771	1.72242	1.55635	1.00942	1.83726	1.26334	1.31175	1.41887	2.04234	1.87134	2.16677	2.13218	2.40109	2.65997	2.27222
10.66_798.56472m/z	798.565	10.66	Neg	1.82994	1.25402	1.85779	1.7481	2.24935	1.46433	1.43483	1.48782	0.674355	0.815828	0.889061	0.600055	0.914821	1.02509	0.832518	0.746427	0.737326	0.838514	0.452171	0.368797	1.06648	0.660106	0.751422	0.696403	0.896777	0.898178	1.14724	0.809243	0.78839	0.818544	0.786786	0.532682	0.211587	0.207296	0.153113	0.238285	0.174496	0.219394	0.222482	0.27595	0.516069	0.270842	0.306528	0.254579	0.383338	0.317344
3.75_788.16948m/z	788.169	3.75	Neg	0.213273	0.221747	0.258047	0.285103	0.249301	0.250195	0.223775	0.274673	0.163589	0.179425	0.169516	0.16564	0.166228	0.166736	0.175093	0.166509	0.124188	0.148851	0.152001	0.138596	0.123891	0.114058	0.168129	0.138531	0.0185716	0.0211596	0.0242297	0.0243694	0.0178295	0.0177726	0.0200355	0.0300401	0.0049436	0.00444417	0.00589187	0.00464169	0.00484698	0.00446745	0.00181817	0.00585688	0.003715	0.00547977	0.00687391	0.00662601	0.00786457	0.00577816
2.48_694.11916m/z	694.119	2.48	Neg	0.0641377	0.0794616	0.0694498	0.0848808	0.0759024	0.0723659	0.0720897	0.0834105	0.0472192	0.0540022	0.0530074	0.0477364	0.0472706	0.0751294	0.059766	0.0414481	0.0354448	0.0447091	0.0392312	0.0377754	0.0437503	0.0378169	0.0495267	0.0411792	0.473936	0.617781	0.594833	0.613192	0.562478	0.470686	0.637378	0.403232	0.01209	0.0146539	0.0195665	0.0146161	0.0165873	0.0149317	0.019257	0.0138598	0.0155169	0.017009	0.0123812	0.0145094	0.0230944	0.0164613
12.76_692.45106m/z	692.451	12.76	Neg	1.08858	0.989837	1.23758	1.10258	1.05025	1.02057	0.979566	0.875779	1.45022	1.23744	1.42528	1.37241	1.46819	1.43977	1.51406	1.60013	1.15775	1.20243	1.15648	1.0389	1.16338	1.15132	1.23036	1.15723	0.661894	0.748675	0.803497	0.704358	0.698042	0.662011	0.659242	0.726808	1.05346	0.972954	0.81286	1.03138	0.954119	0.910068	1.03105	1.27915	1.10193	1.19276	1.29996	1.44738	1.63251	1.25964
2.97_562.08696m/z	562.087	2.97	Neg	0.0617753	0.0829602	0.0866206	0.102549	0.0752916	0.0728794	0.0719724	0.0831309	0.1174	0.124281	0.122651	0.116932	0.101746	0.113709	0.118949	0.104963	0.103373	0.120933	0.117321	0.0922506	0.0967062	0.0953132	0.119181	0.10644	0.312923	0.349519	0.329479	0.306917	0.289927	0.308812	0.323832	0.300192	0.0341163	0.0403772	0.0575782	0.0354272	0.0399313	0.0396841	0.0450251	0.0399474	0.0478003	0.0476752	0.0431517	0.0523146	0.0590278	0.0461472
12.92_927.57898m/z	927.579	12.92	Neg	1.22943	1.0918	1.37006	1.356	1.16648	1.17008	0.969899	1.07379	1.52803	1.56891	1.63412	1.49846	1.61077	1.66604	1.53934	1.71979	1.51338	1.59558	1.40326	1.3222	1.65386	1.41621	1.65493	1.50849	1.33684	1.31517	1.54983	1.37149	1.3012	1.26565	1.30478	1.41171	2.08081	2.49988	2.47315	2.3102	2.72354	2.4476	2.26143	2.43254	2.49662	2.21774	2.39413	2.28374	2.66488	2.32096
0.61_50.73560m/z	50.7356	0.61	Neg	0.0206252	0.0157726	0.0205982	0.0230741	0.0190038	0.0168122	0.0161161	0.015121	0.0113265	0.00662967	0.00868351	0.0153494	0.00921396	0.0131498	0.00374293	0.0069575	0.00539683	0.00524601	0.00456509	0.00467986	0.00444041	0.00511011	0.00680836	0.0051781	0.0164603	0.0114918	0.00951968	0.0129193	0.0127047	0.0171641	0.0182657	0.0170846	0.0014124	0.00239671	0.00806557	0.001825	0.00482738	0.00216074	0.00256113	0.00678981	0.00520892	0.00584681	0.00834193	0.0101081	0.00711698	0.00685118
0.68_499.06869m/z	499.069	0.68	Neg	0.422257	0.60595	0.435158	0.55305	0.317802	0.500452	0.614017	0.490382	0.242443	0.180119	0.236465	0.38476	0.186053	0.340388	0.0800162	0.18998	0.143958	0.077787	0.179386	0.140911	0.0929991	0.152001	0.154339	0.134483	0.381602	0.379404	0.257722	0.291984	0.304804	0.348439	0.3084	0.411611	0.0235561	0.0338506	0.106169	0.0340252	0.0819038	0.0479688	0.0483048	0.209772	0.11356	0.13486	0.138922	0.225545	0.301601	0.16229
0.65_402.95964m/z	402.96	0.65	Neg	0.0618406	0.0506599	0.0675063	0.0337105	0.102766	0.0403225	0.0476195	0.0339469	0.126695	0.173012	0.121886	0.105946	0.136916	0.121546	0.14058	0.109023	0.109282	0.140456	0.0940331	0.129884	0.107306	0.152173	0.0981157	0.11875	0.0887198	0.112498	0.110892	0.133529	0.128326	0.0753972	0.110031	0.0719039	0.23561	0.221859	0.186658	0.210387	0.182561	0.18116	0.151943	0.133203	0.120279	0.185523	0.132525	0.115811	0.113502	0.139007
0.67_989.15523m/z	989.155	0.67	Neg	0.333846	0.279206	0.303718	0.464089	0.185358	0.424812	0.33683	0.417072	0.0796868	0.0453238	0.108328	0.237163	0.0444142	0.182078	0.0184469	0.0621785	0.0306833	0.0253884	0.0589024	0.0488983	0.0226078	0.0396273	0.047215	0.0390461	0.210256	0.221672	0.123853	0.145431	0.171216	0.182058	0.167582	0.195885	0.0221275	0.0274718	0.0366022	0.0239846	0.0590034	0.0194339	0.0259846	0.0647389	0.034388	0.0347192	0.0326392	0.0873812	0.0322566	0.0442482
0.66_959.18142m/z	959.181	0.66	Neg	0.216616	0.271276	0.233425	0.200068	0.190298	0.219092	0.216555	0.2582	0.0807565	0.0435412	0.0579237	0.172212	0.0483524	0.168166	0.0233444	0.0401685	0.0325841	0.0211922	0.0464509	0.0343777	0.0259872	0.0398282	0.0268446	0.0324664	0.166547	0.204892	0.101176	0.126373	0.147601	0.129783	0.149765	0.164182	0.0216709	0.0321339	0.0305269	0.0288178	0.024723	0.0269238	0.0229382	0.0552402	0.0303856	0.0325031	0.0288127	0.0663129	0.0248445	0.0354796
0.68_485.13377m/z	485.134	0.68	Neg	0.509368	0.637658	0.56123	0.600645	0.315017	0.691126	0.795018	0.553107	0.254457	0.168039	0.177737	0.404311	0.167616	0.304026	0.0948145	0.19174	0.0963971	0.0833907	0.205605	0.13023	0.0861361	0.161624	0.134841	0.128318	0.442015	0.426938	0.290895	0.308652	0.336843	0.39271	0.30856	0.490299	0.126938	0.155577	0.165048	0.136458	0.157111	0.118356	0.127731	0.207861	0.110062	0.152381	0.139655	0.198789	0.125674	0.150168
11.42_544.42915m/z	544.429	11.42	Neg	0.38402	0.331773	0.344791	0.316185	0.301486	0.391228	0.349413	0.281788	0.51954	0.538912	0.444364	0.487829	0.476687	0.457506	0.387719	0.484697	0.506237	0.460726	0.455439	0.518708	0.477494	0.526364	0.500073	0.492149	0.378715	0.389996	0.345117	0.356019	0.364554	0.394343	0.396963	0.324862	0.475163	0.498507	0.590512	0.432278	0.537347	0.487487	0.444919	0.45034	0.459541	0.390386	0.438039	0.369247	0.386291	0.399285
5.83_711.23814m/z	711.238	5.83	Neg	0.0846158	0.0723363	0.100125	0.0928188	0.0924835	0.0857941	0.0664619	0.08652	0.0495528	0.0545121	0.0566839	0.0511498	0.0597363	0.0550602	0.0561683	0.0524239	0.036988	0.0456969	0.0417751	0.0385714	0.0479852	0.0440867	0.0497865	0.0435557	0.106868	0.102252	0.12251	0.118415	0.105922	0.0985855	0.114463	0.106278	0.0143309	0.0181206	0.0191508	0.0162325	0.0184353	0.0188017	0.0208419	0.0108844	0.0141678	0.011481	0.0130094	0.0142222	0.0194272	0.0142167
0.7_263.00357m/z	263.004	0.7	Neg	0.0348707	0.0108969	0.0201166	0.018119	0.0475116	0.0164597	0.00736554	0.00890998	0.0541132	0.0812211	0.0741207	0.0475633	0.0637683	0.0559698	0.0826705	0.058217	0.0731537	0.0917504	0.0571524	0.0600976	0.0806789	0.048117	0.0537503	0.0663858	0.0317286	0.0403543	0.0506442	0.0502414	0.0454356	0.032572	0.0498115	0.0304076	0.0911773	0.0807332	0.063606	0.0714129	0.0690638	0.0597148	0.0542311	0.0477074	0.0463733	0.07669	0.0413709	0.0508054	0.0485833	0.0536181
7.32_343.24867m/z	343.249	7.32	Neg	0.024737	0.0225973	0.0200032	0.0332619	0.0370834	0.0205874	0.0193055	0.0210474	0.195853	0.0963625	0.216082	0.129374	0.197599	0.177505	0.231324	0.229984	0.325814	0.231913	0.206419	0.200445	0.30985	0.218928	0.336815	0.261455	0.114627	0.112586	0.116535	0.102368	0.0827323	0.0832735	0.0963199	0.0849345	0.256534	0.214829	0.106356	0.259613	0.132337	0.173354	0.173122	0.367279	0.269552	0.339987	0.323464	0.342445	0.405601	0.320597
6.01_343.24898m/z	343.249	6.01	Neg	0.051603	0.122706	0.0856426	0.196611	0.123702	0.0871825	0.0799039	0.177663	0.278726	0.410553	0.527314	0.319144	0.362266	0.567193	0.509898	0.54018	0.322169	0.355472	0.33143	0.204048	0.465043	0.155328	0.304612	0.305443	0.0683349	0.0871123	0.0953455	0.133001	0.0937261	0.0640344	0.157303	0.0630975	0.26111	0.159457	0.079571	0.227538	0.105436	0.117837	0.132574	0.322942	0.200505	0.33819	0.247784	0.421517	0.655472	0.332425
7.87_646.33234m/z	646.332	7.87	Neg	0.053552	0.0824168	0.0720965	0.0749588	0.104538	0.0721439	0.0542889	0.0785008	0.117495	0.125398	0.118586	0.159029	0.12521	0.115673	0.133248	0.119515	0.174357	0.134514	0.16955	0.14211	0.150852	0.124288	0.119867	0.145077	0.1056	0.0968697	0.0967085	0.0840966	0.0859493	0.0788087	0.0766888	0.0717925	0.139251	0.105437	0.117976	0.123038	0.0828874	0.112473	0.096342	0.112967	0.115839	0.143865	0.130754	0.140365	0.194609	0.142301
0.61_260.93726m/z	260.937	0.61	Neg	0.0472221	0.034761	0.0565369	0.0248576	0.0672379	0.0333415	0.018132	0.0290642	0.122459	0.106582	0.123081	0.0865087	0.126478	0.0748977	0.0977139	0.161717	0.116038	0.156041	0.0915762	0.145626	0.156226	0.157426	0.114356	0.133898	0.0694087	0.0683261	0.0616862	0.0623625	0.066224	0.0605364	0.0457068	0.0643523	0.228411	0.220672	0.144849	0.230652	0.118845	0.273296	0.145591	0.162014	0.104551	0.194183	0.19758	0.0989899	0.108502	0.138739
8.66_721.32402m/z	721.324	8.66	Neg	0.103435	0.0676495	0.0961847	0.0982653	0.0926523	0.0786057	0.0646576	0.0710745	0.117605	0.134393	0.13425	0.139859	0.126942	0.138921	0.104722	0.137238	0.141277	0.146719	0.13497	0.106457	0.146327	0.139374	0.175197	0.141474	0.110718	0.117373	0.128498	0.12197	0.120636	0.121465	0.0864945	0.0878633	0.0781705	0.0696777	0.0667793	0.0762859	0.0697255	0.0847836	0.0800631	0.0896666	0.0794066	0.0938504	0.0905808	0.095972	0.118324	0.0938602
8.31_671.31687m/z	671.317	8.31	Neg	0.188187	0.189455	0.200647	0.153685	0.201208	0.167756	0.159114	0.183718	0.120578	0.0999206	0.14633	0.136842	0.138731	0.156223	0.111181	0.11889	0.156356	0.178055	0.124273	0.114654	0.145216	0.0964556	0.0992333	0.130606	0.0747961	0.10036	0.119703	0.107532	0.137348	0.112059	0.119023	0.104569	0.15366	0.149677	0.117	0.185898	0.13832	0.115059	0.142968	0.166236	0.184962	0.197297	0.185682	0.233611	0.293725	0.217457
9.96_379.24678m/z	379.247	9.96	Neg	1.0951	0.835416	1.03535	0.905724	1.2571	1.17053	1.01344	0.979206	2.83681	3.04427	2.29617	3.226	2.96203	1.76126	3.29605	2.41411	2.47297	1.87851	2.60643	2.70621	1.72508	2.3199	2.11699	2.26087	0.862395	0.907564	0.944286	1.13235	1.12591	0.988048	1.05376	0.660317	4.90799	5.08392	4.2645	4.82572	4.78562	4.0163	4.41543	4.31976	3.54807	4.08223	4.07089	3.78179	3.0626	3.88528
12.31_433.29524m/z	433.295	12.31	Neg	2.46439	2.38597	2.68981	2.78234	2.45451	2.49825	2.26972	2.39085	2.92763	2.95865	3.25837	3.10606	2.86932	3.1786	3.08623	3.37024	3.08167	3.35048	3.13381	2.66626	3.1709	2.98055	3.47054	3.12203	2.82222	3.06203	3.32042	3.20564	2.77682	2.89169	2.85149	3.4499	1.78302	2.14389	2.18397	1.95876	2.08618	2.13657	1.87002	2.06599	1.92134	1.84471	1.93515	1.84198	2.04915	1.8551
8.55_550.32079m/z	550.321	8.55	Neg	0.260301	0.262338	0.262825	0.310735	0.299706	0.267419	0.221831	0.274806	0.506501	0.466476	0.514621	0.495154	0.570406	0.438583	0.665579	0.589978	0.750639	0.704202	0.774862	0.719321	0.617631	0.511962	0.612173	0.670113	0.140607	0.139478	0.145249	0.15001	0.153706	0.132501	0.138315	0.12884	0.380459	0.402503	0.281203	0.450567	0.317188	0.351148	0.362782	0.599717	0.421408	0.537131	0.530559	0.635765	0.612966	0.536041
9.4_560.30128m/z	560.301	9.4	Neg	0.189406	0.132975	0.158513	0.171289	0.183953	0.133217	0.123366	0.148913	0.0908668	0.104075	0.0923352	0.0855102	0.0902595	0.106804	0.103005	0.0679339	0.0758866	0.101435	0.0887304	0.0697704	0.081848	0.0741407	0.0804094	0.0817458	0.220362	0.263369	0.255393	0.257933	0.237514	0.217124	0.249419	0.196596	0.119314	0.0969803	0.0833621	0.111606	0.0921417	0.0976402	0.113321	0.100492	0.115215	0.136176	0.124429	0.158524	0.170913	0.147474
0.6_570.77492m/z	570.775	0.6	Neg	0.0488516	0.0261199	0.0502898	0.0397993	0.0772582	0.042598	0.0263278	0.0410214	0.10649	0.135979	0.10876	0.0883514	0.105781	0.0754114	0.107753	0.0834858	0.100507	0.124993	0.0901153	0.0899908	0.120627	0.160548	0.0963715	0.111879	0.0655252	0.0637047	0.0743585	0.0740825	0.088892	0.0847159	0.0835733	0.0775898	0.137627	0.166484	0.226025	0.131654	0.213171	0.15699	0.158076	0.103753	0.0977616	0.113853	0.115002	0.0786493	0.101338	0.111521
14.41_851.55900m/z	851.559	14.41	Neg	0.57827	0.590232	0.646812	0.656667	0.557298	0.588616	0.51824	0.514268	0.722836	0.954301	0.82663	1.04694	0.871588	0.933704	0.865215	0.892176	0.620795	0.736105	0.569901	0.615985	0.587374	0.649836	0.859523	0.662789	0.536925	0.467914	0.47528	0.438475	0.422912	0.457509	0.451044	0.482322	0.492998	0.565555	0.564241	0.446045	0.48942	0.485798	0.484682	0.563387	0.499125	0.510807	0.510876	0.458962	0.409834	0.498521
13.52_932.54130m/z	932.541	13.52	Neg	0.93451	1.20357	1.08498	1.145	1.06207	1.03131	1.00602	1.24856	0.76111	0.864182	0.723789	0.969337	0.856154	0.717701	0.836929	0.793331	0.785571	0.679471	0.881371	0.783467	0.63956	0.728329	0.795336	0.756158	0.229654	0.178006	0.184329	0.178514	0.178414	0.170051	0.100637	0.10602	0.274393	0.424057	0.475798	0.329827	0.419121	0.286303	0.316224	0.31503	0.264224	0.299126	0.308358	0.230008	0.236895	0.273891
3.27_926.20063m/z	926.201	3.27	Neg	0.0141255	0.00845243	0.0137035	0.020815	0.0112785	0.0185433	0.0145811	0.0170279	0.0277772	0.0350411	0.0398863	0.026215	0.0391174	0.0319806	0.0404253	0.0273415	0.0354304	0.0379868	0.0300827	0.0342615	0.0498036	0.0263846	0.0429446	0.0366992	0.593431	0.56491	0.584898	0.560204	0.487631	0.495981	0.510688	0.474365	0.00620177	0.0123876	0.0210029	0.00629877	0.0102333	0.012575	0.00812297	0.00622134	0.0193583	0.0106344	0.0116574	0.013799	0.0128646	0.0105954
2.52_300.02693m/z	300.027	2.52	Neg	0.0522172	0.0366944	0.0341681	0.0322492	0.0359426	0.0354078	0.0388781	0.0337374	0.0478181	0.0562717	0.0644041	0.0624628	0.0636134	0.0692124	0.0690944	0.0713378	0.171878	0.164604	0.0744383	0.0755164	0.46504	0.0994529	0.202923	0.179122	0.640881	0.221601	0.0736703	0.0746451	0.0516375	0.0542835	0.109262	0.691506	0.0337817	0.0427633	0.0595175	0.0355469	0.0620027	0.0507327	0.0515465	0.0497599	0.0409503	0.0593855	0.0602924	0.0666221	0.456504	0.113407
2.21_907.28250m/z	907.283	2.21	Neg	0.0141197	0.0142075	0.0172419	0.0242591	0.0186914	0.0200315	0.0176444	0.0164024	0.00895019	0.00666309	0.00789172	0.0101296	0.0087756	0.0106333	0.0135632	0.00895538	0.00911685	0.00660527	0.00490501	0.00677431	0.00619272	0.00721477	0.0123992	0.00760117	0.121076	0.127477	0.108573	0.12383	0.131333	0.121151	0.125594	0.161001	0.00328583	0.002979	0.00407107	0.00474767	0.00551905	0.00617395	0.00337679	0.00171475	0.00450389	0.00362424	0.005067	0.00224142	0.00484478	0.00355413
13.27_549.34019m/z	549.34	13.27	Neg	0.350621	0.29171	0.359421	0.376268	0.326101	0.33058	0.294698	0.305614	0.39799	0.416374	0.447315	0.431702	0.396788	0.437385	0.422968	0.450183	0.42925	0.436423	0.40197	0.365334	0.432816	0.384694	0.450667	0.414451	0.161375	0.164172	0.191924	0.166465	0.15889	0.157789	0.178876	0.165859	0.323105	0.362233	0.32218	0.332025	0.359828	0.345337	0.318484	0.342278	0.357123	0.34668	0.304491	0.335489	0.342457	0.321733
0.56_488.84917m/z	488.849	0.56	Neg	0.0752456	0.0313964	0.0622272	0.0673595	0.120792	0.0682361	0.0507887	0.0752063	0.129786	0.164453	0.144506	0.132132	0.153226	0.136914	0.176528	0.139502	0.131216	0.202401	0.16128	0.144604	0.189106	0.163754	0.155892	0.164036	0.0923782	0.0928837	0.0906857	0.0911062	0.0950908	0.11838	0.0916316	0.0757406	0.171984	0.215321	0.292281	0.178219	0.232718	0.179034	0.193385	0.195143	0.1357	0.179547	0.16269	0.157907	0.145684	0.162131
12.17_994.75045m/z	994.75	12.17	Neg	0.65308	0.494834	0.509776	0.568513	0.626596	0.493954	0.422233	0.474343	0.334361	0.42934	0.385276	0.286389	0.339269	0.277978	0.137786	0.2774	0.181005	0.184495	0.197785	0.162594	0.165898	0.204799	0.174428	0.181572	0.189375	0.229769	0.211556	0.171035	0.236481	0.15792	0.209273	0.103915	0.316777	0.354043	0.385701	0.127934	0.407458	0.197553	0.161337	0.191666	0.276905	0.253532	0.223059	0.240488	0.268901	0.264308
10.6_774.56276m/z	774.563	10.6	Neg	2.64045	2.34357	2.73157	2.40358	2.64222	2.56648	2.5173	2.3591	2.4294	2.20018	2.22159	2.07265	1.93572	2.15908	1.94719	2.29662	2.22742	1.51546	1.69008	1.53451	1.37233	1.39946	1.32165	1.58013	1.74068	1.56066	1.80524	1.60645	1.4546	1.62133	1.71954	1.1405	0.432666	0.51657	0.441714	0.473866	0.571945	0.382556	0.432575	0.437596	0.381235	0.455189	0.399308	0.340109	0.448276	0.393659
17.06_755.56662m/z	755.567	17.06	Neg	0.352302	0.392903	0.400982	0.387413	0.288673	0.445536	0.439857	0.285352	0.491187	0.496858	0.53911	0.527986	0.554619	0.609964	0.519137	0.469976	0.335941	0.349412	0.528713	0.709251	0.474039	0.503173	0.551073	0.493086	0.249493	0.253966	0.361661	0.231864	0.201893	0.244011	0.251773	0.245552	0.427608	0.422468	0.575853	0.365008	0.439944	0.599565	0.513389	0.50915	0.522493	0.339717	0.294055	0.414617	0.353096	0.396636
12.13_799.51904m/z	799.519	12.13	Neg	1.1131	1.07088	1.25771	1.13891	1.11915	1.02372	1.033	0.982481	0.938191	0.998193	0.987529	0.925029	0.902915	0.969883	0.791353	0.899784	0.700585	0.734607	0.691381	0.601676	0.750023	0.714642	0.717933	0.70155	0.620048	0.615156	0.709357	0.596491	0.630098	0.572962	0.594965	0.517379	0.537671	0.632779	0.569648	0.641799	0.569189	0.700936	0.581908	0.547637	0.572452	0.542047	0.541293	0.534563	0.27676	0.51389
12.48_753.48833m/z	753.488	12.48	Neg	0.319754	0.267552	0.297638	0.32156	0.376412	0.325844	0.309739	0.266245	0.412209	0.509889	0.491907	0.424123	0.454646	0.46476	0.537429	0.460938	0.529776	0.563889	0.480449	0.420865	0.511306	0.53375	0.493625	0.504809	0.320182	0.375291	0.365739	0.365362	0.391912	0.372734	0.380813	0.380374	0.561911	0.580756	0.516381	0.558655	0.52714	0.503504	0.48227	0.667832	0.64029	0.644595	0.628181	0.650841	0.589053	0.620191
2.18_807.17625m/z	807.176	2.18	Neg	0.00708578	0.0142661	0.0108554	0.0118628	0.00763944	0.00834902	0.0096295	0.00946619	0.0160423	0.0153074	0.0167036	0.0175757	0.0141448	0.0168627	0.0173937	0.0154352	0.00999038	0.0117821	0.00748239	0.00734274	0.0126073	0.0071121	0.0124953	0.00983033	0.851788	1.00637	0.853657	0.856958	0.791534	0.836035	0.850222	1.48145	0.00336767	0.00578536	0.0132673	0.00724003	0.00442874	0.00854272	0.00505454	0.00677968	0.00534103	0.00649992	0.00428122	0.00547009	0.0115876	0.00615813
15_748.51503m/z	748.515	15	Neg	71.1843	78.9448	73.1555	69.7424	68.2778	72.5309	70.5845	67.8585	69.2788	62.8203	68.3268	70.4319	65.7136	66.2149	63.5885	69.7016	63.6431	67.6318	63.7986	59.281	65.0674	64.165	72.7171	65.1863	51.4904	50.7775	46.2982	44.333	42.7512	48.7111	46.1859	46.3632	47.3732	53.6924	59.6372	49.6511	52.3374	52.0549	52.0383	59.6933	59.0527	54.7828	55.5284	57.075	49.4582	54.0612
9.91_421.22692m/z	421.227	9.91	Neg	0.164387	0.175352	0.148907	0.181102	0.175645	0.173135	0.150183	0.156925	0.436503	0.36474	0.595577	0.379156	0.515751	0.414446	0.597253	0.494431	0.754756	0.558793	0.575125	0.558442	0.546053	0.578087	0.521587	0.584692	0.230432	0.22624	0.203713	0.228569	0.220222	0.229967	0.22313	0.186846	0.998919	0.924433	0.645363	1.06956	0.771663	0.730228	0.858403	1.20836	1.27378	1.35081	1.32478	1.3402	1.45996	1.29189
0.65_383.08241m/z	383.082	0.65	Neg	0.136661	0.183314	0.133636	0.185112	0.114314	0.169368	0.213975	0.165468	0.0664713	0.0632438	0.0763603	0.132695	0.0729425	0.111737	0.0516142	0.0793736	0.0757734	0.0908943	0.0670112	0.0516214	0.152128	0.0530156	0.101269	0.0845306	0.142469	0.152645	0.131471	0.142971	0.150851	0.143796	0.142481	0.194011	0.0272119	0.0272009	0.0451276	0.0246984	0.0469435	0.0224282	0.0245435	0.0917072	0.0977616	0.0857555	0.0737588	0.0809327	0.091213	0.080341
1.33_422.06655m/z	422.067	1.33	Neg	0.528612	0.623778	0.450194	0.449424	0.320292	0.574707	0.711967	0.46225	0.145877	0.159651	0.165326	0.247431	0.161698	0.247621	0.189406	0.262659	0.117723	0.11205	0.186764	0.200891	0.157132	0.164632	0.216798	0.165142	0.220802	0.314207	0.264886	0.297421	0.269777	0.330862	0.266334	0.337986	0.0667888	0.0975521	0.114456	0.0884507	0.110918	0.105025	0.106169	0.113469	0.0883494	0.0972754	0.106006	0.134218	0.134867	0.10469
0.65_965.11639m/z	965.116	0.65	Neg	0.541121	0.430011	0.466231	0.497515	0.282159	0.4545	0.347594	0.430139	0.0943236	0.0814301	0.151882	0.368315	0.075503	0.282946	0.0214546	0.0877232	0.0467222	0.0192862	0.0803189	0.048217	0.0210268	0.0492609	0.0404166	0.0436069	0.307083	0.334258	0.182848	0.228061	0.21965	0.268935	0.28434	0.306168	0.024776	0.0280861	0.0605957	0.024176	0.0539094	0.0216976	0.0255469	0.081792	0.0369684	0.0332203	0.025102	0.134567	0.033672	0.0495037
0.73_486.12700m/z	486.127	0.73	Neg	0.089532	0.122682	0.0980911	0.132095	0.0620268	0.142469	0.127142	0.0881195	0.0401728	0.0312999	0.0282786	0.0651076	0.030584	0.0586142	0.015666	0.0374119	0.0200227	0.0219304	0.0338886	0.0211195	0.0251771	0.0267135	0.030281	0.0255904	0.101754	0.0919486	0.0674787	0.0730543	0.0601	0.154732	0.0569983	0.213611	0.0156218	0.020915	0.0225386	0.0161093	0.0214807	0.020625	0.0195147	0.0384017	0.0197116	0.0242129	0.0251984	0.0300659	0.0265344	0.0249987
5.77_842.21603m/z	842.216	5.77	Neg	5.30754	5.46375	6.35341	6.92155	4.4081	5.24377	5.33911	5.78858	3.77104	3.88397	4.50909	3.60427	3.79339	3.80662	3.75236	4.31464	2.90903	3.69448	3.82773	3.33976	3.13892	2.65605	4.12981	3.38511	3.01228	3.1473	3.34645	3.19186	2.64174	2.91052	3.05895	3.63555	1.12612	2.00644	1.89659	1.5987	1.94187	2.49098	1.91252	1.81895	1.73595	1.59025	1.50349	1.6037	1.98169	1.54961
13.97_795.51800m/z	795.518	13.97	Neg	18.7977	19.772	15.2293	14.6002	14.6914	17.0673	21.0036	18.7391	9.74434	13.0302	10.9848	10.524	14.0852	10.4324	12.5178	9.78099	9.29511	8.16725	12.1845	15.2168	8.78168	11.4985	9.8175	10.7088	6.70568	5.89548	6.16758	5.45536	6.29036	7.00589	6.32019	5.66282	5.18143	5.32808	8.05394	4.44674	6.66293	6.84325	7.02528	6.84073	6.27802	4.83813	4.32564	4.71338	2.31484	4.68694
5.86_872.22709m/z	872.227	5.86	Neg	0.300736	0.269865	0.347799	0.365256	0.252953	0.273462	0.272551	0.304223	0.219842	0.223316	0.251742	0.202672	0.213251	0.218406	0.226086	0.240071	0.168712	0.211438	0.204206	0.184696	0.183286	0.155255	0.220956	0.189793	0.273684	0.323926	0.343901	0.299523	0.271599	0.29514	0.293457	0.34636	0.0452346	0.0959383	0.0997526	0.0695021	0.095212	0.117071	0.0846245	0.0823689	0.0918204	0.0806439	0.0734178	0.0681985	0.0850275	0.0729523
2.5_938.45203m/z	938.452	2.5	Neg	0.021452	0.0283963	0.0164329	0.023269	0.0164791	0.0185326	0.0285183	0.0186248	0.0108232	0.00771436	0.00936917	0.0116144	0.00981249	0.0120112	0.00652423	0.00899374	0.00758965	0.0124188	0.00446632	0.0134605	0.0193787	0.0168007	0.0147496	0.0126949	0.243508	0.256229	0.223854	0.239475	0.234065	0.218995	0.246947	0.339584	0.0114357	0.0145286	0.0103098	0.0190138	0.00861744	0.00999728	0.0104602	0.0201062	0.0257412	0.0161473	0.0195575	0.0161294	0.0214632	0.0171216
9.27_482.27563m/z	482.276	9.27	Neg	12.5987	13.2253	13.6353	14.9797	15.4498	15.5442	13.31	14.3939	18.3689	17.1941	18.9341	19.7413	18.0824	18.0465	19.1517	19.9654	19.6525	21.0054	20.3187	17.2731	21.3285	21.5564	21.5972	20.3902	15.8874	16.0944	16.1671	16.7432	16.2989	16.0533	15.683	16.4829	20.0551	20.8148	23.2269	17.5717	17.2878	18.9995	17.0031	18.8187	16.9267	18.9978	18.4437	17.2108	16.3869	17.2795
10.1_954.57480m/z	954.575	10.1	Neg	0.329801	0.210578	0.310183	0.302878	0.44273	0.258066	0.257295	0.261958	0.082512	0.0768477	0.0826391	0.0601353	0.0638189	0.0875712	0.0944455	0.068778	0.0875038	0.0974997	0.0727535	0.0891499	0.0882571	0.0402389	0.0316534	0.0724366	0.333879	0.346417	0.409044	0.33324	0.346705	0.339074	0.366112	0.249177	0.184852	0.0917062	0.0626914	0.191959	0.11035	0.110858	0.164986	0.15266	0.190241	0.200111	0.214363	0.245088	0.231593	0.224876
2.35_886.18122m/z	886.181	2.35	Neg	0.0447922	0.0321905	0.0498135	0.0574875	0.0399408	0.0440712	0.0400697	0.0482515	0.0306761	0.0294295	0.026155	0.0238097	0.0187789	0.0236377	0.031986	0.0237751	0.0172457	0.0234699	0.0214031	0.0155132	0.0170316	0.0221539	0.0249656	0.0202547	0.141224	0.181602	0.168701	0.157893	0.149766	0.153363	0.157323	0.164667	0.00522091	0.0064372	0.0134987	0.00770689	0.00800908	0.0103821	0.0116033	0.00466672	0.0109416	0.00753848	0.00699772	0.00509369	0.00786428	0.00731643
13.65_557.40307m/z	557.403	13.65	Neg	0.187009	0.219542	0.199005	0.217635	0.211188	0.207372	0.204432	0.203051	0.338026	0.334518	0.430044	0.447713	0.403085	0.408267	0.500047	0.492632	0.392867	0.386656	0.412356	0.334201	0.28897	0.346067	0.446531	0.372521	0.401681	0.421939	0.460572	0.386446	0.406896	0.40469	0.391225	0.406716	0.391318	0.330647	0.280902	0.35499	0.270827	0.296388	0.326412	0.372672	0.337352	0.388291	0.369112	0.424485	0.372697	0.385239
2.21_906.28786m/z	906.288	2.21	Neg	0.0125612	0.0166405	0.0111638	0.0132134	0.012682	0.0139203	0.0197994	0.0187121	0.00643566	0.00353239	0.00605034	0.00761777	0.00485152	0.00976016	0.00725995	0.00714409	0.0020457	0.00717475	0.0035364	0.00371619	0.00750634	0.00629639	0.00739545	0.0053816	0.262557	0.283501	0.236081	0.268499	0.261677	0.249153	0.262765	0.361056	0.00383594	0.00279027	0.00435272	0.00367616	0.00213212	0.00351706	0.00315858	0.00353591	0.00220691	0.00217891	0.00459745	0.00187916	0.00461893	0.00304848
12.26_647.42396m/z	647.424	12.26	Neg	0.348047	0.226805	0.273853	0.286716	0.379235	0.193261	0.179121	0.277371	0.654119	0.758507	0.809441	0.581487	0.783248	0.636733	1.09004	0.784993	0.866014	0.799562	0.914165	0.730535	0.50292	0.432554	0.488742	0.676356	0.307542	0.318355	0.353302	0.381809	0.363526	0.314237	0.314126	0.394875	1.02427	0.72495	0.618924	0.992808	0.794303	0.684831	0.963046	1.00404	0.986087	1.08216	1.03275	1.37999	1.28558	1.18542
3.33_453.08337m/z	453.083	3.33	Neg	0.0415117	0.0375171	0.0512174	0.0422794	0.0497328	0.037559	0.040403	0.0411729	0.068045	0.0879443	0.0878349	0.0669127	0.0868788	0.0850899	0.0897707	0.0646826	0.0764173	0.086429	0.075683	0.0659093	0.0763478	0.0695866	0.0876534	0.0768609	0.256278	0.277055	0.273217	0.246824	0.225461	0.226179	0.243158	0.271265	0.107995	0.0843011	0.0783603	0.130002	0.0871271	0.0872555	0.10067	0.10376	0.109514	0.125569	0.120057	0.129444	0.148269	0.128852
9.25_484.28032m/z	484.28	9.25	Neg	0.774249	0.852635	0.835587	0.938419	0.976612	0.909783	0.809351	0.90618	1.11325	1.1	1.10713	1.26434	1.12629	1.11531	1.20307	1.21422	1.1329	1.2488	1.2341	1.03017	1.29181	1.28989	1.3058	1.21907	0.994017	0.996045	0.974031	1.02346	1.00961	1.00523	0.961408	1.02903	1.25302	1.27762	1.44489	1.1255	1.10612	1.18944	1.10959	1.19119	1.10335	1.17355	1.21709	1.09734	1.04768	1.1119
2.15_853.20151m/z	853.202	2.15	Neg	0.0108818	0.0177115	0.0154368	0.0215123	0.0107551	0.0104151	0.0149841	0.014428	0.0270518	0.0242257	0.0398572	0.0228692	0.0248229	0.030789	0.0294601	0.0235182	0.0194712	0.0200505	0.0172015	0.0222614	0.0156965	0.0136563	0.0174094	0.0179638	0.714403	0.700226	0.620058	0.6076	0.600293	0.600779	0.635195	1.04462	0.00774109	0.0127922	0.0146879	0.0070566	0.00789054	0.0109629	0.00983983	0.00876452	0.00688066	0.00899157	0.00667431	0.00763394	0.0131609	0.00769158
9.83_420.19687m/z	420.197	9.83	Neg	0.0745422	0.0932383	0.077909	0.101921	0.09832	0.103332	0.109997	0.0911143	0.185652	0.189156	0.208312	0.191335	0.239821	0.198048	0.288476	0.226442	0.268527	0.19914	0.263515	0.198626	0.189084	0.179699	0.193645	0.213177	0.208884	0.190654	0.199953	0.199074	0.184137	0.185409	0.188192	0.17885	0.41847	0.39867	0.303017	0.438104	0.362684	0.321016	0.418483	0.456556	0.380274	0.453748	0.442381	0.504074	0.455788	0.444306
8.84_593.27620m/z	593.276	8.84	Neg	0.431266	0.381642	0.52353	0.578356	0.597223	0.449858	0.393492	0.502838	0.219497	0.210099	0.312143	0.242639	0.274618	0.251242	0.317687	0.314632	0.308453	0.205146	0.308141	0.209751	0.181097	0.131733	0.176794	0.217302	0.174368	0.166977	0.159076	0.147645	0.173021	0.148281	0.160652	0.14754	0.536544	0.329513	0.264322	0.594117	0.442082	0.393503	0.55201	0.433047	0.525773	0.645331	0.608858	0.776216	0.739815	0.690019
0.67_967.18082m/z	967.181	0.67	Neg	0.32642	0.251861	0.300411	0.373144	0.189059	0.357389	0.272826	0.316324	0.0810477	0.0580323	0.0971863	0.271853	0.0692174	0.176298	0.0187266	0.0688668	0.0421683	0.0210633	0.065493	0.0510925	0.0202903	0.0450172	0.0551495	0.0428963	0.19739	0.214844	0.134955	0.141217	0.158913	0.161329	0.210471	0.217464	0.0180593	0.0248843	0.0351896	0.0241243	0.0340544	0.0216849	0.0377735	0.0544887	0.0365078	0.0281881	0.0319073	0.0882655	0.0419043	0.0421402
2.31_720.66208m/z	720.662	2.31	Neg	0.538563	0.592243	0.78009	0.891293	0.681501	0.761134	0.703872	0.761396	0.411941	0.376587	0.423198	0.383726	0.416542	0.440464	0.521067	0.435268	0.307201	0.391311	0.378097	0.320334	0.40753	0.365071	0.459161	0.375529	1.49818	1.55694	1.74453	1.592	1.44182	1.56192	1.61442	1.6285	0.135596	0.149788	0.162014	0.137887	0.151699	0.176137	0.162209	0.143008	0.179221	0.139432	0.132756	0.130373	0.151521	0.135677
0.66_923.12640m/z	923.126	0.66	Neg	0.312444	0.200964	0.218432	0.284809	0.163565	0.303792	0.197998	0.243496	0.058277	0.0367656	0.0670526	0.202607	0.0570225	0.152558	0.0162242	0.0574036	0.0330641	0.0244711	0.0569859	0.0320323	0.0181636	0.0383313	0.0556365	0.036955	0.159015	0.199657	0.113536	0.154619	0.151191	0.126493	0.180806	0.166927	0.0252728	0.0255172	0.023876	0.0282518	0.0209516	0.0241363	0.0216508	0.0471175	0.0355914	0.0276989	0.0274345	0.0875549	0.0247732	0.038276
0.62_660.73156m/z	660.732	0.62	Neg	0.0249715	0.0143017	0.0203128	0.0142145	0.0370317	0.018545	0.0121349	0.0163614	0.101032	0.101825	0.0978327	0.0500008	0.102592	0.0976407	0.161034	0.0746661	0.0941542	0.143307	0.098162	0.0985279	0.15203	0.115073	0.0896466	0.112986	0.0317549	0.0324076	0.0313834	0.0456591	0.0410719	0.029651	0.0424642	0.029552	0.126344	0.150226	0.142276	0.139071	0.151686	0.146906	0.124689	0.114003	0.0837803	0.146226	0.117276	0.0819593	0.0979703	0.114048
10.16_517.39768m/z	517.398	10.16	Neg	0.209474	0.253758	0.258853	0.233078	0.211307	0.285483	0.255006	0.227376	0.435981	0.371077	0.301611	0.405445	0.45275	0.373768	0.411498	0.45256	0.538479	0.47729	0.440799	0.445434	0.499785	0.502388	0.538196	0.491767	0.251335	0.251431	0.273408	0.274076	0.301017	0.296971	0.299748	0.259188	0.443349	0.497039	0.422533	0.501559	0.508504	0.461802	0.429622	0.585291	0.541447	0.492571	0.572383	0.541765	1.10366	0.627129
12.5_281.24935m/z	281.249	12.5	Neg	282.311	232.328	262.513	262.442	278.441	250.643	235.677	246.884	318.909	335.818	331.401	329.291	319.578	321.593	301.998	321.732	341.19	384.566	334.216	335.97	433.186	404.835	383.347	373.901	202.512	212.355	211.765	218.666	199.599	200.988	201.225	186.026	332.939	381.977	365.677	329.965	353.279	377.697	347.87	342.424	341.133	345.399	347.485	306.954	281.225	318.061
10.9_565.31722m/z	565.317	10.9	Neg	10.4102	9.81918	11.3894	11.7139	10.367	10.4552	8.90764	10.4995	13.0097	13.3107	14.0864	14.5447	12.27	13.2386	12.3519	13.5502	13.1874	14.4329	12.8959	11.1925	13.7503	13.0073	15.181	13.3782	8.71893	9.60953	10.2438	9.94791	8.80321	8.73261	8.82841	9.4453	6.55173	8.1974	9.61389	5.77375	6.85611	7.69507	6.00977	6.75706	6.5104	6.57139	6.48494	5.48074	5.67367	5.8072
1.35_581.15563m/z	581.156	1.35	Neg	0.0237711	0.0282159	0.01562	0.0226129	0.0132003	0.0215162	0.0313487	0.0217091	0.00415272	0.00625971	0.00590492	0.00906892	0.0054986	0.00747454	0.00843623	0.00527502	0.00869778	0.00946386	0.00385331	0.00663051	0.0197756	0.00529496	0.0103889	0.00915785	0.0935329	0.117235	0.109104	0.0978583	0.106979	0.120759	0.0811737	0.154025	0.00621728	0.00611566	0.00825084	0.00812728	0.00763403	0.00990013	0.00955234	0.0119941	0.0144284	0.0152218	0.0158478	0.0174331	0.0197649	0.0164971
13.29_831.49541m/z	831.495	13.29	Neg	0.915833	0.916885	1.0139	0.932594	1.18759	1.00683	0.929601	1	1.22005	1.7317	1.49579	1.75832	1.6143	1.43896	1.61993	1.50655	1.67162	1.49708	1.33133	1.44649	1.32991	1.32246	1.32262	1.41736	1.63054	1.53153	1.61785	1.53707	1.56119	1.50381	1.64676	1.3324	2.52642	3.19422	2.72697	2.57645	3.09232	2.40324	2.167	4.00178	3.34054	3.43853	3.80823	3.00012	2.98762	3.20678
2.02_186.11294m/z	186.113	2.02	Neg	0.324511	0.212748	0.25021	0.259593	0.320418	0.177974	0.144634	0.226081	0.0384343	0.193704	0.0792529	0.0693414	0.0627854	0.0754508	0.0644635	0.0363363	0.060594	0.0856244	0.0654551	0.0436406	0.0730908	0.0355619	0.065495	0.0613517	0.0627542	0.0954322	0.0886525	0.103749	0.0931012	0.0900068	0.0913076	0.0471345	0.0260869	0.0452066	0.060184	0.0293652	0.113521	0.0469591	0.0645974	0.02473	0.0447585	0.0321326	0.0281005	0.0228051	0.0318759	0.0335297
0.65_484.87086m/z	484.871	0.65	Neg	0.0180247	0.00126152	0.0194438	0.00806749	0.0512743	0.010687	0.00891149	0.00782727	0.101696	0.129444	0.15139	0.0688582	0.113132	0.138722	0.198269	0.113257	0.0824366	0.190714	0.118943	0.128723	0.19377	0.0944584	0.0728474	0.125985	0.0335505	0.0268722	0.0492799	0.074527	0.0504431	0.0236145	0.0604636	0.0219881	0.196337	0.175407	0.101557	0.169085	0.163219	0.132294	0.0851759	0.111306	0.0732441	0.161455	0.113729	0.117883	0.102484	0.116249
4.08_211.13433m/z	211.134	4.08	Neg	0.0841979	0.132531	0.0986382	0.126561	0.0914683	0.105111	0.127435	0.110665	0.0642463	0.0648197	0.0737704	0.0755319	0.0654794	0.0660654	0.0542849	0.0641192	0.0416715	0.0340436	0.0409797	0.0310106	0.04773	0.0378694	0.057023	0.0414754	0.0466716	0.0442544	0.0466748	0.0467581	0.0460025	0.0465022	0.0449719	0.0360262	0.0676058	0.0566689	0.0503201	0.0627958	0.068129	0.0556436	0.0640133	0.0400683	0.0580913	0.0566734	0.0581344	0.0559601	0.0758978	0.059818
12.21_867.50117m/z	867.501	12.21	Neg	1.19296	1.81938	1.76044	2.16137	1.48084	1.89742	1.79787	1.92389	1.03787	0.825521	1.14031	1.35649	1.23214	1.07971	1.14495	1.32143	0.392738	0.358635	0.562661	0.469504	0.364673	0.506148	0.522511	0.453838	3.74038	3.22477	4.10411	3.4499	3.11918	3.01197	3.09219	4.0659	0.565386	0.646888	0.424851	0.670209	0.243796	0.612869	0.384546	0.270154	0.312656	0.418296	0.301377	0.507585	0.563042	0.407994
10.75_299.22389m/z	299.224	10.75	Neg	0.997646	0.865884	1.02361	0.753712	0.915302	0.923335	0.932929	0.923949	1.50999	1.50263	1.32072	1.35345	1.49774	1.33055	1.79038	1.41276	1.66937	1.32508	1.58997	1.68248	1.44535	1.73233	1.47471	1.5599	0.750181	0.792058	0.807557	0.611616	0.733649	0.799953	0.845527	0.682034	6.69431	3.44085	2.34415	6.40656	4.72506	3.87426	5.52416	6.75487	6.73754	8.37902	8.17266	9.85362	12.5288	9.15985
12.19_807.47779m/z	807.478	12.19	Neg	2.70709	3.44544	3.35243	3.96576	2.97908	3.79693	3.55891	3.58656	2.171	2.00138	2.53511	2.86035	2.47459	2.46918	2.20097	2.85065	0.775112	0.66612	1.07044	0.926574	0.741345	0.956737	1.07832	0.887807	5.77773	5.71847	6.37518	6.73799	6.13491	5.8017	5.82653	6.71348	1.00557	0.960336	0.93325	0.971267	0.810777	0.916378	0.836952	0.77981	0.582491	0.807966	0.762142	0.896179	1.16922	0.826963
10.17_980.60237m/z	980.602	10.17	Neg	0.682584	0.394885	0.65429	0.57038	0.907618	0.564195	0.579643	0.510287	0.161712	0.185046	0.26898	0.120428	0.109844	0.240767	0.168737	0.178422	0.0789177	0.0837259	0.0712434	0.0636978	0.0700497	0.0481945	0.0456825	0.0659302	0.113645	0.130242	0.151948	0.126727	0.134587	0.119807	0.167259	0.0923368	0.15201	0.0820761	0.0734372	0.163792	0.107876	0.0930633	0.145373	0.140054	0.1538	0.188774	0.162739	0.210357	0.209764	0.194585
2.33_183.10321m/z	183.103	2.33	Neg	0.0384314	0.050662	0.0462499	0.051234	0.0476662	0.04636	0.0451251	0.0468398	0.0532287	0.0593121	0.0674694	0.065968	0.0591899	0.0647918	0.062814	0.0628068	0.0390086	0.0321222	0.0391306	0.02975	0.0428649	0.0341516	0.0412021	0.03689	0.0385507	0.0373791	0.0366317	0.0406802	0.0404047	0.0359405	0.0382888	0.0386748	0.0517762	0.0494063	0.0431536	0.0542476	0.0470175	0.0400153	0.0396933	0.0510269	0.0514224	0.0555436	0.0560968	0.0611466	0.0803199	0.0599653
2.5_568.13037m/z	568.13	2.5	Neg	0.55612	0.491549	0.639976	0.706797	0.63653	0.587975	0.508285	0.617961	0.387293	0.398514	0.414856	0.385729	0.411376	0.410612	0.477625	0.406187	0.321141	0.391685	0.356073	0.308859	0.356011	0.324569	0.414288	0.353232	0.772818	0.810933	0.846196	0.781856	0.705994	0.723741	0.756774	0.778926	0.150617	0.174715	0.200958	0.166439	0.184304	0.187429	0.17482	0.183537	0.183222	0.179911	0.16973	0.167719	0.199234	0.170202
8.37_319.22753m/z	319.228	8.37	Neg	0.459788	0.472654	0.403512	0.408879	0.943311	0.370277	0.348184	0.442936	3.23423	2.99304	3.65251	2.91148	4.44122	3.45911	5.98547	4.19852	4.52623	4.1299	5.0246	3.75968	3.56686	3.10551	3.75447	3.98104	0.456374	0.41903	0.425576	0.432016	0.776769	0.393016	0.408055	0.401309	9.64983	7.54965	4.87667	9.69173	6.36718	6.5147	7.79888	10.3218	9.6544	11.0377	10.7623	12.7158	13.7859	12.1709
2.19_835.19840m/z	835.198	2.19	Neg	0.0245156	0.0599748	0.0300434	0.0387663	0.0218926	0.0315141	0.0528484	0.0385843	0.0671113	0.0569307	0.0786398	0.0761879	0.0648092	0.0842929	0.0715852	0.0803203	0.0388493	0.0531839	0.0562208	0.0581396	0.0446268	0.0374322	0.0583867	0.0495485	3.15913	3.28723	2.93117	2.77087	2.74643	2.78629	2.8251	4.84468	0.00617206	0.013334	0.0332468	0.00882016	0.0182736	0.018471	0.015326	0.0114478	0.0164058	0.0136521	0.0124724	0.0116654	0.0150286	0.0124078
9.24_448.27439m/z	448.274	9.24	Neg	1.97441	1.70901	2.11521	1.91893	1.74513	1.53349	1.41847	1.91066	1.20889	1.35557	1.35703	1.12347	1.31047	1.35504	1.25765	1.0765	0.788037	1.01975	0.818978	0.72111	0.829772	0.685171	0.929604	0.827488	2.40497	3.15278	3.31911	3.1539	2.94956	2.68202	2.84407	2.52512	0.61665	0.796518	0.823543	0.762991	0.908143	0.842383	0.865758	0.530799	0.507447	0.471205	0.470057	0.443984	0.583734	0.534109
12.51_379.22728m/z	379.227	12.51	Neg	0.807879	0.740681	0.767923	0.834786	0.790741	0.760464	0.728012	0.713283	0.920884	0.921034	0.940602	0.922977	0.892363	0.851071	0.908073	0.889309	0.913625	1.03495	0.91742	0.855921	1.02095	1.00212	1.03242	0.9682	0.671869	0.686865	0.655545	0.67645	0.619068	0.630667	0.594252	0.606936	0.838324	0.91941	0.915627	0.833816	0.793936	0.894303	0.845561	0.857884	0.891868	0.880215	0.847137	0.807507	0.705321	0.82001
13.19_582.39997m/z	582.4	13.19	Neg	0.518425	0.398968	0.506443	0.456119	0.485742	0.338868	0.272791	0.394868	0.645803	0.781392	0.74575	0.590559	0.651808	0.767692	0.772794	0.606747	0.753323	0.849975	0.710016	0.604258	0.511979	0.465291	0.559763	0.636372	0.634323	1.21213	1.39961	0.650573	0.649684	0.673956	0.623128	0.615176	0.459756	0.44465	0.484223	0.434079	0.45571	0.385477	0.441121	0.422631	0.352753	0.402974	0.393524	0.402432	0.393129	0.406637
12.92_716.15231m/z	716.152	12.92	Neg	0.0468625	0.0361568	0.0530747	0.0506861	0.050461	0.0472181	0.048941	0.0393236	0.0605442	0.0684948	0.0664818	0.064201	0.0703588	0.0669121	0.0570188	0.0713112	0.0524058	0.055485	0.0497119	0.0499462	0.0569231	0.0552126	0.0591874	0.0541246	0.05461	0.058597	0.0739445	0.061299	0.0568834	0.0590071	0.0612443	0.0640621	0.08325	0.0996174	0.0991516	0.091633	0.10656	0.088686	0.0778626	0.112982	0.0964867	0.0932535	0.0927085	0.0835381	0.120949	0.0956469
0.66_822.04577m/z	822.046	0.66	Neg	0.175007	0.207287	0.145463	0.300814	0.188889	0.197771	0.221712	0.264914	0.0869449	0.0768727	0.0737586	0.167862	0.0511137	0.13406	0.0175119	0.0629689	0.0464768	0.0246131	0.0746415	0.0468355	0.0304635	0.0663284	0.0515624	0.048703	0.145159	0.150375	0.126405	0.12945	0.170463	0.123843	0.119037	0.141828	0.0137811	0.0143579	0.0244555	0.0123522	0.0190028	0.0114772	0.0136719	0.0806182	0.051267	0.0382242	0.0507412	0.0954734	0.044463	0.0522892
5.06_300.21835m/z	300.218	5.06	Neg	0.529034	0.292211	0.488395	0.450323	0.517552	0.2795	0.20617	0.333228	0.0234071	0.24249	0.0486469	0.104282	0.0474982	0.061568	0.0583333	0.0332231	0.0253616	0.0304873	0.0248007	0.00935889	0.0188031	0.0119609	0.0143217	0.0192992	0.108021	0.164474	0.169649	0.188405	0.171668	0.189684	0.192954	0.0575684	0.0269369	0.0444451	0.177458	0.033322	0.234896	0.0346007	0.100732	0.0219552	0.0361814	0.0232453	0.026735	0.031861	0.0324681	0.0351651
11.62_284.20089m/z	284.201	11.62	Neg	0.599818	0.539981	0.570064	0.616049	0.629122	0.567432	0.516624	0.561822	0.66921	0.741246	0.764541	0.74991	0.681768	0.714186	0.726129	0.713553	0.656954	0.713405	0.661545	0.559726	0.705927	0.70877	0.785142	0.684496	0.406237	0.410612	0.399603	0.361095	0.377858	0.383727	0.339413	0.333053	0.429057	0.507092	0.499182	0.431031	0.492622	0.4996	0.480928	0.464702	0.453334	0.499636	0.461193	0.447148	0.522343	0.458799
11.82_434.22600m/z	434.226	11.82	Neg	0.0674905	0.0700759	0.0677479	0.0659342	0.0857584	0.0748304	0.0733234	0.0716681	0.158629	0.149925	0.154426	0.166975	0.243839	0.189019	0.185946	0.200297	0.22618	0.228235	0.223462	0.199579	0.196468	0.174275	0.171644	0.202834	0.089333	0.0968164	0.109202	0.0943877	0.0831262	0.0890848	0.0835718	0.0678878	0.169073	0.190635	0.141054	0.173574	0.123805	0.133028	0.140816	0.24079	0.167275	0.190259	0.20938	0.211684	0.199371	0.190122
0.6_722.71253m/z	722.713	0.6	Neg	0.0264449	0.0330558	0.023702	0.0274356	0.0372381	0.0285832	0.0366842	0.0263517	0.0859853	0.0816572	0.0918195	0.0522889	0.0995558	0.0697362	0.10372	0.0761292	0.0817022	0.1167	0.0586524	0.0760036	0.12082	0.10134	0.0917679	0.0924265	0.0164747	0.0332588	0.0396947	0.0381515	0.0229802	0.0351673	0.0277204	0.0294357	0.100197	0.107772	0.151038	0.101458	0.128874	0.0933422	0.102147	0.0883277	0.0674638	0.101453	0.0944903	0.0583239	0.0917175	0.0881794
11.2_633.32877m/z	633.329	11.2	Neg	0.820236	0.733804	0.819459	0.774619	0.686074	0.71633	0.7618	0.696675	0.679201	0.639523	0.728996	0.685936	0.60551	0.636957	0.531134	0.731142	1.09783	1.25116	0.770416	0.610833	1.22667	0.779784	1.0069	0.96337	0.437028	0.469024	0.460935	0.429976	0.409224	0.426826	0.403702	0.445863	0.22245	0.262288	0.202429	0.228026	0.182225	0.255401	0.189191	0.276224	0.441153	0.242946	0.303591	0.296969	0.282825	0.27774
13.69_541.38145m/z	541.381	13.69	Neg	0.0944588	0.0745948	0.100884	0.0773662	0.0859129	0.0825094	0.0824403	0.08496	0.125734	0.138179	0.136629	0.129209	0.148073	0.134484	0.175418	0.150308	0.158153	0.130856	0.148265	0.133856	0.0999877	0.101008	0.152559	0.132098	0.202829	0.202819	0.219196	0.197341	0.203714	0.185215	0.371172	0.355131	0.284076	0.174306	0.142279	0.256451	0.208938	0.159905	0.245386	0.203598	0.23843	0.243854	0.237873	0.262572	0.235765	0.26089
1.26_337.09292m/z	337.093	1.26	Neg	1.95137	2.72283	1.61924	2.76809	1.45675	2.13893	2.61418	2.97468	0.633377	0.710292	0.722203	0.925815	0.52692	1.19939	0.80493	0.79558	0.516656	0.364213	0.495788	0.464702	0.553694	0.461275	0.653002	0.501333	1.50507	1.5774	1.32297	1.81521	1.3996	1.40678	1.81789	1.5949	0.216334	0.236107	0.281942	0.281182	0.341773	0.248507	0.297592	0.371098	0.377351	0.339378	0.324446	0.586856	0.639816	0.4062
3.59_524.10475m/z	524.105	3.59	Neg	0.015239	0.0152704	0.0185978	0.0219713	0.0179506	0.016696	0.0139935	0.0160424	0.0223101	0.0241136	0.0341702	0.0266514	0.0276598	0.0271933	0.0284609	0.0252121	0.022414	0.0240669	0.0242622	0.0208927	0.0236564	0.0176747	0.0260422	0.0227156	0.251041	0.291039	0.279602	0.277704	0.243889	0.249883	0.255857	0.2848	0.0233335	0.020963	0.029892	0.0200175	0.0178736	0.0196599	0.020482	0.0228655	0.0228438	0.0254118	0.0207023	0.0276107	0.0377309	0.0270203
13.17_930.52037m/z	930.52	13.17	Neg	0.246516	0.283688	0.234718	0.287515	0.279218	0.250404	0.228819	0.278992	0.156646	0.22625	0.181593	0.217317	0.197451	0.165014	0.216891	0.189731	0.166699	0.140501	0.19546	0.162231	0.149513	0.154222	0.176681	0.163615	0.203165	0.233442	0.193858	0.190115	0.235157	0.198379	0.228308	0.204285	0.133124	0.147254	0.161521	0.135212	0.140555	0.116428	0.140064	0.133145	0.13726	0.126706	0.138316	0.14471	0.113819	0.137988
0.71_670.13707m/z	670.137	0.71	Neg	0.477823	0.351692	0.539499	0.623992	0.413071	0.505061	0.441758	0.476339	0.210143	0.117604	0.128864	0.379531	0.119562	0.372389	0.0297527	0.113177	0.0559763	0.0249566	0.143585	0.0838638	0.0259753	0.103666	0.0829862	0.0744299	0.410309	0.511309	0.282254	0.367874	0.369934	0.397231	0.368126	0.390951	0.0118258	0.0291775	0.0777871	0.0226796	0.0868247	0.0173813	0.0281343	0.156379	0.0722871	0.0639401	0.0910143	0.123067	0.0674639	0.087878
2.58_641.15529m/z	641.155	2.58	Neg	0.187332	0.207309	0.276467	0.314486	0.238048	0.221707	0.174802	0.258179	0.10371	0.116076	0.13289	0.0943397	0.11678	0.120444	0.146436	0.107428	0.0785425	0.0979562	0.0958214	0.0907978	0.080468	0.0614336	0.106436	0.0873508	0.585174	0.599526	0.573122	0.574878	0.519886	0.531943	0.580053	0.749096	0.0326955	0.0403725	0.0509686	0.034872	0.0467449	0.0509536	0.0469784	0.0416578	0.0356957	0.035769	0.0344615	0.0392534	0.0662126	0.0391937
9.77_638.30222m/z	638.302	9.77	Neg	0.49865	0.440178	0.586916	0.642675	0.635167	0.504923	0.38739	0.566048	0.253005	0.269247	0.324416	0.285546	0.270096	0.260652	0.262033	0.261022	0.265324	0.227402	0.221355	0.178213	0.243746	0.185177	0.25057	0.224541	0.39331	0.200533	0.253091	0.350205	0.180968	0.179515	0.187873	0.146854	0.169515	0.180635	0.145889	0.207135	0.172982	0.191993	0.216268	0.218802	0.261429	0.227399	0.228976	0.241093	0.267607	0.238631
13.66_947.59797m/z	947.598	13.66	Neg	1.01256	0.899162	1.10258	1.05369	1.01439	0.983682	0.834053	0.899934	0.769892	0.762803	0.779139	0.752894	0.740404	0.762726	0.817514	0.807004	0.227124	0.217868	0.120618	0.395975	0.204471	0.252958	0.17935	0.228338	1.51409	1.66501	1.72525	1.56021	1.61902	1.53119	1.55679	1.76597	0.0758514	0.614198	0.590582	0.0792504	0.161065	0.112371	0.128529	0.705615	0.579525	0.687935	0.64288	0.795311	0.765522	0.622621
0.99_119.04613m/z	119.046	0.99	Neg	0.221513	0.155743	0.252751	0.209997	0.184696	0.182662	0.151697	0.16871	0.0499427	0.234755	0.0383129	0.192948	0.0571923	0.154657	0.0310213	0.0842544	0.0303138	0.0389194	0.069389	0.0299445	0.0361813	0.121346	0.11081	0.0624149	0.34542	0.339628	0.327015	0.345895	0.296458	0.338154	0.286842	0.44817	0.0462264	0.0527764	0.105206	0.0493982	0.0988987	0.055366	0.066799	0.0240735	0.114677	0.034496	0.0382406	0.028234	0.0540963	0.0571979
12.19_524.36297m/z	524.363	12.19	Neg	0.215647	0.172489	0.160114	0.189398	0.18473	0.135232	0.119205	0.226272	0.310101	0.235638	0.356877	0.361056	0.365519	0.244493	0.353534	0.35214	0.348253	0.343307	0.224604	0.164462	0.183279	0.314527	0.35963	0.276866	0.317198	0.3591	0.382592	0.338234	0.31789	0.329809	0.291696	0.337842	0.14645	0.257229	0.250185	0.178287	0.167413	0.265549	0.168561	0.15116	0.0540137	0.154479	0.246995	0.188931	0.167498	0.176554
14.06_885.54502m/z	885.545	14.06	Neg	0.915478	1.38467	0.99482	1.13494	0.883824	1.13276	1.19113	1.29787	0.627914	0.695904	0.659334	0.636779	0.677396	0.667651	0.783623	0.708771	0.706734	0.658327	0.898673	0.873484	0.718625	0.766045	0.671633	0.756217	0.787281	0.722803	0.738286	0.695296	0.726954	0.759297	0.760809	0.830914	0.328957	0.343804	0.345426	0.369318	0.327906	0.379181	0.332493	0.356596	0.34325	0.314155	0.363005	0.583826	0.522854	0.495263
17.06_815.58891m/z	815.589	17.06	Neg	0.180794	0.225896	0.234258	0.222189	0.204917	0.321746	0.271134	0.20432	0.321438	0.344789	0.433071	0.372917	0.407845	0.433701	0.395423	0.343348	0.194159	0.289859	0.359186	0.56057	0.344756	0.408967	0.394632	0.36459	0.146344	0.156346	0.244902	0.163977	0.125516	0.158484	0.150509	0.118267	0.314717	0.307145	0.383602	0.254085	0.299036	0.420639	0.373681	0.379604	0.375904	0.213206	0.204225	0.27291	0.22824	0.259049
0.66_282.96318m/z	282.963	0.66	Neg	0.156007	0.0412069	0.168845	0.062931	0.195278	0.0739087	0.0412651	0.052113	0.392589	0.30135	0.245057	0.228591	0.318188	0.216997	0.365304	0.438303	0.36728	0.31902	0.423343	0.371107	0.394664	0.504237	0.435046	0.4021	0.226026	0.183816	0.239074	0.216784	0.195662	0.2404	0.164139	0.210847	0.34805	0.503222	0.512085	0.398051	0.429868	0.561501	0.512504	0.452068	0.492372	0.39367	0.524719	0.332769	0.393245	0.422132
12.91_739.43710m/z	739.437	12.91	Neg	0.294533	0.27049	0.296203	0.317376	0.292639	0.254454	0.24493	0.220609	0.340484	0.393016	0.401749	0.355863	0.432112	0.406286	0.407981	0.409449	0.383104	0.369636	0.343364	0.331419	0.398562	0.364744	0.406151	0.370997	0.292135	0.282603	0.335448	0.330496	0.315404	0.302779	0.302228	0.307287	0.609801	0.60983	0.57617	0.638346	0.740756	0.574332	0.636193	0.666288	0.736807	0.676852	0.709322	0.687698	0.72694	0.698402
13.37_786.50587m/z	786.506	13.37	Neg	0.47848	0.410023	0.404049	0.374431	0.466129	0.376593	0.42008	0.35631	0.491536	0.611035	0.580745	0.571959	0.529104	0.561144	0.496918	0.556118	0.566909	0.541397	0.536021	0.530398	0.596912	0.715778	0.601455	0.584124	0.364884	0.289064	0.319906	0.294822	0.300224	0.296965	0.300669	0.256362	0.525435	0.597946	0.537048	0.577944	0.628583	0.550663	0.542397	0.628591	0.60811	0.632404	0.670566	0.511217	0.503336	0.588713
13.06_503.38000m/z	503.38	13.06	Neg	0.130231	0.139627	0.149881	0.148987	0.115116	0.150954	0.116616	0.125747	0.239575	0.195312	0.224028	0.189391	0.226862	0.235228	0.283653	0.255324	0.324105	0.276868	0.352019	0.293646	0.283906	0.268568	0.278261	0.296768	0.126779	0.129624	0.152712	0.137312	0.141845	0.138675	0.137522	0.137126	0.359691	0.329406	0.29574	0.338364	0.295778	0.294281	0.311266	0.359434	0.369037	0.399931	0.392142	0.373791	0.353519	0.386276
11.16_770.38935m/z	770.389	11.16	Neg	0.203526	0.177249	0.175398	0.196864	0.189847	0.179345	0.161659	0.163751	0.149822	0.120164	0.145481	0.139469	0.143839	0.149639	0.16978	0.13746	0.101506	0.115262	0.132508	0.110129	0.0891593	0.092919	0.0995672	0.105864	0.204889	0.208413	0.20581	0.180179	0.196733	0.190276	0.188975	0.144341	0.202746	0.133837	0.108074	0.173607	0.151056	0.123486	0.178323	0.171163	0.188605	0.227736	0.238318	0.213505	0.218326	0.225162
14.04_731.49516m/z	731.495	14.04	Neg	1.65785	1.17893	0.897242	0.904595	1.00417	1.0921	1.01436	0.959795	3.91132	2.33193	2.2827	2.02863	3.24445	3.00178	2.43479	3.4814	8.12325	5.37721	5.13421	5.42434	6.39639	5.72589	3.91012	5.72734	2.73421	1.99019	2.41485	2.81167	3.01085	3.27711	2.3788	3.10146	3.70091	3.59644	2.21747	3.5652	1.55482	3.21907	1.79803	2.86194	1.66765	2.27898	2.61467	2.95597	3.95242	2.82953
12.13_583.47098m/z	583.471	12.13	Neg	7.51785	6.0447	7.2007	6.5779	7.50456	6.67398	6.29252	6.43688	8.44723	9.64689	8.88321	9.06321	8.23563	9.0419	8.0177	8.64594	8.5778	9.28597	8.6173	8.10441	8.68883	10.3371	10.2842	9.12795	3.60119	3.80922	3.68618	3.87002	3.67935	3.5989	3.73199	2.86361	7.97435	9.838	10.3176	8.1243	9.99244	9.87389	9.1964	8.05619	8.73898	8.00771	8.1248	6.69311	6.47386	7.49345
0.67_863.14834m/z	863.148	0.67	Neg	0.370056	0.495073	0.348199	0.570765	0.1769	0.562222	0.560824	0.549792	0.0875827	0.0579643	0.0804415	0.232611	0.0527108	0.150801	0.0199589	0.0641188	0.0485846	0.0339137	0.0654933	0.0469248	0.038401	0.0562845	0.0543342	0.0491337	0.206341	0.240472	0.112878	0.143579	0.169941	0.173577	0.201774	0.189349	0.0300845	0.028842	0.0291406	0.0352219	0.0323061	0.0371472	0.0217016	0.0596293	0.0316174	0.02523	0.0352839	0.0732666	0.0430109	0.0421369
8.39_401.23002m/z	401.23	8.39	Neg	0.111303	0.103237	0.106933	0.115867	0.204795	0.0888842	0.0912099	0.11904	0.473961	0.433311	0.537829	0.461633	0.669654	0.506136	0.865337	0.56745	0.613159	0.615037	0.67505	0.531837	0.545433	0.512388	0.541891	0.576399	0.115063	0.105654	0.109906	0.112205	0.157968	0.102823	0.108035	0.100264	1.23363	1.03383	0.762397	1.22362	0.905123	0.896144	1.02006	1.41229	1.28412	1.39495	1.33713	1.64754	1.45995	1.38934
9.32_557.28007m/z	557.28	9.32	Neg	0.887911	0.547618	0.783634	0.682921	0.754936	0.53798	0.478865	0.621756	0.317384	0.327282	0.35313	0.297624	0.313251	0.289858	0.300567	0.219613	0.239757	0.284735	0.232396	0.202576	0.24488	0.178073	0.201699	0.226302	0.655968	0.704882	0.713491	0.662221	0.6702	0.623472	0.622364	0.560693	0.229086	0.196075	0.200925	0.247222	0.21142	0.221764	0.210809	0.220871	0.230173	0.243153	0.25792	0.271041	0.287358	0.266437
2.82_597.16579m/z	597.166	2.82	Neg	0.0411819	0.0359495	0.0415451	0.0451111	0.0400562	0.0402543	0.0407157	0.0459864	0.0519825	0.0597382	0.0594179	0.0558244	0.052607	0.0591632	0.0619924	0.0508295	0.0504991	0.0601416	0.0507491	0.0454113	0.069277	0.0520382	0.0738834	0.0574285	0.22466	0.252655	0.226347	0.248714	0.222295	0.207896	0.247028	0.362386	0.0354237	0.0302016	0.0331447	0.0764388	0.0319093	0.0348574	0.0377806	0.0375671	0.0538367	0.0428617	0.0460253	0.0414584	0.049959	0.0454204
9.86_325.18450m/z	325.185	9.86	Neg	1.68957	1.41781	1.48515	1.70665	1.74128	1.52526	1.50981	1.37525	2.23933	2.17983	1.98593	1.91095	1.85221	1.84488	2.09816	2.05661	2.20481	2.18093	2.0088	1.74081	1.88541	2.09181	2.10441	2.031	1.7493	1.30134	1.24943	1.46557	1.3298	1.3324	1.24588	1.21711	2.57321	2.01529	2.08872	2.11149	1.9278	1.80845	2.20367	1.94237	2.13891	2.38769	2.23343	2.19822	2.23414	2.17624
10.54_312.18184m/z	312.182	10.54	Neg	0.174158	0.195333	0.19444	0.178499	0.190565	0.158855	0.161563	0.188682	0.301708	0.306194	0.236353	0.282721	0.296364	0.233412	0.315706	0.270447	0.445525	0.275971	0.426392	0.31668	0.268205	0.317669	0.290787	0.334461	0.164088	0.145278	0.176695	0.145337	0.154422	0.142672	0.152712	0.12846	0.368081	0.338675	0.33394	0.362811	0.360816	0.286923	0.34645	0.37865	0.312167	0.320017	0.367513	0.366403	0.372895	0.360568
13.78_524.39175m/z	524.392	13.78	Neg	0.240295	0.214801	0.301115	0.261486	0.240203	0.2153	0.158322	0.205571	0.339794	0.354747	0.38117	0.314385	0.314923	0.335391	0.375776	0.331281	0.381531	0.4166	0.373677	0.330393	0.27414	0.205313	0.29861	0.325752	0.388767	0.409705	0.460456	0.392765	0.354591	0.355694	0.363503	0.367701	0.188295	0.188373	0.156804	0.166975	0.170035	0.153995	0.184027	0.201002	0.145687	0.158979	0.152728	0.185092	0.166177	0.165914
15.48_640.50679m/z	640.507	15.48	Neg	0.0649312	0.0882802	0.0765186	0.0539106	0.0853233	0.0787271	0.0897106	0.0786498	0.123089	0.120275	0.121598	0.142635	0.167037	0.120966	0.148425	0.168378	0.173575	0.125208	0.138693	0.19214	0.138757	0.157922	0.181275	0.158224	0.255472	0.152251	0.293637	0.160533	0.142644	0.240576	0.172083	0.200006	0.163869	0.169049	0.15768	0.187881	0.118961	0.162566	0.141471	0.282976	0.189232	0.165461	0.265733	0.146542	0.149298	0.18652
11.49_580.33082m/z	580.331	11.49	Neg	0.861402	0.795936	0.904971	0.94925	0.887101	0.839905	0.887612	0.843527	0.749715	0.714567	0.847396	0.805973	0.741764	0.832416	0.677291	0.780445	1.35264	1.7337	1.0581	0.729111	1.71367	1.09031	1.4239	1.3002	0.565831	0.607068	0.662028	0.605478	0.616065	0.52116	0.582297	0.562802	0.366507	0.448669	0.458864	0.423453	0.389445	0.371871	0.387041	0.442513	0.927431	0.656441	0.663913	0.563307	0.540811	0.580316
14_507.39038m/z	507.39	14	Neg	1.28692	1.30203	1.3602	1.45751	1.18494	1.19843	1.1029	1.21342	1.53394	1.51378	1.74991	1.74442	1.45233	1.52576	1.50251	1.48776	1.70832	1.95117	1.65288	1.3198	1.76934	1.35131	4.15348	1.98662	1.29889	1.26845	1.1625	1.20821	1.11775	1.34566	1.19505	0.915009	1.20311	1.00322	1.11284	0.74025	0.985566	1.04058	1.0932	1.02338	1.33072	0.949076	1.20676	1.04154	1.05956	1.04464
14.05_706.48040m/z	706.48	14.05	Neg	0.39546	0.324373	0.387712	0.348328	0.355849	0.296036	0.26829	0.320089	1.39422	0.662551	1.02167	0.827452	0.912909	0.86159	0.979453	1.34228	2.62694	1.60975	1.47908	2.70988	1.63071	1.19119	1.11439	1.76599	1.03477	0.810231	0.491978	0.463901	0.538165	0.517431	0.442617	0.457509	1.77688	1.42172	0.963569	1.52613	0.813122	1.20331	0.922095	1.60448	1.02418	1.59522	1.66123	1.38213	1.54051	1.42968
2.36_801.21023m/z	801.21	2.36	Neg	0.0215449	0.0536948	0.0310098	0.0398119	0.0303115	0.032195	0.0425717	0.0330992	0.0649356	0.0507682	0.0723186	0.0600176	0.0661282	0.0676558	0.0567127	0.0500607	0.0360838	0.041909	0.0416511	0.0456698	0.0444952	0.0378585	0.0539441	0.0430873	1.57482	1.67205	1.41269	1.46265	1.37005	1.37709	1.51051	2.35901	0.0401897	0.0433953	0.0727732	0.0358532	0.0460316	0.0520119	0.0503796	0.0451998	0.0413904	0.0440165	0.0446211	0.0560617	0.0562234	0.0450622
13.64_767.49361m/z	767.494	13.64	Neg	23.8246	20.8555	18.929	16.2496	22.0792	18.5082	22.652	20.0255	13.0976	18.7524	14.2766	15.4269	14.24	15.2165	12.6531	13.2502	12.6258	9.92052	12.9342	14.6252	14.2871	18.3226	14.0793	13.8278	13.9141	12.8184	11.6634	12.2635	14.0942	13.8677	14.443	12.9541	5.5758	7.8979	7.68229	6.71779	8.85706	6.69134	7.38473	7.19077	6.08301	5.77813	6.60583	4.57791	4.33372	5.56553
12.81_414.28673m/z	414.287	12.81	Neg	0.755657	0.716942	0.818677	0.881164	0.753908	0.801011	0.698593	0.718551	0.911435	0.954825	1.04193	0.987567	0.996002	1.01971	0.8761	0.982021	0.922028	0.970984	0.853237	0.767052	0.95683	0.924264	1.05381	0.921173	0.449539	0.499465	0.524462	0.490526	0.44682	0.44423	0.451114	0.472368	0.632318	0.808367	0.766075	0.695895	0.761836	0.7258	0.713786	0.725787	0.764702	0.775786	0.709021	0.729853	0.928409	0.736811
13.98_508.39858m/z	508.399	13.98	Neg	0.399444	0.42357	0.450677	0.43388	0.373762	0.369325	0.332444	0.36511	0.499028	0.493567	0.562071	0.571451	0.453906	0.493721	0.475464	0.463497	0.583752	0.679007	0.571853	0.440713	0.580682	0.53333	1.39398	0.683331	0.438098	0.376511	0.383774	0.378801	0.370294	0.357932	0.327824	0.301861	0.263357	0.268644	0.252614	0.23602	0.221221	0.258263	0.252261	0.253988	0.264981	0.265378	0.257947	0.217163	0.199197	0.227613
14.15_806.49791m/z	806.498	14.15	Neg	1.11211	1.00837	0.947754	0.849532	1.05025	1.00364	1.16945	1.00961	0.717711	0.842606	0.829227	0.638574	0.784098	0.854635	0.812134	0.739105	0.711447	0.750696	0.904801	0.846708	0.777977	0.806909	0.847923	0.806637	0.87462	0.779042	0.559658	0.582424	0.589139	0.633526	0.632389	0.756765	0.45303	0.44957	0.421039	0.413504	0.402496	0.487663	0.417605	0.482021	0.407945	0.385142	0.378459	0.354546	0.321573	0.381355
0.67_181.06870m/z	181.069	0.67	Neg	0.0222953	0.0156575	0.0218498	0.0250244	0.03865	0.0148972	0.0138281	0.0159254	0.0451298	0.0641891	0.0761773	0.0373395	0.0578101	0.0447029	0.0684754	0.0523312	0.112046	0.102943	0.0500728	0.0366432	0.310535	0.0815729	0.235668	0.132783	0.0262651	0.0451398	0.0451037	0.0514773	0.0421415	0.0247911	0.050933	0.0251549	0.0687751	0.0581118	0.0463592	0.0556324	0.0420886	0.0306259	0.0363309	0.0287422	0.178675	0.121015	0.14632	0.0556641	0.0637728	0.0915887
9.67_590.28972m/z	590.29	9.67	Neg	0.401093	0.345817	0.466226	0.409422	0.487096	0.341292	0.34508	0.367706	0.222907	0.213088	0.394886	0.183415	0.253112	0.232574	0.23658	0.229788	0.181102	0.461706	0.207904	0.146868	0.167849	0.190275	0.223636	0.22562	0.158687	0.158729	0.17455	0.15334	0.15755	0.177808	0.152874	0.114453	0.208384	0.168968	0.13902	0.205094	0.166112	0.179937	0.203869	0.195841	0.224783	0.241304	0.223843	0.27119	0.273718	0.252944
3.25_201.14829m/z	201.148	3.25	Neg	0.0080614	0.009077	0.0116961	0.00763197	0.00835611	0.00838201	0.00763972	0.00712709	0.0486742	0.0180547	0.0538377	0.0443384	0.0527662	0.0329596	0.0497095	0.0443913	0.0648551	0.0609909	0.0421892	0.0488404	0.0925274	0.100748	0.0869841	0.0710193	0.0594878	0.0635498	0.0594877	0.0681622	0.0566251	0.0503315	0.0607561	0.0579386	0.0324523	0.0332092	0.0152577	0.0295556	0.00999371	0.0329321	0.0256945	0.0302997	0.0342329	0.0394533	0.0388037	0.0307055	0.0425694	0.0330745
12.47_623.50845m/z	623.508	12.47	Neg	0.0708528	0.0654761	0.0413892	0.0622914	0.109974	0.0715382	0.0385901	0.062632	0.296329	0.193345	0.243986	0.195646	0.345296	0.245563	0.396231	0.283414	1.06781	0.478362	0.455149	0.729368	0.61018	0.438551	0.414039	0.599066	0.0677429	0.0673166	0.0829622	0.104238	0.101739	0.076021	0.0829306	0.0737277	0.39073	0.535259	0.331561	0.467735	0.339542	0.50201	0.400714	0.43057	0.824838	0.546802	0.592758	0.514121	0.561531	0.566475
5.31_274.15212m/z	274.152	5.31	Neg	0.0148141	0.0154577	0.0191123	0.0225283	0.024319	0.0195611	0.0129051	0.0178737	0.0326543	0.0418617	0.041058	0.0373951	0.0431079	0.0413178	0.0586632	0.0371341	0.0472127	0.0454826	0.0535626	0.0432916	0.0409608	0.047206	0.0536023	0.0473312	0.0328875	0.0388235	0.0257078	0.0428176	0.0357184	0.033305	0.0322854	0.0252747	0.103201	0.0676369	0.0616168	0.103127	0.0748453	0.0672471	0.0938675	0.103534	0.115033	0.115105	0.102243	0.144041	0.150139	0.129411
13.77_673.50507m/z	673.505	13.77	Neg	1.78737	1.65722	2.06079	1.7269	1.60556	1.79837	1.58932	1.49613	2.4656	2.08494	2.3408	2.04416	2.02249	2.30851	2.10952	2.39124	2.94147	2.72216	2.5494	2.63671	2.51194	2.30557	2.44137	2.58695	2.38743	2.30885	2.56415	2.33217	2.23532	2.19722	2.56617	2.52348	1.58516	1.83801	1.87362	1.59637	1.85706	1.76095	1.46029	2.01894	1.89141	1.57708	1.79239	1.43136	1.65171	1.61095
0.66_945.12618m/z	945.126	0.66	Neg	0.277819	0.194666	0.277604	0.28079	0.15179	0.308051	0.22528	0.311761	0.0625247	0.0492096	0.0981849	0.201804	0.0519352	0.18398	0.0180608	0.0487409	0.0366047	0.016927	0.0576959	0.0304585	0.019946	0.0508205	0.0631896	0.0393774	0.151202	0.213746	0.119453	0.127522	0.13161	0.127235	0.183522	0.18556	0.0228606	0.0202564	0.0282899	0.0235494	0.0296143	0.0232165	0.0184594	0.0466751	0.0297303	0.0353953	0.0205718	0.0871198	0.0360951	0.0388249
14.34_678.45071m/z	678.451	14.34	Neg	0.208573	0.278212	0.319585	0.320382	0.288233	0.286823	0.240096	0.281073	0.385353	0.400975	0.496939	0.481293	0.493268	0.47137	0.583633	0.565379	0.5013	0.480187	0.561904	0.420841	0.380757	0.326077	0.421434	0.441786	0.275975	0.245822	0.27246	0.239347	0.228166	0.226915	0.237492	0.216921	0.538876	0.426046	0.334051	0.565	0.447534	0.366906	0.531378	0.534866	0.374177	0.541882	0.549917	0.632685	0.350209	0.503454
5.69_567.20640m/z	567.206	5.69	Neg	0.102153	0.0804708	0.122781	0.132243	0.119801	0.0984784	0.0846477	0.112872	0.063213	0.0624076	0.068411	0.0498721	0.0611298	0.0607928	0.0696568	0.0541177	0.0454088	0.0543606	0.0555743	0.0423455	0.0479593	0.0458338	0.0489296	0.0486303	0.0770663	0.0788237	0.0881084	0.0819983	0.0882818	0.0728548	0.0827201	0.0909846	0.0306314	0.0309758	0.0396012	0.0348798	0.0294154	0.0340288	0.0338358	0.0328193	0.0344871	0.0443019	0.034158	0.0401079	0.0507642	0.0400778
11.38_241.21788m/z	241.218	11.38	Neg	5.39685	5.32414	5.35367	4.52769	4.78912	5.76587	5.13968	4.84932	8.96801	9.4746	7.20697	8.42995	7.46647	6.95281	6.17273	7.69979	9.22741	7.73697	7.15686	8.78578	8.49986	9.63554	9.43037	8.63897	5.23338	4.88086	4.98219	5.00786	5.05632	5.16331	5.17332	4.1286	5.88896	7.28909	9.40231	5.96828	7.80008	6.73693	5.92014	6.15345	5.97815	5.01985	5.83431	4.50527	4.28891	5.13783
9.87_326.19799m/z	326.198	9.87	Neg	0.379911	0.314068	0.342362	0.390892	0.409592	0.357303	0.326203	0.33093	0.496017	0.50295	0.456483	0.447636	0.44606	0.426632	0.486335	0.491017	0.513144	0.506053	0.465813	0.411536	0.440316	0.472603	0.478064	0.469647	0.397196	0.327892	0.305819	0.323689	0.308017	0.315711	0.301174	0.272058	0.575197	0.479762	0.481439	0.496961	0.438214	0.410909	0.500047	0.463599	0.495523	0.520012	0.508611	0.481345	0.504056	0.489901
0.54_146.04910m/z	146.049	0.54	Neg	0.0123633	0.0147296	0.0116038	0.0105973	0.0151216	0.012065	0.00916013	0.0107254	0.019336	0.022104	0.0214948	0.0230964	0.0246924	0.0216721	0.0187792	0.0319693	0.0507088	0.0292915	0.0259274	0.0230077	0.0836648	0.0464351	0.065529	0.0463663	0.0448428	0.0481728	0.0355662	0.0432574	0.0450368	0.0437689	0.038571	0.0572959	0.0407699	0.0481038	0.0263774	0.0289429	0.0132513	0.0284316	0.0262338	0.0288009	0.0427488	0.0500056	0.0466347	0.0376654	0.0419907	0.0387138
0.6_374.83535m/z	374.835	0.6	Neg	0.0598931	0.0409269	0.0843548	0.0465874	0.121567	0.0352789	0.036224	0.0385471	0.198067	0.224165	0.13201	0.137733	0.168291	0.11853	0.175924	0.123675	0.148559	0.150785	0.120353	0.14537	0.120421	0.243646	0.135775	0.15213	0.103489	0.0970642	0.122045	0.14422	0.118415	0.138846	0.104238	0.103049	0.255991	0.300985	0.389579	0.26255	0.309905	0.301114	0.29498	0.180304	0.136064	0.182654	0.197973	0.1243	0.148065	0.17886
11.39_240.45298m/z	240.453	11.39	Neg	0.0597887	0.0617888	0.0656181	0.0414907	0.056064	0.0563884	0.0467775	0.0454055	0.101787	0.100844	0.0726073	0.0996237	0.0872563	0.0743067	0.0704758	0.082678	0.101106	0.072509	0.0735343	0.107815	0.085771	0.1091	0.105632	0.0936381	0.0608082	0.0533303	0.04684	0.0478741	0.0465368	0.0504448	0.0584182	0.0483156	0.0606192	0.101225	0.102456	0.0680034	0.091455	0.0813502	0.0619617	0.0760041	0.0799369	0.0462136	0.0474098	0.0468849	0.0436495	0.054722
8.63_311.22292m/z	311.223	8.63	Neg	0.143698	0.119134	0.16972	0.146461	0.210161	0.17065	0.118188	0.140402	0.60212	0.509196	0.650863	0.560367	0.739862	0.595909	1.10627	0.76325	1.04124	0.772804	0.90852	0.856548	0.67118	0.669301	0.804228	0.817688	0.240537	0.325163	0.361761	0.365564	0.34801	0.330524	0.351163	0.247686	1.96219	1.83596	1.46279	1.70568	1.724	1.29929	1.35253	2.08787	1.5782	2.00369	1.90705	2.00653	1.61063	1.78737
1.25_339.09692m/z	339.097	1.25	Neg	0.0788192	0.104439	0.0668418	0.104402	0.0654492	0.0858442	0.100968	0.114549	0.0390459	0.0337148	0.0391924	0.0465386	0.0479026	0.0502119	0.0641792	0.0500292	0.0528162	0.0349556	0.0432875	0.0373783	0.0514549	0.0344106	0.0553203	0.0442319	0.0637602	0.0653214	0.0612864	0.0718079	0.0597904	0.0658212	0.0776478	0.0664964	0.163561	0.082757	0.0512877	0.196543	0.0867448	0.0716446	0.101965	0.140067	0.137321	0.196731	0.137274	0.423827	0.42267	0.243434
0.66_861.14659m/z	861.147	0.66	Neg	0.911332	0.826821	0.787115	1.28894	0.380127	1.29325	1.07426	1.28822	0.131187	0.090067	0.132463	0.494521	0.0908175	0.340917	0.0165448	0.0819442	0.0390668	0.0146771	0.110109	0.047952	0.0239083	0.0486877	0.046456	0.0472653	0.414941	0.461208	0.228836	0.293811	0.313585	0.311873	0.371047	0.422406	0.0294961	0.0247097	0.0277297	0.0365014	0.0233516	0.0207164	0.0171564	0.0868388	0.0321923	0.0399603	0.0341479	0.121006	0.0431125	0.0511213
15.88_570.47846m/z	570.478	15.88	Neg	0.303281	0.341118	0.284596	0.240719	0.284483	0.336467	0.33902	0.338346	0.222981	0.161628	0.198399	0.197168	0.26648	0.255028	0.179479	0.182455	0.165894	0.253898	0.145056	0.267835	0.269139	0.31101	0.280127	0.241851	0.30071	0.252621	0.325732	0.244122	0.189604	0.346981	0.25678	0.246173	0.34313	0.417504	0.478117	0.387933	0.3119	0.48345	0.426018	0.33678	0.447909	0.266825	0.278752	0.153915	0.188624	0.268271
1.21_550.14092m/z	550.141	1.21	Neg	0.112503	0.141929	0.109998	0.102799	0.0514065	0.14617	0.167889	0.0893735	0.00983031	0.0126309	0.0186309	0.0188277	0.0160677	0.0204983	0.0081162	0.0220567	0.0125963	0.0284926	0.0228381	0.00849668	0.0410166	0.0325041	0.0508953	0.02812	1.50223	1.99245	1.82347	1.54585	1.64764	2.15543	1.35717	2.7615	0.0040324	0.00577988	0.0272625	0.00727093	0.0110495	0.00975028	0.00760733	0.0115622	0.0270525	0.0107946	0.0147015	0.00979085	0.0153566	0.0137202
10.08_643.32184m/z	643.322	10.08	Neg	0.135752	0.105305	0.126911	0.125591	0.160009	0.118648	0.114291	0.128329	0.0748467	0.0826825	0.0984421	0.0857787	0.0781645	0.0859587	0.0945388	0.0769006	0.0621621	0.0655263	0.0655899	0.0604051	0.065741	0.0625463	0.0653123	0.0638976	0.200643	0.214109	0.197154	0.234083	0.196707	0.213143	0.22484	0.166864	0.0969547	0.0880989	0.0624524	0.109253	0.0734736	0.0882945	0.103922	0.108935	0.115028	0.108265	0.101774	0.127155	0.12446	0.116202
12.57_669.48041m/z	669.48	12.57	Neg	1.32631	1.32076	1.4644	1.44178	1.41367	1.24115	1.25494	1.29732	1.64166	1.60707	1.69008	1.66488	1.72039	1.67046	1.8232	1.77225	1.73076	1.84116	1.79665	1.48514	1.73792	1.57374	1.86577	1.71873	0.982722	0.989588	1.00795	1.04931	1.01265	0.981544	1.02603	0.903252	1.01738	1.08666	1.626	1.00443	1.00659	1.78308	1.02212	1.11365	1.03696	1.10171	1.08698	2.75405	2.78183	2.08811
0.67_987.19346m/z	987.193	0.67	Neg	0.347284	0.291049	0.251283	0.352629	0.156286	0.411605	0.299487	0.372261	0.0739456	0.0522544	0.0883517	0.264065	0.059709	0.181988	0.0220663	0.0524524	0.0441543	0.0204928	0.0756546	0.0372426	0.0250158	0.0390157	0.0454061	0.0409974	0.217937	0.232322	0.108849	0.158764	0.172192	0.147757	0.213392	0.239317	0.0199435	0.0239373	0.0311341	0.0206639	0.0247336	0.0263793	0.0145386	0.0522611	0.0410539	0.0333461	0.0337054	0.090729	0.0359314	0.0433355
0.69_506.11389m/z	506.114	0.69	Neg	1.02813	0.766108	1.04497	1.1101	0.734299	1.15888	0.948566	1.01847	0.481516	0.398857	0.471572	0.859537	0.393371	0.7262	0.11002	0.377115	0.22688	0.0879465	0.402918	0.28329	0.0602944	0.266969	0.232195	0.222928	0.781381	0.826846	0.612789	0.652818	0.706986	0.71263	0.678479	0.791629	0.0267267	0.0368553	0.236716	0.0298582	0.200501	0.0351927	0.0547334	0.419571	0.180508	0.214817	0.238302	0.455682	0.230378	0.256304
13.93_842.52376m/z	842.524	13.93	Neg	7.59223	8.3615	7.84315	7.94143	7.80492	7.87315	8.51639	9.31289	5.23176	7.58042	5.8785	6.93122	6.73671	6.07145	6.04628	5.5009	6.30589	6.4458	6.27926	7.02113	5.7299	6.27615	4.88156	6.13424	5.02187	8.34509	8.62961	8.20128	8.63319	8.2593	8.82716	8.78253	2.15152	2.92996	3.19204	2.31057	3.09974	2.61839	2.64008	2.78738	2.73061	2.30919	2.18088	1.65751	1.4167	2.0844
14.07_509.38845m/z	509.388	14.07	Neg	0.162287	0.178382	0.168217	0.19937	0.157415	0.171191	0.110946	0.158609	0.215041	0.210713	0.245455	0.248183	0.22048	0.228987	0.249619	0.224487	0.219806	0.256644	0.216052	0.187389	0.247654	0.180051	0.445144	0.250392	0.298427	0.275889	0.275729	0.222683	0.191346	0.339854	0.298087	0.210681	0.210814	0.252283	0.166932	0.204703	0.162207	0.222562	0.18436	0.177998	0.202579	0.307618	0.257523	0.190809	0.167265	0.217762
12.27_403.28501m/z	403.285	12.27	Neg	10.2494	10.1074	11.3485	12.6833	10.9574	10.7227	8.97318	11.0053	13.237	13.121	14.6606	14.9813	13.5783	13.4461	14.6008	14.3515	13.3692	14.6103	14.0682	11.2987	13.6715	12.4449	15.9906	13.6362	12.2053	13.467	14.5606	14.1973	12.3151	12.5641	12.3647	14.0392	11.7183	13.8013	14.1955	11.7732	12.6524	13.1945	11.2413	12.7323	11.853	11.7585	11.4475	11.0011	12.489	11.1222
13.66_948.59948m/z	948.599	13.66	Neg	0.630111	0.540682	0.657751	0.592075	0.628485	0.581247	0.502548	0.527065	0.433376	0.447736	0.473321	0.444677	0.463687	0.443278	0.528422	0.45519	0.104964	0.233059	0.276114	0.256569	0.103027	0.141691	0.121944	0.176767	0.821392	0.942171	0.958973	0.888752	0.905327	0.825551	0.83269	0.971647	0.538915	0.0716009	0.126379	0.448959	0.0952148	0.389164	0.394896	0.45518	0.372271	0.473739	0.414535	0.510411	0.475731	0.47505
9.1_380.23761m/z	380.238	9.1	Neg	0.406481	0.209809	0.35986	0.225971	0.453785	0.211352	0.203659	0.227046	0.526871	0.62757	0.516539	0.596402	0.595058	0.504867	0.789888	0.576168	0.58407	0.490981	0.523358	0.442637	0.498863	0.440008	0.51291	0.498975	0.253742	0.252104	0.256742	0.232007	0.190055	0.252383	0.211948	0.153308	1.05589	0.63939	0.658948	1.06484	0.797029	0.632813	0.954772	1.00423	1.04392	1.22497	1.15235	1.29414	1.25388	1.26152
0.67_823.18637m/z	823.186	0.67	Neg	1.36065	1.59302	1.31408	1.94033	0.587339	2.21695	2.07176	1.90414	0.300521	0.125792	0.19977	0.653519	0.113458	0.477715	0.018142	0.210047	0.0509698	0.0190919	0.22073	0.0844626	0.0253545	0.175345	0.15612	0.104582	0.630929	0.719587	0.349493	0.435434	0.472733	0.529573	0.567686	0.709101	0.023535	0.0260339	0.0450832	0.0182	0.0410566	0.016944	0.0229026	0.160104	0.153193	0.0569201	0.173956	0.233612	0.0634209	0.131682
15_747.10824m/z	747.108	15	Neg	0.309305	0.300794	0.322319	0.271856	0.295205	0.284523	0.28639	0.260424	0.26907	0.24626	0.258152	0.271435	0.266761	0.246083	0.242434	0.262422	0.242945	0.275644	0.242673	0.216708	0.226828	0.238402	0.277817	0.24586	0.194199	0.211596	0.168894	0.173643	0.147589	0.197109	0.189485	0.168665	0.185256	0.201583	0.220406	0.189749	0.195991	0.194352	0.216764	0.224375	0.221011	0.231825	0.194172	0.225472	0.185744	0.207277
11.01_598.31062m/z	598.311	11.01	Neg	0.23131	0.207916	0.248979	0.24264	0.224554	0.219742	0.220473	0.220013	0.267703	0.279858	0.29138	0.281589	0.287459	0.296854	0.272457	0.324256	0.289627	0.316616	0.282387	0.234923	0.310394	0.284506	0.329123	0.292511	0.291583	0.280772	0.305556	0.291273	0.257609	0.269909	0.26875	0.312927	0.260327	0.287949	0.253899	0.266464	0.260461	0.251803	0.269748	0.289376	0.302583	0.291641	0.290521	0.267268	0.360889	0.297012
2.24_856.18465m/z	856.185	2.24	Neg	0.0424384	0.0612928	0.0685148	0.0799493	0.0610326	0.076507	0.06932	0.0641785	0.0377667	0.0345618	0.0427679	0.0377385	0.0317412	0.0378776	0.0540589	0.0406772	0.0256804	0.0284869	0.0371925	0.0212261	0.0312546	0.0271433	0.033348	0.0291903	0.424092	0.429448	0.468763	0.436282	0.39713	0.41449	0.439944	0.486116	0.00607055	0.00682524	0.00791287	0.007607	0.00712026	0.0119195	0.00826982	0.00779191	0.0064974	0.00497762	0.00668543	0.0094582	0.00851984	0.00690566
10.65_822.56632m/z	822.566	10.65	Neg	6.21884	3.39384	5.51893	5.24658	6.69299	4.51014	4.02661	4.60569	2.24602	2.53017	2.74777	1.90872	1.54788	2.30716	1.95645	2.01633	0.622236	0.561253	0.563449	0.524315	0.475334	0.554616	0.454016	0.53646	1.89115	2.043	2.28706	2.11192	1.88682	1.85183	1.87916	0.92263	0.230325	0.221459	0.231597	0.241669	0.241768	0.239865	0.251952	0.200209	0.20199	0.203684	0.167812	0.242635	0.313286	0.231867
8.86_754.33288m/z	754.333	8.86	Neg	0.164734	0.112818	0.165216	0.154524	0.215934	0.142188	0.141041	0.140396	0.0746655	0.0664556	0.102871	0.0650249	0.0781599	0.0816544	0.0621987	0.0915998	0.127721	0.152463	0.0827268	0.064365	0.114098	0.0260868	0.0579463	0.0893439	0.0210923	0.0201962	0.0214739	0.022303	0.0177704	0.0194444	0.0130291	0.0206277	0.0299297	0.047222	0.028882	0.0487326	0.0412311	0.0350765	0.0448024	0.047292	0.0386888	0.0410841	0.0380146	0.0536504	0.0701249	0.0487743
0.72_841.20770m/z	841.208	0.72	Neg	0.266524	0.337061	0.204406	0.383823	0.128149	0.348515	0.287322	0.385656	0.0693121	0.0382293	0.0668049	0.171658	0.040435	0.127178	0.0222564	0.0587263	0.0345069	0.0277459	0.0459949	0.0343544	0.0357557	0.0487405	0.0499342	0.0395761	0.34335	0.308773	0.254967	0.337981	0.304621	0.285282	0.377233	0.415854	0.0336184	0.0345589	0.0548526	0.0300843	0.0431083	0.0291323	0.0261962	0.0445361	0.0469393	0.0350537	0.0450607	0.0756015	0.0339965	0.0436943
18.73_114.93723m/z	114.937	18.73	Neg	0.197594	0.200947	0.220395	0.216972	0.201343	0.208331	0.221397	0.200676	0.227227	0.204894	0.717089	0.92286	0.827396	0.603505	0.94784	0.709443	0.883866	0.286639	0.90249	0.227476	0.22405	0.266839	0.266084	0.436778	0.465419	0.240752	0.204881	0.208054	0.204028	0.200888	0.1976	0.195094	0.182502	0.186437	0.196452	0.167172	0.171246	0.182151	0.169627	0.169216	0.157071	0.166585	0.171647	0.16134	0.137353	0.154941
0.68_870.20481m/z	870.205	0.68	Neg	0.24868	0.280588	0.213921	0.2999	0.100914	0.352489	0.371816	0.331137	0.0414303	0.0254909	0.0466704	0.113344	0.0267085	0.104254	0.0190801	0.0440503	0.0204641	0.0167887	0.0394331	0.0228589	0.0206892	0.0426229	0.0322771	0.0278763	0.143618	0.177944	0.11455	0.11828	0.116849	0.113733	0.157429	0.176244	0.0136826	0.0144339	0.0129189	0.0150997	0.0179189	0.0149552	0.00819243	0.0381065	0.0228763	0.0255579	0.028216	0.0449144	0.0163348	0.0270022
4.55_301.03540m/z	301.035	4.55	Neg	1.91221	1.58607	2.04214	2.16308	2.14992	1.92406	1.66411	1.95054	2.71339	2.40679	2.85761	2.37434	2.65958	2.84195	2.79404	2.44571	2.26612	2.82276	2.5022	2.2452	2.64158	2.12203	3.06324	2.5233	3.36595	3.38059	3.39984	3.36017	3.18981	3.05761	3.19534	3.24523	1.68724	1.6397	1.35883	1.92471	1.42675	1.89789	1.79827	1.85219	2.21261	2.34772	2.22559	2.204	3.17334	2.23282
2.49_636.10031m/z	636.1	2.49	Neg	0.092836	0.0695388	0.0968211	0.104103	0.10338	0.0875195	0.0680619	0.0854117	0.0513006	0.0509015	0.0656227	0.0412991	0.0542608	0.0660572	0.0676545	0.0494808	0.0465431	0.0570339	0.0474528	0.0450031	0.0495891	0.0361337	0.0541138	0.0479814	0.0561099	0.0557641	0.0589681	0.0589247	0.0543949	0.0551583	0.0591159	0.0631053	0.0186511	0.0217504	0.0200779	0.0169065	0.0251148	0.0286588	0.0230195	0.0220389	0.0211727	0.0191532	0.0190625	0.0216086	0.0288307	0.0206981
14.05_732.49356m/z	732.494	14.05	Neg	0.648802	0.596072	0.537104	0.467254	0.537837	0.517862	0.49986	0.484316	1.81514	0.909215	1.47692	1.10883	1.47594	1.78068	1.48239	1.90094	3.76384	2.02952	2.19648	2.26881	2.38727	2.28018	1.70221	2.37547	1.29763	0.910912	1.12099	1.35875	1.50034	1.55946	1.13402	1.48323	1.8533	1.80868	1.02727	1.83664	0.699177	1.54912	0.800195	1.48638	0.722924	1.2628	1.45141	1.36761	1.70278	1.33691
0.67_887.16118m/z	887.161	0.67	Neg	0.136018	0.146401	0.164112	0.214459	0.102573	0.175812	0.111271	0.196993	0.0430429	0.0305606	0.0574203	0.124098	0.0379562	0.101697	0.0126333	0.0549439	0.0304857	0.0285177	0.0495984	0.0199632	0.0225197	0.0351765	0.0586705	0.0349902	0.132451	0.157363	0.076095	0.089127	0.10289	0.111569	0.130424	0.126463	0.0313317	0.0254671	0.0294278	0.0258146	0.0392047	0.0237923	0.0213454	0.0379849	0.039407	0.024177	0.0332163	0.0498656	0.026178	0.0325396
15_750.51519m/z	750.515	15	Neg	32.8339	36.8112	33.8649	32.2162	31.6227	33.6601	32.709	31.9646	31.9857	28.9426	31.5299	32.6679	30.5817	30.9085	29.3043	32.4384	29.9836	31.8198	29.7897	28.1823	30.6882	30.2081	33.9117	30.6548	22.8192	22.5273	20.5306	19.5449	19.2619	21.7093	20.59	20.6677	21.7419	25.0696	27.5654	22.8651	24.1291	24.3655	23.9037	28.1711	28.0604	25.4608	26.0859	26.7128	23.3363	25.3311
1.81_547.14852m/z	547.149	1.81	Neg	0.0258954	0.0431065	0.0304564	0.0292543	0.0258846	0.0243951	0.0337653	0.026617	0.050277	0.0439026	0.0591348	0.0427826	0.0420092	0.0478399	0.0423777	0.0394371	0.0295163	0.0393672	0.0308792	0.0327668	0.0523084	0.040352	0.0454644	0.0386649	1.09197	1.06984	0.884711	0.903458	0.875897	0.90054	0.93047	1.40714	0.0442008	0.0493032	0.0766373	0.0550403	0.0543099	0.0593194	0.0544565	0.048103	0.0625243	0.0600977	0.0623426	0.0643326	0.0615852	0.0589376
9.85_786.46782m/z	786.468	9.85	Neg	0.142883	0.211493	0.189834	0.212112	0.213388	0.179525	0.187736	0.207521	0.327737	0.317681	0.36877	0.298009	0.433162	0.35795	0.451251	0.37772	0.279886	0.203162	0.274277	0.236608	0.251758	0.228283	0.254507	0.246926	0.355506	0.368653	0.414551	0.412498	0.414063	0.339472	0.419451	0.271918	0.461668	0.44685	0.416207	0.592875	0.425692	0.424442	0.442705	0.328954	0.318078	0.487097	0.480541	0.586771	0.649576	0.501457
2.33_720.16040m/z	720.16	2.33	Neg	0.64142	0.707972	0.958301	1.06074	0.851912	0.916995	0.832204	0.915201	0.519598	0.474163	0.545389	0.501935	0.512524	0.584373	0.671422	0.526611	0.391903	0.484712	0.481523	0.387043	0.532199	0.46596	0.562586	0.472275	1.80733	1.87895	2.11452	1.9457	1.76103	1.86521	1.96452	1.96046	0.165933	0.183072	0.197165	0.181254	0.194803	0.213701	0.19966	0.174584	0.213577	0.168054	0.164449	0.168753	0.196724	0.171732
12.81_502.37649m/z	502.376	12.81	Neg	0.0843315	0.0628857	0.0640414	0.0718755	0.0792057	0.0676241	0.063795	0.0634844	0.0862495	0.0928343	0.0989951	0.0904469	0.0961599	0.0952976	0.0994086	0.0937998	0.0777385	0.0893912	0.07738	0.0817018	0.0724826	0.0753856	0.0786533	0.0789619	0.116399	0.138922	0.163805	0.144043	0.139248	0.119164	0.131697	0.137072	0.10058	0.0716207	0.0704303	0.0964008	0.0869795	0.0728847	0.0925398	0.0751122	0.0765322	0.1018	0.107403	0.102218	0.101922	0.0980973
14.09_853.53366m/z	853.534	14.09	Neg	1.31369	1.13462	1.13877	1.10188	1.27877	1.10395	1.31858	0.968536	1.39581	1.71496	1.53948	1.68437	1.46138	1.67356	1.4479	1.56227	1.26249	1.29401	1.4013	1.16451	1.29011	1.37413	1.58632	1.33898	0.485971	0.487342	0.470001	0.415449	0.802565	0.437848	0.38306	0.462677	1.01457	1.00663	1.00527	0.870727	0.973691	0.920961	0.829972	0.907946	0.925289	0.946918	0.917086	0.589996	0.538381	0.723921
1.04_375.06950m/z	375.07	1.04	Neg	0.275235	0.222835	0.303048	0.240283	0.174481	0.293346	0.405925	0.165389	0.0536681	0.0505546	0.0462731	0.0822883	0.0403638	0.0773867	0.0612291	0.10811	0.038506	0.0314233	0.0685218	0.0445897	0.0675421	0.0556331	0.107402	0.0590883	0.106531	0.147005	0.0914616	0.100036	0.143949	0.164657	0.124608	0.180686	0.0259233	0.0360694	0.0670252	0.0375824	0.0592071	0.0498392	0.0614391	0.0625802	0.0540549	0.0474812	0.0676038	0.0731236	0.0806313	0.0597232
0.65_859.13302m/z	859.133	0.65	Neg	0.602219	0.347065	0.544916	0.734563	0.289734	0.728553	0.455834	0.670944	0.0817253	0.067521	0.117889	0.395163	0.0840149	0.281777	0.0152892	0.0518607	0.0312334	0.0206884	0.0604772	0.0359451	0.0173628	0.0387881	0.0381747	0.0346671	0.322179	0.394666	0.180555	0.233456	0.233706	0.248486	0.303997	0.317512	0.0243216	0.0293533	0.0339206	0.0253387	0.0277153	0.0207512	0.0195369	0.0737126	0.0275443	0.0289262	0.027107	0.130803	0.03287	0.0460808
12.75_483.38726m/z	483.387	12.75	Neg	0.0656611	0.0540192	0.0679856	0.0801264	0.06255	0.0682211	0.0388762	0.0487762	0.0876875	0.112379	0.0899489	0.0895512	0.0919648	0.0985182	0.0896258	0.0998224	0.115016	0.0983016	0.0816359	0.0780501	0.126168	0.106124	0.118396	0.103384	0.025369	0.0344495	0.0448317	0.0351138	0.0319061	0.0298325	0.0333689	0.0325974	0.0845685	0.0977541	0.0859965	0.0840631	0.0944964	0.086202	0.0870664	0.090293	0.116222	0.0899743	0.081031	0.119571	0.114518	0.0978014
2.31_620.16465m/z	620.165	2.31	Neg	0.0311673	0.0207936	0.0272979	0.0352358	0.0274179	0.0273193	0.022726	0.0243096	0.0176419	0.0193958	0.0171676	0.0137695	0.0145137	0.0197433	0.0165449	0.0177562	0.0157247	0.0162681	0.0157685	0.013247	0.015079	0.0138989	0.0166838	0.0152386	0.174164	0.185535	0.176502	0.176224	0.157578	0.151135	0.18145	0.158136	0.0108265	0.0116281	0.010032	0.0132849	0.00863572	0.013215	0.0121481	0.00950505	0.0104918	0.0106406	0.0101626	0.00918437	0.0161223	0.0108326
10.1_483.27284m/z	483.273	10.1	Neg	15.2912	14.358	14.6373	14.7206	15.8949	14.4713	15.6297	13.4886	9.79366	8.17142	11.6461	7.07406	7.11766	10.9703	11.4029	13.0727	9.36505	9.89881	10.2881	9.07785	6.74292	4.19263	6.57494	8.02004	15.8065	15.2404	16.8255	14.233	14.9083	15.2809	16.358	11.2883	1.84941	2.54199	2.0141	2.33095	1.98305	2.9194	2.38967	3.22559	2.25217	2.39446	2.40564	2.53884	3.37881	2.55903
7.86_645.33250m/z	645.332	7.86	Neg	0.188128	0.272122	0.210234	0.252964	0.375128	0.25185	0.17139	0.260162	0.410135	0.439125	0.38819	0.557166	0.401956	0.421722	0.38729	0.422128	0.552815	0.462191	0.52697	0.442434	0.466707	0.420516	0.43592	0.472508	0.307035	0.30986	0.315119	0.278828	0.272901	0.272764	0.253827	0.250127	0.279163	0.248763	0.345508	0.213443	0.189851	0.246084	0.197548	0.286246	0.220395	0.27725	0.247605	0.248267	0.308329	0.248625
0.63_256.91662m/z	256.917	0.63	Neg	0.0672954	0.0242826	0.0778336	0.0412822	0.100945	0.039402	0.0321526	0.0345985	0.140256	0.162	0.107604	0.106332	0.124306	0.0988926	0.140979	0.117807	0.121323	0.145669	0.114963	0.124644	0.104848	0.174482	0.126863	0.130399	0.128851	0.0951005	0.108856	0.108872	0.109901	0.11846	0.0790903	0.0931934	0.188837	0.180718	0.227181	0.169614	0.192672	0.172634	0.17789	0.128608	0.108933	0.126845	0.141386	0.0978077	0.0938297	0.121197
12.43_711.60891m/z	711.609	12.43	Neg	0.103015	0.110974	0.13528	0.120367	0.0949819	0.240675	0.133028	0.122244	0.324227	0.162102	0.178731	0.276463	0.227728	0.242825	0.233262	0.292405	0.339465	0.289655	0.324811	0.391874	0.25299	0.242913	0.279055	0.302966	0.0426324	0.0239143	0.0377	0.0353167	0.0399004	0.0372577	0.0486221	0.032978	0.113338	0.101677	0.0758785	0.152585	0.119097	0.100035	0.104053	0.234608	0.174552	0.105843	0.167805	0.124597	0.125121	0.133891
13.89_939.52002m/z	939.52	13.89	Neg	0.354019	0.517025	0.445426	0.526485	0.367791	0.468181	0.365929	0.525169	0.253072	0.256373	0.243395	0.275932	0.244355	0.259795	0.283973	0.291497	0.267336	0.245215	0.400929	0.278362	0.311594	0.239499	0.288754	0.290241	0.887633	0.731969	0.611605	0.644088	0.649646	0.556668	0.593669	0.609029	0.142722	0.149243	0.16124	0.142719	0.155015	0.13838	0.138204	0.164084	0.141329	0.142281	0.126648	0.128645	0.108057	0.127813
2.66_640.14451m/z	640.145	2.66	Neg	0.524274	0.488481	0.731953	0.880735	0.694941	0.601003	0.459813	0.715644	0.260879	0.249661	0.32429	0.221157	0.286608	0.274045	0.341505	0.267999	0.161004	0.229842	0.210236	0.098655	0.182015	0.135303	0.208487	0.175078	2.1379	2.23067	2.01966	2.02249	1.85146	1.87986	2.0623	2.72695	0.0768932	0.0916361	0.134404	0.080305	0.0850369	0.128817	0.107024	0.0934815	0.0903691	0.0878766	0.0820512	0.0873308	0.145575	0.0895822
0.66_879.09205m/z	879.092	0.66	Neg	0.260668	0.199792	0.295353	0.412764	0.172849	0.300148	0.23734	0.367077	0.0538924	0.052172	0.111453	0.215717	0.0493391	0.154609	0.0206123	0.042243	0.0239932	0.0192227	0.0503006	0.0350503	0.0208263	0.0356237	0.0353769	0.0314848	0.17853	0.193546	0.122413	0.154574	0.160089	0.104846	0.213639	0.197726	0.0300308	0.0281367	0.0231248	0.0298239	0.0260344	0.0228337	0.0279175	0.0385558	0.0283599	0.0214399	0.0182023	0.070868	0.0277758	0.0328771
12.27_384.30600m/z	384.306	12.27	Neg	0.875804	0.917223	0.932854	1.21333	0.995253	0.822998	0.841389	0.957409	1.19987	1.14938	1.39614	1.33786	1.16215	1.28292	1.35759	1.35703	1.091	1.50206	1.24032	0.873285	1.14606	1.05814	1.4199	1.19011	0.726221	0.733873	0.835392	0.794052	0.688805	0.692597	0.659328	0.717122	0.919079	1.18216	1.00788	1.09544	0.900109	1.14552	0.944208	1.12881	1.05323	1.12814	1.0513	1.14483	1.23445	1.04787
2.17_834.19566m/z	834.196	2.17	Neg	0.05961	0.150102	0.07682	0.0953198	0.0723525	0.0961682	0.138679	0.0929619	0.170957	0.136212	0.212486	0.181528	0.161671	0.188521	0.176103	0.182607	0.100727	0.128364	0.132744	0.14096	0.108326	0.0995782	0.149755	0.122922	8.23807	8.73811	7.87171	7.24128	7.27246	7.35553	7.45176	12.8466	0.0271963	0.0558772	0.0891047	0.0303984	0.0452453	0.0568794	0.0417854	0.0362682	0.0425808	0.0353264	0.0427405	0.0355672	0.0367325	0.0347019
14.85_833.53584m/z	833.536	14.85	Neg	0.707602	0.776862	0.700251	0.695909	0.751446	0.693482	0.709447	0.718233	0.888514	1.05704	1.12448	0.980048	1.07488	1.05877	1.13966	1.23195	0.852547	0.93651	1.03018	1.01305	0.853256	0.93258	1.06819	0.955188	1.03632	1.00066	1.05502	0.811489	0.778715	0.970082	0.911595	0.917149	0.650261	0.731169	0.904637	0.646564	0.763439	0.836522	0.635495	0.845457	0.754841	0.673545	0.736076	0.743049	0.748654	0.693514
13.71_534.35945m/z	534.359	13.71	Neg	0.12233	0.117796	0.129502	0.116473	0.126532	0.102844	0.0732592	0.117237	0.143001	0.15285	0.184684	0.162283	0.172186	0.169652	0.17821	0.164581	0.192471	0.181567	0.170336	0.151529	0.131791	0.131586	0.163942	0.16046	0.269521	0.28619	0.303358	0.268537	0.257941	0.247744	0.266425	0.279334	0.145412	0.107808	0.0971537	0.139807	0.117923	0.113123	0.14015	0.133776	0.121318	0.146222	0.13572	0.162771	0.125961	0.145724
7.64_340.25745m/z	340.257	7.64	Neg	0.0219961	0.0147428	0.0179274	0.0228996	0.0308607	0.0221685	0.0173939	0.0228417	0.0496394	0.0680474	0.056459	0.0595304	0.0747508	0.0565622	0.0977774	0.0660488	0.0950667	0.0860256	0.0962719	0.0828267	0.1374	0.173996	0.0929719	0.109223	0.0232628	0.0246349	0.0286617	0.0249343	0.0304785	0.0188228	0.0249666	0.0193597	0.152994	0.130737	0.137874	0.159803	0.16827	0.112323	0.144319	0.183163	0.304626	0.260071	0.263564	0.217108	0.263283	0.242726
11.73_635.44548m/z	635.445	11.73	Neg	6.2778	4.63083	5.8104	6.39544	6.82683	5.85654	5.35819	5.85433	7.73438	8.03788	8.13483	8.06017	7.98402	7.79958	8.16014	8.05728	8.16584	8.51838	8.31257	7.02312	7.99098	8.63927	9.06863	8.24554	2.95022	2.84393	3.02291	2.83598	2.91737	2.74219	2.58451	2.88616	8.7305	8.93634	8.27529	9.07268	9.16442	8.79998	9.28741	8.59986	9.27748	9.32421	8.9374	7.6417	6.87294	8.48212
3_717.16609m/z	717.166	3	Neg	0.0152521	0.0145012	0.0143634	0.0187206	0.0168958	0.015341	0.0139747	0.0146404	0.0195238	0.0223501	0.0272496	0.0224698	0.0220126	0.0260303	0.0240502	0.0201318	0.0223808	0.0226759	0.0228559	0.0250107	0.0290665	0.0218317	0.0293138	0.0247336	0.138865	0.136375	0.12523	0.136442	0.128714	0.116133	0.130658	0.142216	0.0115711	0.0145875	0.016328	0.0184488	0.0129901	0.0140262	0.0145072	0.0134184	0.0187186	0.0147281	0.0101012	0.0178397	0.0209326	0.0149009
2.01_208.09122m/z	208.091	2.01	Neg	0.0584923	0.0391197	0.0469505	0.0447605	0.0549036	0.0341253	0.025792	0.0408988	0.0113607	0.0393247	0.0140853	0.0183402	0.0153079	0.0174425	0.0137391	0.010857	0.0125336	0.0173238	0.0147686	0.0111262	0.0157261	0.0104014	0.0146569	0.0137909	0.00913493	0.0130656	0.0107004	0.0147697	0.0147992	0.0127872	0.0130865	0.00368563	0.0073925	0.0103816	0.0142571	0.00803553	0.0218213	0.0104902	0.0132393	0.00554519	0.00878774	0.00994609	0.00824501	0.0071347	0.00882892	0.00909036
12.49_891.72745m/z	891.727	12.49	Neg	2.27997	1.91761	2.18948	2.23008	2.30332	2.048	1.9714	2.07681	2.70658	2.67189	2.717	2.76863	2.55635	2.57591	2.52932	2.54366	2.82508	3.10547	2.86221	2.60631	3.38597	3.15868	3.22413	3.02398	1.69826	1.71018	1.68495	1.70141	1.64082	1.59584	1.63598	1.47554	3.35163	3.289	3.0087	3.05284	3.15	3.20677	3.26982	3.15283	3.3663	3.35967	3.15882	3.31276	2.98745	3.25041
8.83_570.29204m/z	570.292	8.83	Neg	8.47174	8.14813	9.74736	9.914	8.49166	8.50828	7.62075	8.48239	6.8434	7.1912	7.57217	6.96242	7.4166	7.33778	6.35264	7.90027	5.27174	6.62112	5.995	5.17507	6.05478	4.82489	6.5946	5.79103	2.36956	2.64653	2.82374	2.70148	2.49839	2.40199	2.46967	2.32501	1.32988	2.1678	2.4291	1.50718	2.1556	2.51281	1.66877	1.33006	1.2553	1.04491	1.04563	1.03844	1.13023	1.05368
11.09_476.34317m/z	476.343	11.09	Neg	0.691624	0.6203	0.741878	0.750954	0.705945	0.661403	0.561209	0.68821	0.89155	0.922606	0.914266	0.963709	0.896162	0.904991	0.938647	1.20218	0.950834	0.9474	1.60686	0.840683	2.07757	0.945389	1.07464	1.2062	0.300334	0.330498	0.337641	0.32271	0.314178	0.314244	0.294276	0.295023	0.522087	0.631095	0.682447	0.542903	0.64185	0.650049	0.534878	0.56178	0.55697	0.504474	0.474694	0.480784	0.741845	0.514498
4.44_585.12177m/z	585.122	4.44	Neg	0.510278	0.496875	0.530292	0.495944	0.417805	0.389706	0.390465	0.416115	0.370219	0.347302	0.362148	0.314478	0.362951	0.341582	0.391871	0.362887	0.265746	0.31078	0.339726	0.275947	0.284474	0.253812	0.323958	0.293492	0.290985	0.308054	0.305769	0.291377	0.275051	0.272743	0.276526	0.296337	0.198442	0.252917	0.211414	0.257716	0.2534	0.277453	0.287701	0.25876	0.271973	0.247346	0.24413	0.254825	0.27155	0.244271
9.63_314.26726m/z	314.267	9.63	Neg	0.135207	0.0676928	0.111516	0.0841613	0.0906657	0.0616433	0.0587181	0.0611059	0.196295	0.283231	0.241938	0.192744	0.202447	0.183149	0.26421	0.125558	0.493924	0.461295	0.411798	0.389289	0.290163	0.233494	0.25312	0.361869	0.0943663	0.101447	0.104276	0.106347	0.117566	0.10092	0.0914812	0.0834374	0.247636	0.199339	0.194292	0.223808	0.206478	0.182854	0.193719	0.254465	0.223072	0.255789	0.243532	0.262861	0.253446	0.257307
7.84_327.18942m/z	327.189	7.84	Neg	0.172651	0.16059	0.191575	0.193377	0.266226	0.173679	0.155782	0.163472	0.480865	0.50519	0.594927	0.538145	0.679445	0.534423	0.92908	0.623435	0.673338	0.563221	0.745983	0.597273	0.564261	0.620645	0.669781	0.6335	0.284794	0.318139	0.32067	0.34729	0.377953	0.299991	0.319679	0.286471	1.25888	1.15508	0.99667	1.17606	1.13629	0.978713	1.03127	1.14274	1.14228	1.2375	1.21803	1.14932	1.24302	1.14761
13.14_540.39540m/z	540.395	13.14	Neg	0.121987	0.0976732	0.105861	0.102145	0.109467	0.095603	0.0905723	0.103844	0.129269	0.138659	0.154183	0.145377	0.14982	0.153412	0.173031	0.141896	0.140902	0.142006	0.144041	0.122402	0.115173	0.121024	0.124997	0.130078	0.249839	0.275174	0.334274	0.288494	0.28451	0.26599	0.285845	0.323139	0.162776	0.136344	0.117161	0.151227	0.135067	0.128882	0.160544	0.141945	0.147657	0.140396	0.139261	0.174047	0.16792	0.158046
12.04_750.49213m/z	750.492	12.04	Neg	0.158344	0.159343	0.17744	0.116847	0.135223	0.106671	0.125535	0.129452	0.201785	0.347822	0.251733	0.23622	0.237745	0.268561	0.295848	0.323638	0.249013	0.269873	0.259314	0.207676	0.227086	0.456651	0.297192	0.280972	0.182463	0.272074	0.267412	0.170555	0.337251	0.227436	0.279579	0.182992	0.320684	0.137704	0.402528	0.314918	0.146919	0.164834	0.318483	0.404198	0.427824	0.431781	0.416609	0.418969	0.394747	0.380111
0.62_768.78415m/z	768.784	0.62	Neg	0.0508682	0.0198631	0.048195	0.0261616	0.0887759	0.0440614	0.0192584	0.0333764	0.11363	0.140516	0.104248	0.124376	0.113211	0.0808269	0.0897492	0.0739897	0.0836684	0.0995242	0.105014	0.0871958	0.0943608	0.120263	0.0805043	0.0957901	0.0626978	0.0672822	0.089418	0.129846	0.11258	0.0890705	0.121397	0.0897913	0.0594403	0.0830167	0.14517	0.0759669	0.139611	0.0797427	0.0804657	0.114538	0.0692005	0.115066	0.105998	0.119122	0.0920837	0.102641
14.2_788.55661m/z	788.557	14.2	Neg	0.104568	0.137176	0.130863	0.122271	0.112116	0.112829	0.130825	0.12054	0.227613	0.282125	0.189591	0.351155	0.273426	0.263851	0.287117	0.366501	0.680254	0.259428	0.27109	0.213537	0.215103	0.271974	0.542488	0.350554	0.151422	0.117989	0.137515	0.0835786	0.132012	0.0872561	0.120453	0.0915651	0.160043	0.30141	0.253816	0.199236	0.159136	0.178785	0.177177	0.402215	0.243599	0.274768	0.276816	0.223506	0.289233	0.251393
11.64_854.63704m/z	854.637	11.64	Neg	9.69253	7.49777	10.1073	10.1934	10.1456	8.7265	7.62941	8.85236	11.6631	12.5669	12.5281	12.0322	11.5018	12.1838	11.3382	12.6913	12.0523	11.6797	10.8935	9.45697	12.3541	12.0111	12.6246	11.5818	3.81528	4.03855	4.71629	4.04682	3.62299	3.76475	3.77876	3.32473	7.11257	8.85467	7.82093	7.94242	8.92846	8.3461	8.10558	7.26097	7.90432	8.45804	7.78615	7.81801	9.57608	7.77016
10.05_744.35886m/z	744.359	10.05	Neg	0.258092	0.207194	0.266663	0.26132	0.290825	0.224054	0.210873	0.224135	0.113553	0.1281	0.158314	0.112034	0.169257	0.111326	0.229966	0.126987	0.133057	0.120517	0.168809	0.15018	0.119266	0.110257	0.0944246	0.128073	0.340897	0.325986	0.330785	0.289429	0.286919	0.30443	0.296799	0.25641	0.412901	0.255707	0.15828	0.395696	0.286403	0.268008	0.36381	0.374503	0.390426	0.450999	0.413234	0.524734	0.479289	0.46786
13.69_558.40121m/z	558.401	13.69	Neg	1.15331	1.26933	1.48415	1.40756	1.17538	1.04119	0.749563	1.13889	1.691	1.69069	1.87531	1.59485	1.81618	1.77612	2.16439	1.83011	2.00048	2.00959	1.91727	1.59688	1.17614	0.915903	1.29705	1.55904	4.35932	4.82731	5.55143	4.00153	3.98902	4.10279	4.06495	4.62024	0.594622	0.611698	0.602984	0.511624	0.510581	0.545552	0.561237	0.530067	0.424493	0.445707	0.460918	0.44367	0.419279	0.453819
2.4_721.16323m/z	721.163	2.4	Neg	0.287875	0.327782	0.415414	0.479528	0.358289	0.408472	0.364351	0.40981	0.232235	0.211333	0.239579	0.232714	0.254375	0.25629	0.317871	0.244012	0.186658	0.23108	0.222108	0.17748	0.230132	0.200145	0.257218	0.214974	0.981993	1.0276	1.08827	1.01408	0.928773	0.990016	1.03539	1.11127	0.0721452	0.0779333	0.0913724	0.077581	0.0911147	0.09889	0.0958007	0.0839151	0.10322	0.0850564	0.0722962	0.0810703	0.0912489	0.0812582
18.96_270.95513m/z	270.955	18.96	Neg	0.0464224	0.0463017	0.051854	0.0537542	0.0519276	0.0508518	0.0575555	0.0518203	0.061977	0.0619355	0.0629797	0.068225	0.0620019	0.0700091	0.0623269	0.0691612	0.0665948	0.0735816	0.0703614	0.0582994	0.0703357	0.0771311	0.0824693	0.0712533	0.0724298	0.0697491	0.0651612	0.0657029	0.0692887	0.0671053	0.0585012	0.0686603	0.0622534	0.0601976	0.0737812	0.0573318	0.0623504	0.0652596	0.0579301	0.0596418	0.063669	0.0673936	0.0617568	0.0558983	0.0546715	0.0595629
8.34_583.28762m/z	583.288	8.34	Neg	5.86114	4.18982	5.41785	4.74411	4.53775	3.48216	2.82599	4.2915	2.31975	3.2304	2.61943	2.0506	2.07679	2.86911	1.66281	1.88314	1.5081	2.45614	1.54538	1.38701	1.78711	1.52521	1.84589	1.72212	1.79883	2.39345	2.53139	2.2814	2.11334	2.04688	1.95434	1.85097	0.567857	0.761089	0.897518	0.562054	0.710581	0.802447	0.603348	0.455104	0.505884	0.473686	0.467551	0.495833	0.5491	0.509355
13.98_877.51474m/z	877.515	13.98	Neg	0.858725	0.855602	0.825975	0.789728	0.751704	0.705773	0.862697	0.796598	0.694046	0.817805	0.74387	0.715451	0.630478	0.675698	0.610816	0.613878	0.605971	0.573727	0.624419	0.609133	0.62034	0.682941	0.658518	0.625007	0.56942	0.401913	0.437826	0.415809	0.520987	0.410519	0.39634	0.3739	0.402461	0.504582	0.495618	0.388753	0.510774	0.473147	0.415246	0.420478	0.462956	0.383277	0.363707	0.341645	0.270602	0.361359
9.7_662.33066m/z	662.331	9.7	Neg	0.2653	0.23426	0.298736	0.324722	0.345607	0.250748	0.212037	0.262403	0.167835	0.189704	0.190857	0.144078	0.190628	0.156307	0.156494	0.156464	0.10999	0.104718	0.111091	0.0883153	0.0869081	0.0859961	0.134905	0.103132	0.342344	0.330247	0.346641	0.313873	0.304559	0.243982	0.307832	0.212136	0.113137	0.0903188	0.100695	0.123834	0.119954	0.112502	0.113123	0.0997205	0.10191	0.111596	0.0959039	0.113162	0.111657	0.102106
1.82_375.03046m/z	375.03	1.82	Neg	0.0295301	0.0282639	0.0303273	0.0351825	0.0366273	0.031939	0.0324338	0.0370371	0.0432217	0.0579085	0.0531448	0.0461605	0.0524341	0.0575125	0.0404607	0.0520969	0.0323513	0.0619096	0.0335805	0.0466205	0.0490086	0.04729	0.0467708	0.0453616	0.0158289	0.037858	0.0504907	0.0519558	0.0415179	0.038225	0.0426584	0.0116619	0.0362554	0.0351486	0.0183393	0.0323374	0.0206641	0.0291779	0.0212199	0.0329534	0.0254928	0.0374454	0.0338439	0.0185947	0.0181895	0.0264246
10.75_575.34364m/z	575.344	10.75	Neg	8.43664	6.31662	7.5957	7.58892	8.70746	6.91598	7.01506	6.78498	5.32296	5.76213	6.45644	5.18872	5.90169	6.24201	3.78037	5.00519	10.0921	12.3356	4.53484	3.80136	11.0435	5.59967	6.99907	7.7723	3.43052	3.44206	3.48264	3.3058	3.2477	3.02518	3.07639	2.72598	2.13683	3.43105	3.46564	3.09316	2.72744	2.98283	2.91966	3.07936	7.4024	4.0899	3.94638	5.27487	4.4737	4.36882
0.66_862.14776m/z	862.148	0.66	Neg	0.301982	0.304063	0.260831	0.427514	0.104799	0.409221	0.309409	0.446939	0.0493352	0.0237079	0.0328957	0.163219	0.0289092	0.0972614	0.00671485	0.0303583	0.0187082	0.0108421	0.034771	0.0168489	0.0158741	0.0259713	0.0321255	0.022163	0.124217	0.140856	0.0597443	0.0942819	0.0981431	0.102681	0.125583	0.123531	0.0110863	0.0160131	0.0110312	0.0145296	0.0137938	0.014234	0.0189232	0.0300423	0.0240649	0.0187615	0.0191809	0.0461921	0.0201088	0.0220846
0.67_929.15691m/z	929.157	0.67	Neg	0.45314	0.700834	0.364308	0.612942	0.223585	0.643802	0.77696	0.607006	0.110449	0.0860027	0.100978	0.284321	0.0725757	0.206936	0.0242185	0.0755829	0.0464648	0.0241341	0.0776602	0.0567927	0.0239882	0.0742686	0.0629204	0.0523184	0.258001	0.276298	0.167497	0.176312	0.225156	0.198704	0.252895	0.247976	0.0299383	0.0255008	0.0448008	0.0215526	0.031294	0.0181791	0.0200093	0.08089	0.0541677	0.0368434	0.054262	0.0966414	0.0376933	0.0527911
12.25_709.41818m/z	709.418	12.25	Neg	0.246034	0.193107	0.260465	0.200321	0.289999	0.22387	0.242232	0.214649	0.413909	0.498773	0.495748	0.435908	0.43908	0.452157	0.699724	0.515421	0.614122	0.49322	0.492453	0.467866	0.303915	0.302301	0.431773	0.443664	0.32053	0.392717	0.403404	0.387425	0.363112	0.451852	0.484103	0.47233	0.717765	0.41844	0.372152	0.74308	0.476104	0.444832	0.564427	0.653906	0.622763	0.726296	0.743429	0.880552	0.854974	0.802469
4.44_597.10751m/z	597.108	4.44	Neg	0.144179	0.124605	0.166587	0.178025	0.161209	0.13067	0.116001	0.164018	0.198201	0.229103	0.217822	0.210268	0.222664	0.218156	0.238898	0.188752	0.221435	0.230449	0.206601	0.178469	0.229391	0.210552	0.280401	0.222471	0.187079	0.203757	0.211341	0.21353	0.191746	0.166922	0.182194	0.169631	0.0848434	0.0607324	0.0743421	0.0814953	0.0712568	0.0677811	0.0744306	0.0781555	0.100366	0.104169	0.0906576	0.105075	0.119549	0.101658
7.71_451.26913m/z	451.269	7.71	Neg	0.225019	0.152232	0.20035	0.191579	0.263871	0.186046	0.16852	0.198833	0.264296	0.334995	0.298701	0.296804	0.341719	0.300946	0.353389	0.295294	0.273946	0.297628	0.268167	0.268538	0.245144	0.298467	0.262336	0.273461	0.224094	0.246917	0.258933	0.276346	0.264779	0.243636	0.249396	0.2438	0.325808	0.31278	0.304884	0.303145	0.284756	0.275936	0.266427	0.3018	0.283803	0.339452	0.325175	0.301126	0.310269	0.308469
11.48_391.24575m/z	391.246	11.48	Neg	0.720668	0.695011	0.700736	0.699272	0.598907	0.689185	0.826296	0.645714	0.692888	0.622836	0.604618	0.569813	0.548985	0.552665	0.529643	0.574273	0.528156	0.62536	0.611031	0.473542	0.62772	0.579749	0.634189	0.582821	0.587042	0.612425	0.639135	0.591155	0.517036	0.630141	0.572548	0.567981	0.391811	0.421322	0.484	0.420244	0.381963	0.364499	0.361252	0.470592	0.390394	0.410541	0.471609	0.444742	0.383465	0.41078
14.42_831.56553m/z	831.566	14.42	Neg	0.198418	0.202906	0.1824	0.197238	0.18091	0.16899	0.191835	0.172706	0.19644	0.161744	0.172067	0.155883	0.165845	0.148928	0.160619	0.175249	0.178232	0.160387	0.19581	0.145636	0.15644	0.155195	0.183925	0.167946	0.593484	0.627776	0.374134	0.536664	0.504559	0.492517	0.475367	0.553272	0.256074	0.19066	0.221046	0.214832	0.194526	0.199539	0.224344	0.209911	0.197554	0.219917	0.230454	0.223797	0.19758	0.218368
2.34_731.15133m/z	731.151	2.34	Neg	0.174936	0.239801	0.318952	0.348588	0.281792	0.310051	0.300432	0.312099	0.172612	0.154707	0.169338	0.168047	0.1739	0.209461	0.220743	0.167566	0.123341	0.169391	0.165104	0.12293	0.173202	0.153913	0.200405	0.158327	0.553499	0.577899	0.638721	0.611928	0.52192	0.570218	0.601171	0.595699	0.0508711	0.0557706	0.0677066	0.0511121	0.0658204	0.0691563	0.0655522	0.0569884	0.069232	0.0557236	0.0526929	0.0484158	0.0585574	0.0520293
0.68_566.13777m/z	566.138	0.68	Neg	0.701958	0.565735	0.767073	0.648606	0.440968	0.783912	0.590305	0.524805	0.420812	0.226598	0.304661	0.548943	0.283913	0.396889	0.0669391	0.313719	0.178409	0.0517969	0.355895	0.221041	0.0984375	0.272602	0.289975	0.209737	0.679198	0.642163	0.465654	0.43947	0.506492	0.607389	0.441975	0.708802	0.0301908	0.0282062	0.176654	0.0385307	0.144859	0.0399932	0.0279288	0.346196	0.195615	0.160933	0.223392	0.316753	0.175669	0.207241
14.47_562.28811m/z	562.288	14.47	Neg	0.236139	0.221416	0.272777	0.285078	0.183768	0.236291	0.174842	0.215539	0.316382	0.38153	0.368676	0.286807	0.316542	0.368838	0.294104	0.339077	0.356251	0.33598	0.351894	0.300974	0.359892	0.308131	0.352226	0.337907	0.198662	0.18518	0.170998	0.142983	0.134804	0.136678	0.178811	0.160668	0.190872	0.270417	0.273718	0.227462	0.293971	0.258201	0.242166	0.32102	0.320408	0.212583	0.233718	0.237158	0.242614	0.239156
10.61_734.50350m/z	734.504	10.61	Neg	1.77708	1.59017	1.99224	2.05148	2.05243	1.73152	1.37003	1.85316	2.17437	2.52359	2.63917	2.47107	2.54285	2.58643	2.67068	2.51361	2.48781	2.47167	2.43638	1.99095	2.75803	2.27781	2.78079	2.45764	0.629382	0.676793	0.744595	0.687134	0.634577	0.587833	0.633343	0.60736	1.5306	1.27032	1.13928	1.51073	0.86081	1.32889	1.48122	1.42974	0.832773	1.66026	1.7973	1.88747	1.78748	1.72855
13.64_768.49309m/z	768.493	13.64	Neg	9.99224	9.14123	8.44518	7.15302	9.67347	7.8681	9.52113	8.65079	6.04935	8.3491	6.56798	7.14565	6.41373	7.03365	5.81752	6.07731	5.56001	5.03581	5.8025	5.85393	5.70158	7.23718	6.29494	5.92656	6.30412	5.79303	5.22439	5.50865	6.26828	6.16972	6.30136	5.71384	2.61096	3.68503	3.37524	3.16101	4.19306	3.04964	3.33916	3.33525	2.70324	2.78075	3.16955	2.26018	2.09882	2.66153
0.69_505.11456m/z	505.115	0.69	Neg	5.12687	3.76686	5.40972	5.62272	3.75395	6.08222	4.71962	4.85813	2.65837	1.99527	2.4953	4.49411	1.97533	3.64178	0.643732	1.93989	1.15101	0.500333	2.19492	1.52157	0.307537	1.44972	1.23902	1.19487	3.99176	4.18478	3.03394	3.33273	3.66893	3.601	3.50801	4.08286	0.0245093	0.0962693	1.23223	0.145277	1.07559	0.1083	0.158335	2.20313	0.980654	1.19367	1.26951	2.40241	1.22993	1.3492
0.67_925.13435m/z	925.134	0.67	Neg	0.299927	0.296801	0.341171	0.271962	0.141737	0.266277	0.170321	0.177892	0.0475494	0.0568909	0.0506669	0.211858	0.0430156	0.154586	0.0184996	0.0476065	0.0345221	0.0218912	0.0578433	0.0322863	0.0240822	0.0314641	0.0441966	0.0351837	0.157986	0.223051	0.114078	0.139726	0.166446	0.127088	0.178713	0.177541	0.0276091	0.0315205	0.0327437	0.0322569	0.0288066	0.030915	0.0237635	0.0399424	0.0240616	0.0260041	0.0207711	0.0721614	0.0280864	0.032896
3.04_604.28262m/z	604.283	3.04	Neg	0.124715	0.110975	0.125129	0.147025	0.130388	0.1196	0.0911867	0.135971	0.0722175	0.0868956	0.0929856	0.0799603	0.0959701	0.0822121	0.0957387	0.0823615	0.0642577	0.0668902	0.0632588	0.0639157	0.0614578	0.0645981	0.0633976	0.063968	0.0939175	0.101998	0.112022	0.106362	0.0988484	0.097194	0.0975907	0.111196	0.203857	0.230439	0.205096	0.242701	0.212134	0.231459	0.239077	0.200395	0.188353	0.201233	0.209074	0.182599	0.223451	0.198222
1.87_977.27851m/z	977.279	1.87	Neg	0.00844944	0.0217865	0.00957801	0.0153508	0.00955746	0.0131264	0.0165612	0.0111829	0.0231337	0.0214907	0.0337461	0.025507	0.0226928	0.0273613	0.0212977	0.020921	0.0162621	0.0165432	0.0156741	0.0141375	0.0151326	0.018734	0.0172857	0.0162527	1.70561	1.57774	1.31156	1.37788	1.42396	1.3755	1.38528	2.67917	0.0288224	0.0288036	0.055629	0.025599	0.0453536	0.0381198	0.0350816	0.0326361	0.0359207	0.037422	0.0284977	0.041478	0.0406834	0.0333576
12.4_486.31818m/z	486.318	12.4	Neg	0.0963176	0.140825	0.117585	0.160065	0.100038	0.132376	0.0951793	0.132877	0.163196	0.174919	0.187051	0.2012	0.188912	0.163481	0.193113	0.181969	0.170266	0.180745	0.20756	0.159305	0.163316	0.146567	0.189162	0.173846	0.223989	0.197656	0.221268	0.226282	0.214679	0.209809	0.228788	0.227335	0.193105	0.175874	0.158871	0.181574	0.148463	0.151322	0.166351	0.189969	0.198345	0.211837	0.230793	0.217241	0.199289	0.21397
9.65_507.27320m/z	507.273	9.65	Neg	8.77073	6.84627	9.7351	9.70383	12.1758	8.06898	7.48081	8.53634	5.08128	4.64172	7.52145	4.14208	3.43239	5.48088	4.95565	5.4678	4.02538	8.81531	4.17037	3.13158	3.78617	2.21489	2.83164	4.13934	3.98705	3.85371	4.06475	3.67338	3.66464	3.85369	3.91167	2.56214	0.904249	1.3995	0.935219	1.32568	1.12649	1.63244	1.20027	1.40004	1.76371	1.37988	1.30183	1.30948	1.97426	1.47763
7_313.23821m/z	313.238	7	Neg	0.751929	0.500477	0.677757	0.724827	0.710777	0.647291	0.560761	0.697235	1.30995	1.98077	1.35735	1.61463	2.42826	2.02706	0.863186	2.25077	2.84993	1.4789	0.959345	1.53348	3.02066	2.74303	1.95279	2.07688	0.777469	0.714936	0.829133	0.756203	1.19048	0.709032	0.727282	0.769719	2.05621	1.99597	1.587	1.98339	2.12716	1.60899	2.04895	2.41348	2.67712	3.75495	3.59342	2.60315	4.11465	3.0429
7.09_333.26509m/z	333.265	7.09	Neg	0.176048	0.152835	0.182384	0.193022	0.178781	0.150752	0.118709	0.158934	0.285579	0.238654	0.304502	0.254985	0.334236	0.249506	0.346629	0.25033	0.238692	0.289326	0.212417	0.179845	0.143944	0.136156	0.215281	0.202237	0.546439	0.49622	0.461524	0.478924	0.289632	0.458471	0.454986	0.533055	0.245808	0.254419	0.234407	0.24758	0.186384	0.264394	0.23144	0.24006	0.226059	0.243822	0.216465	0.218735	0.307879	0.226408
2.35_659.16695m/z	659.167	2.35	Neg	0.0690709	0.0991627	0.0655895	0.0979587	0.056986	0.0851619	0.0901318	0.0938969	0.0424986	0.0491934	0.051178	0.0515258	0.038969	0.0585346	0.0458039	0.040739	0.0444292	0.0509751	0.0479985	0.042014	0.0696099	0.0428283	0.061555	0.0513443	0.785903	0.881219	0.902357	0.819831	0.716744	0.782017	0.788455	0.728164	0.0500716	0.0511817	0.0446736	0.063947	0.0445738	0.0457199	0.0477934	0.0605396	0.0705191	0.070526	0.0729733	0.0800932	0.0937842	0.0753972
12.51_366.22658m/z	366.227	12.51	Neg	7.51261	6.01113	7.06239	6.92615	7.75625	6.64585	6.19623	6.66926	8.60406	9.28901	8.73766	8.87229	8.67139	8.69794	8.56241	8.58416	9.34524	10.0674	8.63295	9.12959	11.7232	10.6103	10.0035	9.93033	5.09348	5.65657	5.70201	5.73995	5.26458	5.43372	5.40311	5.13339	9.11417	10.6745	9.56492	9.28376	9.73537	10.3901	9.81329	9.22742	9.4525	9.47813	9.41717	8.56566	8.0891	8.88123
11.4_623.47924m/z	623.479	11.4	Neg	0.0907623	0.0619662	0.072116	0.0732263	0.119973	0.0519458	0.0879921	0.0756756	0.26597	0.217494	0.179627	0.218195	0.293424	0.193638	0.372359	0.257486	0.332509	0.280364	0.294588	0.310678	0.583503	0.373764	0.296384	0.353113	0.10123	0.105567	0.112107	0.090324	0.102135	0.118762	0.0912854	0.0739906	0.452088	1.20175	1.02603	0.42179	1.51026	0.37501	0.428556	1.64697	0.52627	0.450558	0.551125	0.460951	0.386991	0.46154
14.14_805.50069m/z	805.501	14.14	Neg	1.49618	1.36639	1.31299	1.2185	1.41066	1.47129	1.55814	1.37626	1.10833	1.23111	1.40704	1.04462	1.00882	1.15051	1.1052	1.10372	1.1073	1.15272	1.25595	1.24534	1.25243	1.20083	1.15333	1.19541	0.643553	0.505142	0.450499	0.470797	0.493696	0.491286	0.456883	0.47367	0.875993	0.93071	0.758766	0.714067	0.679902	0.907955	0.681747	0.782202	0.683585	0.730469	0.771942	0.680079	0.507098	0.69097
12.5_283.25526m/z	283.255	12.5	Neg	8.147	6.46606	7.48219	7.55627	8.15799	7.15146	6.64811	6.95656	9.20761	9.76633	9.62873	9.52033	9.06177	9.28735	8.65846	9.17451	10.0219	11.1031	9.67108	10.0904	13.0297	12.0501	11.1757	11.0203	5.33698	5.51292	5.67749	5.84775	5.29253	5.37058	5.35521	4.90816	9.80756	11.3024	10.4786	9.78776	10.6606	11.1443	10.3496	10.0814	10.1669	10.4182	10.3925	9.19076	8.41514	9.53933
12.08_941.57930m/z	941.579	12.08	Neg	0.355091	0.300473	0.354327	0.329963	0.391355	0.402392	0.309165	0.325109	0.454593	0.525063	0.494604	0.56391	0.584955	0.463235	0.628238	0.559688	0.435095	0.51095	0.45591	0.435814	0.519486	0.576789	0.557454	0.498785	0.309782	0.400591	0.453149	0.499488	0.413658	0.398936	0.416085	0.424466	1.46384	1.06011	0.924353	1.34308	1.28502	1.04992	1.28607	1.3917	1.43979	1.49332	1.42741	1.57584	1.692	1.56365
2.63_755.20568m/z	755.206	2.63	Neg	0.120603	0.250431	0.150075	0.181513	0.146578	0.167394	0.191236	0.159844	0.254739	0.222847	0.337963	0.287239	0.26832	0.261722	0.28136	0.236594	0.17228	0.198537	0.17235	0.207518	0.208409	0.160033	0.214331	0.190494	15.8418	16.8206	13.9896	15.248	14.3524	13.9237	15.5767	31.0685	0.213329	0.230883	0.398662	0.211887	0.194966	0.238862	0.222657	0.261789	0.238356	0.243892	0.23761	0.263292	0.361198	0.251272
10.56_559.37326m/z	559.373	10.56	Neg	0.167704	0.197847	0.200791	0.188586	0.205548	0.188905	0.194216	0.172577	0.278301	0.271585	0.249347	0.245057	0.286926	0.227823	0.297241	0.267657	0.470366	0.283334	0.323923	0.283872	0.290655	0.267295	0.273743	0.313313	0.194859	0.202625	0.203246	0.183418	0.168331	0.15634	0.205847	0.140914	0.470156	0.395802	0.374405	0.496732	0.409404	0.325892	0.434202	0.484213	0.444703	0.469298	0.47148	0.578434	0.537354	0.512331
10.16_981.60335m/z	981.603	10.16	Neg	0.399647	0.233896	0.402778	0.344555	0.553225	0.320086	0.32667	0.301423	0.109342	0.111264	0.185361	0.0827868	0.107735	0.145794	0.158016	0.123393	0.0755712	0.0735802	0.0871757	0.0743055	0.0588661	0.0498361	0.0347416	0.064868	0.0554371	0.0756117	0.0789688	0.069367	0.0928245	0.0593192	0.0688074	0.0431545	0.254833	0.147549	0.0889489	0.256446	0.166203	0.147254	0.218964	0.213486	0.239853	0.259085	0.235106	0.33457	1.1709	0.416844
12.52_724.43292m/z	724.433	12.52	Neg	0.44672	0.344392	0.44265	0.420269	0.457076	0.355526	0.285016	0.374701	0.557715	0.743217	0.668508	0.520851	0.660367	0.65846	0.735945	0.555682	0.607883	0.679514	0.53723	0.586014	0.398614	0.369979	0.405892	0.512161	0.508735	0.641449	0.661126	0.626772	0.608473	0.638962	0.593117	0.58218	0.482148	0.327583	0.341424	0.448418	0.394242	0.378657	0.39147	0.415492	0.404213	0.463386	0.487527	0.600074	0.606611	0.548308
14.43_971.55651m/z	971.557	14.43	Neg	2.26913	3.57473	2.93694	4.10276	2.61521	2.57404	2.06788	3.36655	1.098	1.35486	1.37652	1.63183	1.50892	1.26253	1.50535	1.36659	0.768774	0.882396	1.10778	0.798361	0.74673	0.781502	1.15084	0.890911	7.31297	5.4504	5.48491	4.44692	4.49022	5.0194	5.16932	4.27037	1.0101	1.3114	1.65196	1.27484	1.46007	1.51231	1.42771	1.46922	1.4375	1.20066	1.41026	1.10792	0.784106	1.13575
2.34_658.15901m/z	658.159	2.34	Neg	0.175911	0.271648	0.183303	0.253123	0.148519	0.207331	0.253931	0.238151	0.10445	0.123417	0.136542	0.139112	0.111226	0.153222	0.10591	0.116542	0.115192	0.123978	0.126635	0.0986111	0.135783	0.105948	0.18118	0.126761	2.83954	3.25132	3.28496	2.93525	2.48228	2.78563	2.8422	2.64109	0.0236547	0.0448661	0.0761349	0.0425809	0.0591949	0.051759	0.0399489	0.0500222	0.0751226	0.0590685	0.0639556	0.0677061	0.0603363	0.0561899
15_751.51746m/z	751.517	15	Neg	12.4227	13.8663	13.1353	12.1807	12.1085	12.8293	12.3503	12.068	12.1525	10.98	12.0218	12.3575	11.6986	11.658	11.295	12.3804	11.4731	12.1477	11.3683	10.7154	11.7416	11.5847	13.0565	11.7267	8.78802	8.49185	7.85806	7.48393	7.2793	8.26024	7.93292	7.78009	8.23528	9.61455	10.4195	8.74626	9.26744	9.27538	9.26583	10.6574	10.6465	9.75025	10.0682	10.2479	8.86089	9.70938
0.67_824.18242m/z	824.182	0.67	Neg	0.427927	0.553942	0.394679	0.679842	0.208489	0.739414	0.697702	0.704045	0.0663131	0.0514501	0.0590763	0.233633	0.113522	0.193459	0.0212571	0.0462304	0.0249583	0.0205324	0.0820948	0.0308515	0.0198551	0.031984	0.0257574	0.0337191	0.200873	0.219179	0.105707	0.189196	0.170675	0.158321	0.179026	0.194384	0.0221057	0.0180665	0.0206685	0.0253936	0.0181547	0.0298059	0.00952776	0.049846	0.0242171	0.0205725	0.0239354	0.0587365	0.027353	0.0289238
13.06_391.28846m/z	391.288	13.06	Neg	15.6786	16.5909	15.8584	16.6327	14.4059	15.1489	15.7771	14.6567	17.1381	13.9201	14.8033	14.8956	13.8558	14.4857	13.7824	15.0029	14.202	14.9512	14.3594	11.3397	13.7143	13.4781	15.3298	13.9106	17.6172	14.9774	14.1022	14.0761	14.0775	13.7884	13.6376	14.3546	11.9508	11.1872	13.1896	9.58349	9.66959	11.5755	10.2979	10.7153	11.8529	10.525	10.4109	10.3867	8.36151	9.81969
0.61_596.77084m/z	596.771	0.61	Neg	0.0707585	0.0434174	0.0738643	0.070585	0.1403	0.0607385	0.0603749	0.0694609	0.275552	0.237042	0.159733	0.145278	0.209435	0.119547	0.181954	0.179624	0.189944	0.159892	0.153309	0.199973	0.127229	0.34217	0.159436	0.190279	0.109162	0.0895875	0.111689	0.12259	0.117705	0.134837	0.0967875	0.0899369	0.317508	0.297401	0.460671	0.279942	0.377613	0.340266	0.349443	0.218472	0.195357	0.217362	0.234941	0.133494	0.178638	0.214322
14.41_936.58072m/z	936.581	14.41	Neg	2.90454	4.66908	3.85053	5.35081	3.31027	3.46888	2.902	4.75569	1.41629	1.76197	1.82518	2.16852	2.02327	1.68176	1.83365	1.80348	1.29319	1.3371	1.70697	1.22086	1.3633	1.26203	1.84562	1.43272	11.3495	9.1593	8.80743	7.0574	7.25592	8.14733	8.3982	7.21966	1.43186	1.9966	2.4902	1.73145	2.06492	2.19305	1.84302	2.00753	2.08921	1.67633	1.88996	1.50593	1.41438	1.64607
13.79_419.24261m/z	419.243	13.79	Neg	0.421937	0.374198	0.460945	0.359114	0.354695	0.344535	0.366801	0.32772	0.514826	0.533977	0.520137	0.477083	0.448631	0.472993	0.424906	0.479651	0.596927	0.611024	0.460521	0.434757	0.582211	0.486707	0.501568	0.524816	0.446945	0.361803	0.430376	0.401802	0.414316	0.394354	0.473394	0.444604	0.576861	0.672	0.667971	0.588001	0.725685	0.608395	0.576061	0.685414	0.695385	0.594102	0.560414	0.586703	0.613483	0.572819
12.23_827.62125m/z	827.621	12.23	Neg	1.04514	0.871378	1.00539	0.863243	0.904335	0.991099	0.864435	0.912247	1.23507	1.18495	1.13228	1.21527	1.08423	1.20755	1.08155	1.15082	1.10037	1.06759	0.953798	0.884762	0.948273	1.05441	1.00484	1.00201	0.575017	0.655258	0.599526	0.694252	0.661827	0.684945	0.645255	0.551931	0.772295	0.840635	0.916338	0.849299	0.788981	0.859878	0.850935	0.852475	0.785555	0.846964	0.830189	0.766889	0.850179	0.816713
3.75_725.17406m/z	725.174	3.75	Neg	0.24105	0.241224	0.27883	0.326762	0.265958	0.251182	0.214731	0.281384	0.170848	0.191503	0.200742	0.172283	0.200452	0.178727	0.234443	0.177616	0.14285	0.16624	0.158603	0.157294	0.143171	0.117259	0.188512	0.153419	0.0186269	0.0189788	0.0204809	0.0158662	0.0138915	0.0152368	0.0199823	0.0233231	0.022634	0.0152358	0.0139927	0.020503	0.0205021	0.0165807	0.0183565	0.0191755	0.020033	0.0325263	0.0221273	0.0365044	0.0347585	0.0296382
14.21_573.42791m/z	573.428	14.21	Neg	0.345185	0.418126	0.439914	0.446663	0.415349	0.349591	0.359612	0.443465	0.473921	0.567277	0.541188	0.6154	0.596414	0.530709	0.61791	0.564562	0.604257	0.644826	0.734422	0.572444	0.707628	0.649011	0.753413	0.666572	0.354576	0.309928	0.33238	0.286227	0.27892	0.279015	0.293869	0.136461	1.82759	0.963705	1.05993	1.50967	1.15108	0.960813	1.38904	1.1427	1.3029	1.7294	1.54565	1.89006	0.910753	1.48041
12.5_585.48671m/z	585.487	12.5	Neg	53.6945	42.1396	50.3976	49.9794	53.5618	47.3647	42.8582	47.127	61.1506	65.718	63.4011	64.089	59.4597	61.4188	55.2021	59.4795	65.3469	73.8476	61.6635	62.6082	85.1636	78.3823	73.2839	71.4709	33.3957	35.9735	36.8422	37.769	34.2901	34.8095	35.4024	30.9399	58.8218	71.8971	66.4996	59.0249	64.4924	70.102	62.3946	60.9102	61.7083	62.043	61.4936	52.9323	47.1797	55.4359
[truncated: 11,381 more rows]
[truncated: 11 more columns]
